# Supplementary material for: Assessing the Impact of Yield Plasticity on Hybrid Performance in Maize
Source: Physiol Plant. 2025 May 27;177(3):e70278. doi: 10.1111/ppl.70278 (PMC12117174; doi:10.1111/ppl.70278)
Supplement: Supplementary file 2 — Table S2. [file PPL-177-e70278-s003.xlsx]

## Sheet: TableS2
genotype	accession	additional accession names	release year	received/donation year	origin	description	narrative	developer(s)	IPR
66	Ames 26770	66/Ames 26770	NA	2002	Indiana, United States	NA	NA	Purdue University	NA
2369	PI 601559	2369'/NSSL 236209	1988	NA	Iowa, United States	(2702H X B73) X B73 . 2702H was a private hybrid of Cargill, Inc.	NA	Cargill Wheat Research Farm	PVP 8800178
2FACC	PI 601808	2FACC'/NSSL 247784	1989	NA	Illinois, United States	4676A X PB80 . The origin of 4676A is (1067.B-Line Comp.). The origin of PB80 is (B73''1067-1)	The yellow dent inbred line 2FACC is used as a female line and its usage most closely resembles the usage of B73Ht. It is shorter and earlier than B73Ht and has a lower ear placement. It has pink silk while B73Ht has green-yellow silk. Under stress conditions the kernels express more red streaks. Red streaks are not observed under non-stress conditions.	DeKalb-Pfizer Genetics	PVP 9000016
3IIH6	PI 564754	NSSL 271929	1993	NA	Illinois, United States	Pioneer 3737 hybrid	NA	DeKalb-Pfizer Genetics	PVP 9300087
4N506	PI 601745	4N506'/NSSL 244903	1989	NA	Nebraska, United States	B73 X Iowa Stiff Stalk Synthetic 2	NA	Funk Seeds International, Inc.	PVP 8900263
A12	NSL 42873	1996:4	NA	1965	Minnesota, United States	Minnesota No. 13 (same as C11-28)	List of Inbreds from Minnesota	NA	NA
A344	Ames 23425	A344'/Ames 23425	1996	NA	Minnesota, United States	U.S. 153 (Iowa)	NA	University of Minnesota	NA
B105	PI 594048	B105/Ames 22790/BSSS(R)C9-5/NSSL 331728	1996	NA	Iowa, United States	BSSS(R)C9-5-1-1-1-1-1-2-1-1-1	Developed from BSSS(R)C9-5, a strain of Iowa Stiff Stalk Synthetic that has been under reciprocal recurrent selection with Iowa Corn Borer Synthetic No. 1. Date of flowering and plant and ear heights are similar to B73. Silk emergence is delayed if heat and drought stress occur at flowering . Ears have 14 to 16 rows of yellow dent kernels on red cobs. Average root and stalk strength, average resi…	Hallauer, Arnel R., Iowa State University/Lamkey, Kendall R., USDA, ARS/White, Paul R., Iowa State University	Crop Science Registration. PL-284, MAIZE. Issued: 01 Jul 1997.
B14A	PI 550461	NSSL 80396	1962	NA	Iowa, United States	(Cuzco/Early Dent)Selection//8*B14 ;Selected for rust resistance	Fast ear drying. Yield above average. Maturity is AES800. Resistant to root and stalk lodging. High resistance to all known biotypes of corn leaf rust (Pucinia sorghi). Good tolerance to western corn rootworm (Diabrotica virgifera).	Dicke, Fred/Guthrie, W.D., USDA, ARS/Penny, L.H./Russell, W. A., Iowa State University/Sprague, G. F., University of Illinois	NA
B37	PI 550467	NSSL 80397	1958	NA	Iowa, United States	Selected from Iowa Stiff Stalk Synthetic. (BSSS-C0)	Plant vigorous. Seed yield good. Pollen production poor. Root and stalk strength moderate. Maturity is AES800. Some resistance to northern corn leaf blight (Helminthosporium turcicum). During its era of heavy usage the line contributed high yield to single-cross hybrids particularly when grown at moderately high plant densites. In an ASTA 1975 survey reported in The Second Meeting of the Interreg…	Dicke, Fred/Guthrie, W.D., USDA, ARS/Penny, L.H./Russell, W. A., Iowa State University/Sprague, G. F., University of Illinois	NA
B7	NSL 65863	89:7456	NA	1968	Iowa, United States	Recovered I233.	Mimeo descr. in files	NA	NA
B73	PI 550473	NSSL 81326	1972	NA	Iowa, United States	Selected from advanced recurrent selection population (C5) of Iowa Stiff Stalk Synthetic (BSSS).	Plant vigorous. Leaves erect. Pollen production average. Seed smooth dent. Maturity is AES800. This is the accession of B73 that was used for the first complete maize genome sequence. See https://maizegdb.org/assembly details.	Russell, W. A., Iowa State University	NA
B84	PI 608767	Ames 18886/NSSL 386103	1978	NA	Iowa, United States	B84 is a selection from Iowa BSSS(HT)C7 [renamed BS13(S2)C0] that was tested as BS13(S2)CO-45-6-2-1-1.	B84 is a yellow dent maize inbred line selected from BSSS(HT)C7, which is an improved Iowa Stiff Stalk synthetic developed by seven cycles of recurrent selection for yield and other traits. Selection was based on half-sib progeny performances with Ia13 double-cross as the tester parent. The designation was changed to BS13(S2)CO because S2 progeny became the basis for evaluation in the next cycle …	Russell, W. A., Iowa State University	NA
C.I. 540	PI 151090	CI 540/91:2747/NSSL 546866	1948	NA	Maryland, United States	Ill. Two-ear (from H.A. Wallace, Pioneer TEA54)	NA	USDA, ARS	NA
CI 3A	PI 693347	CI3A/Ames 26116/NSSL 426736/3104-2	1945	NA	Maryland, United States	(CI3 X related inbred) CI3 ^2	Inbred CI.3A is a yellow inbred that traces its ultimate heritage to Boone County White and an Illinois 2-ear strain obtained by the USDA from H. A. Wallace in 1926. CI.3A differs from CI.3 by having a more intense yellow kernel color. CI.3A is somewhat more susceptible to root and stalk lodging than CI.3. It was released in 1945 to replace CI.3 in hybrids US 99, US 262, US 265, US 282, and US 35…	Jenkins, Merle T., USDA	NA
F42	PI 601026	F42'/NSSL 182031	1983	NA	Indiana, United States	Mutation induction of B73 with nitrosoquanidine.	NA	Alvey, D.D., FFR Cooperative	PVP 8300157
H95	PI 693333	H95/Ames 19319/NSSL 426713	1968	NA	Indiana, United States	OH43 x CI90A	NA	NA	NA
I159	Ames 24589	90:8966	NA	1998	Iowa, United States	Iodent	NA	Iowa Agric. and Home Econ. Exp. Station	NA
K201	NSL 22632	K201/NSL 22632	NA	1963	Kansas, United States	See Hansey et.al. 2011	Inbred Lines of Corn Released to Private Growers from State and Federal Agencies. 3rd revision, April 1960, p.4	NA	NA
K64	PI 154387	K64/K 64/NSSL 426799	PRE 1956	NA	Kansas, United States	Pride of Saline	NA	NA	NA
KYS	NSL 22633	Kys'/Kansas Yellow Saline	PRE 1963	NA	Kansas, United States	NA	Inbred Lines of Corn Released to Private Growers from State and Federal Agencies. 3rd revision, April 1960, p.4	NA	NA
L 289	NSL 65872	V944-7/V944-2/V944-8	1934	NA	Iowa, United States	L 289-4-3-5-2-4-1-1-3-3. Lancaster Surecrop. Bryan, A. A. & R. W. Jugenheimer. 1937. Hybrid corn in Iowa. Bull. Iowa Agric. Exp. Sta. 366.	"Developed from Lancaster Surecrop, a strain of corn developed by Isaac Hershey of Lancaster County, Pennsylvania. Plants make rapid, vigorous development throughout the growth period. Susceptible to stalk smut and to diplodia stalk rot, plants sometimes break badly after maturity. This line usually produces a high yield of quality seed. It is preferably used as a seed parent in making single cro…	Iowa Agric. and Home Econ. Exp. Station	NA
LH123HT	PI 601079	LH123HT'/NSSL 187427/'LH123'	1983	NA	Iowa, United States	Pioneer 3535 hybrid	Dent type adapted to most areas of the U.S. Maturity 76 days from emergence to 50% of plants in silk (1503 heat units). Plant 276 cm in height to tassel tip, 101 cm to base of top ear, top ear internode is 18 cm long, no tillers, single ear per stalk, and normal cytoplasm. Leaf color 5GY 4/4 (Munsell Color Charts for Plant Tissues), 30-60 degree angle from stalk, medium sheath pubescence, few mar…	Holden's Foundation Seeds, Inc.	PVP 8400030
LH145	PI 600959	LH145'/EX654/NSSL 180118	1983	NA	Iowa, United States	NA	Dent type. Best adapted to most regions in the United States. 60 days from emergence to 50% of plants in silk (1294 heat units). Plant 207 cm tall (to tip of tassel), 82 cm ear height (to base of top ear), top ear internode 15 cm long, no tillers, slight two-ear tendency per stalk, normal cytoplasm type. Leaf color 7.5 Gy 5/6 (Munsell color charts for plant tissues), 30-60 degree angle from stalk…	Holden's Foundation Seeds, Inc.	PVP 8300102
LH162	PI 539921	LH162'/NSSL 253255	1990	NA	Minnesota, United States	ND246 X Early Mo17 Composite	NA	Holden's Foundation Seeds, Inc.	PVP 9000123
LH185	PI 576171	LH185'/NSSL 288651	1993	NA	Iowa, United States	LH59 X LH123Ht	NA	Holden's Foundation Seeds, Inc.	PVP 9400036
LH195	PI 537097	LH195'/NSSL 250975	1989	NA	Iowa, United States	LH117 X LH132 . LH117 and LH132 are both proprietary lines of Holden's derived from public inbreds H93 and B73.	NA	Holden's Foundation Seeds, Inc.	PVP 9000047
LH198	PI 557563	LH198'/NSSL 259536	1991	NA	Iowa, United States	LH132 X (LH132 X B84)	NA	NA	PVP 9200021
LH74	PI 600957	LH74'/NSSL 180116	1981	NA	Iowa, United States	A632 X B73 . A632 is a public inbred line released by the University of Minnesota. B73 is a public inbred line released by Iowa State University.	NA	Holden's Foundation Seeds, Inc.	PVP 8200063
LH82	PI 601170	LH82'/NSSL 195204	1984	NA	Iowa, United States	610 X LH7	Dent corn best adapted to most regions of the United States. Maturity of 73 days from emergence to 50% of plants in silk (1428 heat units). Plant is 176 cm in height to tassel tip, 76 cm ear height to base of top ear, 13 cm length of top ear internode, no tillers, strong two-ear tendency per stalk, and normal cytoplasm. Leaf 5GY 4/6 (Munsell Color Charts for Plant Tissues), less than 30 degrees a…	Holden's Foundation Seeds, Inc.	PVP 8500037
MO17	PI 558532	Mo17'/90-91:6485-6504/NSSL 30044	1964	NA	Missouri, United States	CI 187-2/C103	Endosperm yellow. Cob red. Relative maturity similar to C103 with better kernel type than C103. Easier to maintain in Missouri than C103. Resistance to leaf blight (Helminthosporium turcicum) and stalk quality similar to C103. Pollinates itself readily under semi-drought conditions. Maturity AES800.	Zuber, M.S., USDA, ARS	NA
N209	PI 595366	N209/NSSL 336660	1997	NA	Nebraska, United States	Developed by self pollination directly from NSS1(6). NSS1(6) is first replication of Nebraska Stiff Stalk Synthetic which had undergone six cycles of per se selection when selfing was initiated.	Medium-short S5 line with prolific tendency. Ears medium to large, deep, soft kernels, 16 to 18 kernel rows. Requires approximately 1460 heat units for flowering. Selection based on yield potential in hybrid combination and general plant health. Anthers green, silks colorless, cob pink.	NA	Kaeppler, S. M., W. A. Compton, & D. D. Galusha. 1997. N209 and N215 Maize Inbred Lines. Crop Sci. (Madison) 37(5):1677.
ND203	PI 550490	ND203/NSL 32732	1950	NA	North Dakota, United States	Haney's Minn. #13	North Dakota AES description	NA	NA
OH43	PI 690332	Oh43'/Ames 19288/NSSL 426705	1949	NA	Ohio, United States	Oh40B X W8	NA	NA	NA
OS426	Ames 22756	Os426/Ames 22756/V959-1/V959-2/V959-6	1934	NA	Iowa, United States	Ames 26770	NA	Iowa Agricultural Experiment Station	NA
PHB47	PI 601009	PHB47'/NSSL 181986/'B47'	1983	NA	Minnesota, United States	B37 X SD105 specifically B37<3-XX#-SD105-#)F21323X11X. B37 is a public inbred line developed from Iowa Stiff Stalk Synthetic at Iowa State University. SD105 is an early public inbred line developed at South Dakota State University.	NA	Pioneer Hi-Bred International, Inc.	PVP 8300141
PHG39	PI 600981	PHG39'/AD38/NSSL 180757/'G39'	1983	NA	Indiana, United States	A33GB4 x A34CB4 specifically A33GB4/A34CB4)X312XE	Dent type. Best adapted to most regions in the United States. 79 days from emergence to 50% of plants in silk (1575 heat units). Plant 253 cm tall (to tip of tassel), 96 cm ear height (to base of top ear), top ear internode 6 cm long, no tillers, one ear per stalk, normal cytoplasm type. Leaf color dark green, <30 degree angle from stalk (upper half), sheath pubescence light, no marginal waves, f…	Pioneer Hi-Bred International, Inc.	PVP 8300143
PHG47	PI 601318	PHG47'/NSSL 203133	1986	NA	Minnesota, United States	041 X MKSDTE C10 specifically 041/MKSDTE)3221112. 041 is a proprietary Pioneer inbred line. MKSDTE C10 is a broad based breeding population that has undergone 10 cycles of recurrent selection.	NA	Pioneer Hi-Bred International, Inc.	PVP 8400157
PHJ40	PI 601321	PHJ40'/NSSL 203136	1986	NA	Ontario, Canada	B09 X B36 specifically B09/B36)X4122241X	NA	Pioneer Hi-Bred International, Inc.	PVP 8800037
PHJ89	PI 548798	PHJ89'/NSSL 256387	1991	NA	Minnesota, United States	PHT77 X PHG47 specifically PHT77/PHG47)X6K1134K113X	NA	Pioneer Hi-Bred International, Inc.	PVP 9100092
PHK56	PI 543842	PHK56'/NSSL 255356	1990	NA	Iowa, United States	PHG47 X PHG35 specifically PHG47/PHG35)X9312X	NA	Pioneer Hi-Bred International, Inc.	PVP 9000247
PHK76	PI 601496	PHK76'/NSSL 220731	1987	NA	Minnesota, United States	AD18 X B02 specifically AD18/B02)X4424XX	NA	Pioneer Hi-Bred International, Inc.	PVP 8700017
PHM49	PI 601568	PHM49'/NSSL 236218	1988	NA	Nebraska, United States	PHB81 X PHR33 specifically PHB81/PHR33)XM213X	NA	Pioneer Hi-Bred International, Inc.	PVP 8800211
PHN46	PI 543844	PHN46'/NSSL 255358	1990	NA	Illinois, United States	PHZ51 X PHV78 specifically PHZ51/PHV78)X1113X	NA	Pioneer Hi-Bred International, Inc.	PVP 9000249
PHN82	PI 601783	PHN82'/NSSL 246818	1989	NA	Iowa, United States	PHG29 X HD38 specifically PHG29/HD38)X5333X	NA	Pioneer Hi-Bred International, Inc.	PVP 8900317
PHP02	PI 601570	PHP02'/NSSL 236220	1988	NA	Wisconsin, United States	PHG44 X PHG29 specifically PHG44/PHG29)X1211X	NA	Pioneer Hi-Bred International, Inc.	PVP 8800212
PHT69	PI 559949	PHT69'/NSSL 259705	1992	NA	Wisconsin, United States	PHR73 X PHJ40 specifically PHR73/PHJ40)XA1K44K21K531X	NA	Pioneer Hi-Bred International, Inc.	PVP 9200092
PHW52	PI 601575	PHW52'/NSSL 236225	1988	NA	Iowa, United States	B73 X G39 specifically B73/G39)X411242X	NA	Pioneer Hi-Bred International, Inc.	PVP 8800215
PHZ51	PI 601322	PHZ51'/NSSL 203137	1986	NA	Iowa, United States	814 (PH814) x 848 (PH848) specifically 814/848)X1111X. The varieties C103, OS420, 38-11, OS426 contributed greatly to the genotype in the derivation of PH814. Varieties SRS303, OH43, OS420, OS426, MINN49, IDT, AR4, I205, SRS303, and LF51 contributed to the genotype in the derivation of PH848.	NA	Pioneer Hi-Bred International, Inc.	PVP 8500098
W606S	NA	NA	NA	1963	NA	NA	NA	NA	NA
WF9	PI 146374	Wf9'/Indiana WF 9/Indiana W F 9/NSSL 426706	NA	1943	Indiana, United States	See Hansey et.al. 2011	NA	Purdue University	NA
'IOWA I 205'	PI 151523	I205/I 205/V942-1/V942-3/90:8970/V942-4/NSSL 65871	1934	NA	Iowa, United States	Iodent	NA	NA	NA
