# Supplementary material for: Assessing the Impact of Yield Plasticity on Hybrid Performance in Maize
Source: Physiol Plant. 2025 May 27;177(3):e70278. doi: 10.1111/ppl.70278 (PMC12117174; doi:10.1111/ppl.70278)
Supplement: Supplementary file 3 — Table S3. [file PPL-177-e70278-s002.xlsx]

## Sheet: TableS3
hybridHIPS	reseq
'IOWA I 205'	I_205
2369	2369
2FACC	2FACC
3IIH6	DK3IIH6
4N506	4N506
66	NA
A12	A12
A344	A344
B105	B105
B14A	B14A
B37	B37
B7	B7
B73	B73
B84	B84
C.I. 540	CI_540
CI 3A	CI_3A
F42	F42
H95	H95
I159	I159
K201	K201
K64	K64
KYS	NA
L 289	L_289
LH123HT	LH123HT
LH145	LH145
LH162	LH162
LH185	LH185
LH195	LH195
LH198	LH198
LH74	LH74
LH82	LH82
MO17	Mo17
N209	N209
ND203	NA
OH43	Oh43
OS426	Os426
PHB47	PHB47
PHG39	PHG39
PHG47	PHG47
PHJ40	PHJ40
PHJ89	PHJ89
PHK56	PHK56
PHK76	PHK76
PHM49	NA
PHN46	PHN46
PHN82	PHN82
PHP02	PHP02
PHT69	NA
PHW52	PHW52
PHZ51	PHZ51
W606S	W606S
WF9	Wf9
