# Supplementary material for: Assessing the Impact of Yield Plasticity on Hybrid Performance in Maize
Source: Physiol Plant. 2025 May 27;177(3):e70278. doi: 10.1111/ppl.70278 (PMC12117174; doi:10.1111/ppl.70278)
Supplement: Supplementary file 4 — Table S4. [file PPL-177-e70278-s004.xlsx]

## Sheet: TableS4
qrCode	year	location	sublocation	irrigationProvided	nitrogenTreatment	poundsOfNitrogenPerAcre	experiment	plotLength	totalStandCount	block	row	range	plotNumber	genotype	pedigreeID	plantingDate	anthesisDate	silkDate	daysToAnthesis	daysToSilk	anthesisSilkingInterval	GDDToAnthesis	GDDToSilk	anthesisSilkingIntervalGDD	earHeight	flagLeafHeight	plantDensity	combineYield	yieldPerAcre	combineMoisture	combineTestWeight	earLength	earFillLength	earWidth	shelledCobWidth	kernelsPerRow	kernelRowNumber	kernelsPerEar	hundredKernelMass	kernelMassPerEar	shelledCobMass	percentMoisture	percentStarch	percentProtein	percentOil	percentFiber	percentAsh	kernelColor	percentLodging
22-A-1583799	2022	Ames	Ames B1	0	Medium	150	LC_4232	17.5	65	1	17	2	1583799	B73 X 3IIH6	1739664	2022-05-22			NA	NA	NA	NA	NA	NA	102	193	32500	15.27	137.19	14.6	NA	16.824	NA	4.874	2.704	NA	18	610	27.406	167.3	21.667	NA	NA	NA	NA	NA	NA		0
22-A-1583800	2022	Ames	Ames B1	0	Medium	150	LC_4232	17.5	70	1	18	2	1583800	2369 X 3IIH6	1739617	2022-05-22			NA	NA	NA	NA	NA	NA	100	192	35000	12.66	119.07	10.6	NA	15.124	NA	4.593	2.511	NA	16.5	464	26.415	122.6	14.367	NA	NA	NA	NA	NA	NA		0
22-A-1583801	2022	Ames	Ames B1	0	Medium	150	LC_4232	17.5	63	1	19	2	1583801	PHW52 X LH185	1739611	2022-05-22			NA	NA	NA	NA	NA	NA	67	167	31500	10.71	99.15	12	NA	16.234	NA	4.649	2.45	NA	14.5	388	36.621	142	17.8	NA	NA	NA	NA	NA	NA		0
22-A-1583802	2022	Ames	Ames B1	0	Medium	150	LC_4232	17.5	61	1	20	2	1583802	LH195 X 3IIH6	1739660	2022-05-22			NA	NA	NA	NA	NA	NA	84	179	30500	12.72	115.09	14	NA	13.438	NA	4.538	2.461	NA	17	399	29.239	116.6	16.8	NA	NA	NA	NA	NA	NA		8.2
22-A-1583804	2022	Ames	Ames B1	0	Medium	150	LC_4232	17.5	66	1	22	2	1583804	2369 X LH123HT	1739654	2022-05-22			NA	NA	NA	NA	NA	NA	90	186	33000	8.27	77.09	11.4	NA	15.99	NA	4.202	2.559	NA	13.5	358	27.135	97.2	20.867	NA	NA	NA	NA	NA	NA		0
22-A-1583805	2022	Ames	Ames B1	0	Medium	150	LC_4232	17.5	64	1	17	3	1583805	PHW52 X PHN82	1739661	2022-05-22			NA	NA	NA	NA	NA	NA	78	192	32000	18.92	155.26	22	NA	17.59	NA	5.008	2.681	NA	16	590	35.045	206.8	26.8	NA	NA	NA	NA	NA	NA		0
22-A-1583806	2022	Ames	Ames B1	0	Medium	150	LC_4232	17.5	70	1	18	3	1583806	LH145 X LH162	1739606	2022-05-22			NA	NA	NA	NA	NA	NA	80	184	35000	16.63	133.32	23.8	NA	16.887	NA	4.332	2.292	NA	13.5	443	32.363	143.4	19.8	NA	NA	NA	NA	NA	NA		0
22-A-1583807	2022	Ames	Ames B1	0	Medium	150	LC_4232	17.5	63	1	19	3	1583807	LH74 X PHN82	1739651	2022-05-22			NA	NA	NA	NA	NA	NA	87	163	31500	15.11	131.3	17.4	NA	15.074	NA	4.831	2.597	NA	16	470	30.879	145.2	18.933	NA	NA	NA	NA	NA	NA		0
22-A-1583808	2022	Ames	Ames B1	0	Medium	150	LC_4232	17.5	68	1	20	3	1583808	PHB47 X PHJ89	1716299	2022-05-22			NA	NA	NA	NA	NA	NA	71	179	34000	9.14	91.06	5.3	NA	15.558	NA	4.23	2.285	NA	15.5	522	25.639	133.8	18.167	NA	NA	NA	NA	NA	NA		0
22-A-1583810	2022	Ames	Ames B1	0	Medium	150	LC_4232	17.5	66	1	22	3	1583810	B37 X OH43	1739667	2022-05-22			NA	NA	NA	NA	NA	NA	82	179	33000	4.42	44.04	5.3	NA	14.027	NA	4.521	2.663	NA	15.5	406	25.957	105.3	17.333	NA	NA	NA	NA	NA	NA		0
22-A-1583811	2022	Ames	Ames B1	0	Medium	150	LC_4232	17.5	63	1	17	4	1583811	PHW52 X PHM49	1739613	2022-05-22			NA	NA	NA	NA	NA	NA	86	200	31500	16.16	131.93	22.4	NA	16.737	NA	4.551	2.274	NA	14.5	483	33.416	161.4	18.6	NA	NA	NA	NA	NA	NA		0
22-A-1583813	2022	Ames	Ames B1	0	Medium	150	LC_4232	17.5	65	1	19	4	1583813	B14A X MO17	1739655	2022-05-22			NA	NA	NA	NA	NA	NA	103	205	32500	14.25	120.53	19.6	NA	17.068	NA	4.36	2.492	NA	13.5	486	25.871	125.7	20.467	NA	NA	NA	NA	NA	NA		0
22-A-1583814	2022	Ames	Ames B1	0	Medium	150	LC_4232	17.5	69	1	20	4	1583814	PHB47 X PHK56	1739653	2022-05-22			NA	NA	NA	NA	NA	NA	87	199	34500	15.43	138.47	14.7	NA	14.911	NA	4.468	2.451	NA	15	504	28.366	143	18.3	NA	NA	NA	NA	NA	NA		0
22-A-1583816	2022	Ames	Ames B1	0	Medium	150	LC_4232	17.5	71	1	22	4	1583816	LH195 X PHZ51	1739608	2022-05-22			NA	NA	NA	NA	NA	NA	115	227	35500	11.55	104.99	13.6	NA	16.773	NA	4.424	2.632	NA	14	481	29.924	144	26.967	NA	NA	NA	NA	NA	NA		1.41
22-A-1583817	2022	Ames	Ames B1	0	Medium	150	LC_4232	17.5	62	1	17	5	1583817	PHB47 X 3IIH6	1739625	2022-05-22			NA	NA	NA	NA	NA	NA	90	215	31000	8.7	86.68	5.3	NA	17.463	NA	4.221	2.482	NA	15	478	24.524	117.1	16.3	NA	NA	NA	NA	NA	NA		0
22-A-1583818	2022	Ames	Ames B1	0	Medium	150	LC_4232	17.5	69	1	18	5	1583818	PHB47 X LH185	1716298	2022-05-22			NA	NA	NA	NA	NA	NA	93	206	34500	12.42	118.12	9.6	NA	15.58	NA	4.37	2.444	NA	13.8	427	29.139	124.5	14.7	NA	NA	NA	NA	NA	NA		0
22-A-1583819	2022	Ames	Ames B1	0	Medium	150	LC_4232	17.5	66	1	19	5	1583819	2369 X PHN82	1739616	2022-05-22			NA	NA	NA	NA	NA	NA	88	193	33000	13.5	123.28	13.2	NA	15.378	NA	4.672	2.802	NA	17	532	27.424	145.9	21.433	NA	NA	NA	NA	NA	NA		0
22-A-1583820	2022	Ames	Ames B1	0	Medium	150	LC_4232	17.5	66	1	20	5	1583820	LH195 X LH123HT	1739658	2022-05-22			NA	NA	NA	NA	NA	NA	111	232	33000	12.71	108.71	18.7	NA	18.057	NA	4.665	2.602	NA	14	549	32.981	181	29.1	NA	NA	NA	NA	NA	NA		0
22-A-1583821	2022	Ames	Ames B1	0	Medium	150	LC_4232	17.5	66	1	21	5	1583821	F42 X MO17	1739657	2022-05-22			NA	NA	NA	NA	NA	NA	104	209	33000	11.23	101.6	14	NA	15.09	NA	4.272	2.369	NA	14	428	26.885	115	18	NA	NA	NA	NA	NA	NA		0
22-A-1583822	2022	Ames	Ames B1	0	Medium	150	LC_4232	17.5	73	1	22	5	1583822	WF9 X H95	1739666	2022-05-22			NA	NA	NA	NA	NA	NA	86	208	36500	5.21	51.91	5.3	NA	13.999	NA	4.718	2.439	NA	17.5	496	24.769	122.9	17.067	NA	NA	NA	NA	NA	NA		0
22-A-1583823	2022	Ames	Ames B1	0	Medium	150	LC_4232	17.5	55	1	17	6	1583823	LH82 X PHJ89	1716296	2022-05-22			NA	NA	NA	NA	NA	NA	100	178	27500	13.54	125.35	12	NA	15.303	NA	4.409	2.273	NA	16	536	22.217	119	13.267	NA	NA	NA	NA	NA	NA		0
22-A-1583824	2022	Ames	Ames B1	0	Medium	150	LC_4232	17.5	62	1	18	6	1583824	LH74 X PHM49	1739623	2022-05-22			NA	NA	NA	NA	NA	NA	95	198	31000	13.97	125.07	14.9	NA	15.853	NA	4.476	2.335	NA	14.5	453	29.604	134.2	17.7	NA	NA	NA	NA	NA	NA		0
22-A-1583825	2022	Ames	Ames B1	0	Medium	150	LC_4232	17.5	55	1	19	6	1583825	PHK56 X LH198	1739632	2022-05-22			NA	NA	NA	NA	NA	NA	104	210	27500	13.31	121.12	13.5	NA	16.173	NA	5.013	2.503	NA	17.5	651	28.999	188.7	29.067	NA	NA	NA	NA	NA	NA		1.82
22-A-1583826	2022	Ames	Ames B1	0	Medium	150	LC_4232	17.5	71	1	20	6	1583826	PHP02 X LH82	1739648	2022-05-22			NA	NA	NA	NA	NA	NA	101	187	35500	11.6	113.74	6.8	NA	15.15	NA	4.129	2.513	NA	16	436	22.433	97.7	12.333	NA	NA	NA	NA	NA	NA		0
22-A-1583827	2022	Ames	Ames B1	0	Medium	150	LC_4232	17.5	61	1	21	6	1583827	COMMERCIAL HYBRID 2	NA	2022-05-22			NA	NA	NA	NA	NA	NA	58	NA	30500	18.04	159.04	16.2	NA	15.47	NA	4.848	2.45	NA	15	448	31.193	139.7	14.833	NA	NA	NA	NA	NA	NA		0
22-A-1583828	2022	Ames	Ames B1	0	Medium	150	LC_4232	17.5	69	1	22	6	1583828	PHK76 X LH82	1739640	2022-05-22			NA	NA	NA	NA	NA	NA	89	174	34500	12.44	121.32	7.3	NA	15.025	NA	4.109	2.357	NA	14.5	454	23.31	105.9	15.8	NA	NA	NA	NA	NA	NA		0
22-A-1583829	2022	Ames	Ames B1	0	Medium	150	LC_4232	17.5	63	1	17	7	1583829	LH82 X PHB47	1716295	2022-05-22			NA	NA	NA	NA	NA	NA	86	178	31500	13.52	127.16	10.6	NA	16.102	NA	4.274	2.426	NA	15.5	563	22.694	127.8	17.033	NA	NA	NA	NA	NA	NA		0
22-A-1583831	2022	Ames	Ames B1	0	Medium	150	LC_4232	17.5	64	1	19	7	1583831	B84 X 3IIH6	1739621	2022-05-22			NA	NA	NA	NA	NA	NA	120	204	32000	10.69	104.59	7	NA	15.587	NA	4.571	2.633	NA	17.5	496	23.289	115.4	20.933	NA	NA	NA	NA	NA	NA		6.25
22-A-1583832	2022	Ames	Ames B1	0	Medium	150	LC_4232	17.5	66	1	20	7	1583832	LH123HT X PHB47	1739622	2022-05-22			NA	NA	NA	NA	NA	NA	111	233	33000	11.03	106.87	7.9	NA	16.79	NA	4.436	2.481	NA	13	449	26.981	121.2	22.733	NA	NA	NA	NA	NA	NA		0
22-A-1583833	2022	Ames	Ames B1	0	Medium	150	LC_4232	17.5	57	1	21	7	1583833	PHK56 X 3IIH6	1739631	2022-05-22			NA	NA	NA	NA	NA	NA	54	167	28500	11.57	112.84	7.3	NA	12.486	NA	4.325	2.418	NA	15.5	364	27.445	99.9	16.4	NA	NA	NA	NA	NA	NA		0
22-A-1583834	2022	Ames	Ames B1	0	Medium	150	LC_4232	17.5	59	1	22	7	1583834	LH82 X W606S	1716297	2022-05-22			NA	NA	NA	NA	NA	NA	74	179	29500	13.41	119.92	15	NA	16.578	NA	4.179	2.692	NA	17	519	22.551	117	18.667	NA	NA	NA	NA	NA	NA		0
22-A-1583835	2022	Ames	Ames B1	0	Medium	150	LC_4232	17.5	61	1	17	8	1583835	B73 X PHZ51	1739604	2022-05-22			NA	NA	NA	NA	NA	NA	120	246	30500	13.62	120.22	16.1	NA	17.204	NA	4.366	2.718	NA	15.5	561	25.791	144.6	25.033	NA	NA	NA	NA	NA	NA		0
22-A-1583836	2022	Ames	Ames B1	0	Medium	150	LC_4232	17.5	63	1	18	8	1583836	PHZ51 X LH145	1739614	2022-05-22			NA	NA	NA	NA	NA	NA	90	225	31500	11.31	112.32	5.6	NA	16.618	NA	4.21	2.672	NA	16	451	23.92	107.8	23.667	NA	NA	NA	NA	NA	NA		0
22-A-1583837	2022	Ames	Ames B1	0	Medium	150	LC_4232	17.5	66	1	19	8	1583837	PHG39 X PHM49	1739626	2022-05-22			NA	NA	NA	NA	NA	NA	104	216	33000	11.44	102.3	15	NA	15.551	NA	4.403	2.375	NA	14	471	28.96	136.4	18.733	NA	NA	NA	NA	NA	NA		0
22-A-1583838	2022	Ames	Ames B1	0	Medium	150	LC_4232	17.5	53	1	20	8	1583838	2369 X PHP02	1739615	2022-05-22			NA	NA	NA	NA	NA	NA	105	221	26500	13.34	126.31	10	NA	16.236	NA	4.318	2.614	NA	15	478	23.112	110.4	14.3	NA	NA	NA	NA	NA	NA		1.89
22-A-1583839	2022	Ames	Ames B1	0	Medium	150	LC_4232	17.5	61	1	21	8	1583839	LH198 X PHB47	1716294	2022-05-22			NA	NA	NA	NA	NA	NA	84	183	30500	7.01	69.84	5.3	NA	11.503	NA	3.75	2.361	NA	12	259	22.358	57.8	12.8	NA	NA	NA	NA	NA	NA		6.56
22-A-1583840	2022	Ames	Ames B1	0	Medium	150	LC_4232	17.5	42	1	22	8	1583840	PHP02 X PHN46	1739644	2022-05-22			NA	NA	NA	NA	NA	NA	85	179	21000	12.78	115.36	14.2	NA	11.704	NA	4.344	2.501	NA	15	319	22.759	72.6	6.733	NA	NA	NA	NA	NA	NA		0
22-A-1583841	2022	Ames	Ames B1	0	Medium	150	LC_4232	17.5	69	1	17	9	1583841	LH198 X PHZ51	1739662	2022-05-22			NA	NA	NA	NA	NA	NA	109	248	34500	14.34	126.88	15.9	NA	NA	NA	4.417	NA	NA	13.5	435	29.364	127.8	NA	NA	NA	NA	NA	NA	NA		0
22-A-1583842	2022	Ames	Ames B1	0	Medium	150	LC_4232	17.5	68	1	18	9	1583842	B73 X PHM49	1739605	2022-05-22			NA	NA	NA	NA	NA	NA	131	238	34000	14.85	121.7	22.1	NA	NA	NA	4.757	NA	NA	15.5	500	28.674	143.5	NA	NA	NA	NA	NA	NA	NA		0
22-A-1583843	2022	Ames	Ames B1	0	Medium	150	LC_4232	17.5	68	1	19	9	1583843	B37 X MO17	1739656	2022-05-22			NA	NA	NA	NA	NA	NA	120	230	34000	8.39	83.59	5.3	NA	NA	NA	4.453	NA	NA	13.5	372	28.117	104.5	NA	NA	NA	NA	NA	NA	NA		5.88
22-A-1583844	2022	Ames	Ames B1	0	Medium	150	LC_4232	17.5	57	1	20	9	1583844	PHK56 X LH185	1739634	2022-05-22			NA	NA	NA	NA	NA	NA	101	219	28500	16.69	146.79	16.4	NA	NA	NA	4.389	NA	NA	13.5	447	27.437	122.7	NA	NA	NA	NA	NA	NA	NA		0
22-A-1583845	2022	Ames	Ames B1	0	Medium	150	LC_4232	17.5	58	1	21	9	1583845	PHK56 X LH145	1739635	2022-05-22			NA	NA	NA	NA	NA	NA	89	196	29000	9.17	91.36	5.3	NA	NA	NA	4.307	NA	NA	15.5	525	22.502	118.1	NA	NA	NA	NA	NA	NA	NA		0
22-A-1583846	2022	Ames	Ames B1	0	Medium	150	LC_4232	17.5	71	1	22	9	1583846	COMMERCIAL HYBRID 6	1739673	2022-05-22			NA	NA	NA	NA	NA	NA	98	223	35500	16.76	148.82	15.6	NA	NA	NA	4.581	NA	NA	14	466	28.441	132.5	NA	NA	NA	NA	NA	NA	NA		0
22-A-1583847	2022	Ames	Ames B1	0	Medium	150	LC_4232	17.5	67	1	17	10	1583847	B37 X H95	1739665	2022-05-22			NA	NA	NA	NA	NA	NA	118	249	33500	9.56	91.52	9	NA	NA	NA	4.713	NA	NA	17	434	23.812	103.3	NA	NA	NA	NA	NA	NA	NA		2.99
22-A-1583848	2022	Ames	Ames B1	0	Medium	150	LC_4232	17.5	61	1	18	10	1583848	2FACC X 3IIH6	1739618	2022-05-22			NA	NA	NA	NA	NA	NA	103	195	30500	17.16	159.05	11.9	NA	NA	NA	4.598	NA	NA	16	451	27.605	124.5	NA	NA	NA	NA	NA	NA	NA		0
22-A-1583849	2022	Ames	Ames B1	0	Medium	150	LC_4232	17.5	61	1	19	10	1583849	LH195 X PHM49	1739609	2022-05-22			NA	NA	NA	NA	NA	NA	98	192	30500	7.08	70.54	5.3	NA	NA	NA	3.519	NA	NA	14	266	NA	48.5	NA	NA	NA	NA	NA	NA	NA		3.28
22-A-1583850	2022	Ames	Ames B1	0	Medium	150	LC_4232	17.5	51	1	20	10	1583850	PHK76 X W606S	1739639	2022-05-22			NA	NA	NA	NA	NA	NA	93	201	25500	14.97	138.75	11.9	NA	NA	NA	4.172	NA	NA	14	410	23.415	96	NA	NA	NA	NA	NA	NA	NA		1.96
22-A-1583851	2022	Ames	Ames B1	0	Medium	150	LC_4232	17.5	55	1	21	10	1583851	PHP02 X W606S	1739647	2022-05-22			NA	NA	NA	NA	NA	NA	101	202	27500	8.27	82.39	5.3	NA	NA	NA	4.816	NA	NA	15	569	27.903	158.8	NA	NA	NA	NA	NA	NA	NA		0
22-A-1583852	2022	Ames	Ames B1	0	Medium	150	LC_4232	17.5	57	1	22	10	1583852	LH185 X LH145	1716291	2022-05-22			NA	NA	NA	NA	NA	NA	88	188	28500	7.18	71.53	5.3	NA	NA	NA	3.925	NA	NA	12.5	352	22.346	78.7	NA	NA	NA	NA	NA	NA	NA		0
22-A-1583853	2022	Ames	Ames B1	0	Medium	150	LC_4232	17.5	62	1	17	11	1583853	B73 X MO17	1739603	2022-05-22			NA	NA	NA	NA	NA	NA	124	228	31000	16.2	136.17	20.1	NA	NA	NA	4.745	NA	NA	14.5	634	28.638	181.5	NA	NA	NA	NA	NA	NA	NA		12.9
22-A-1583854	2022	Ames	Ames B1	0	Medium	150	LC_4232	17.5	70	1	18	11	1583854	F42 X OH43	1739668	2022-05-22			NA	NA	NA	NA	NA	NA	115	244	35000	14.06	115.08	22.2	NA	NA	NA	4.769	NA	NA	17.5	506	25.231	127.7	NA	NA	NA	NA	NA	NA	NA		8.57
22-A-1583855	2022	Ames	Ames B1	0	Medium	150	LC_4232	17.5	62	1	19	11	1583855	PHP02 X PHB47	1739641	2022-05-22			NA	NA	NA	NA	NA	NA	87	206	31000	10.09	100.53	5.3	NA	NA	NA	4.474	NA	NA	14.5	434	27.98	121.4	NA	NA	NA	NA	NA	NA	NA		4.84
22-A-1583856	2022	Ames	Ames B1	0	Medium	150	LC_4232	17.5	68	1	20	11	1583856	PHP02 X LH145	1739645	2022-05-22			NA	NA	NA	NA	NA	NA	103	199	34000	8.3	82.69	5.3	NA	NA	NA	4.207	NA	NA	15.5	513	25.699	131.8	NA	NA	NA	NA	NA	NA	NA		8.82
22-A-1583857	2022	Ames	Ames B1	0	Medium	150	LC_4232	17.5	55	1	21	11	1583857	PHP02 X PHK56	1739649	2022-05-22			NA	NA	NA	NA	NA	NA	98	204	27500	11.07	108.31	7	NA	15.811	NA	4.636	2.569	NA	15	515	29.029	149.5	21.767	NA	NA	NA	NA	NA	NA		0
22-A-1583858	2022	Ames	Ames B1	0	Medium	150	LC_4232	17.5	61	1	22	11	1583858	PHP02 X PHJ89	1739642	2022-05-22			NA	NA	NA	NA	NA	NA	90	218	30500	10.36	101.58	6.8	NA	14.642	NA	4.263	2.302	NA	14.5	432	24.136	104.3	11.667	NA	NA	NA	NA	NA	NA		0
22-A-1583859	2022	Ames	Ames B1	0	Medium	150	LC_4232	17.5	69	1	17	12	1583859	4N506 X 3IIH6	1739619	2022-05-22			NA	NA	NA	NA	NA	NA	109	250	34500	16.4	151.66	12.1	NA	17.49	NA	4.529	2.605	NA	15.5	533	24.919	132.7	20.667	NA	NA	NA	NA	NA	NA		5.8
22-A-1583861	2022	Ames	Ames B1	0	Medium	150	LC_4232	17.5	68	1	19	12	1583861	2369 X PHZ51	1739663	2022-05-22			NA	NA	NA	NA	NA	NA	126	247	34000	11.29	111.17	6.4	NA	16.493	NA	4.399	2.525	NA	14	482	26.558	128.1	22	NA	NA	NA	NA	NA	NA		7.35
22-A-1583862	2022	Ames	Ames B1	0	Medium	150	LC_4232	17.5	65	1	20	12	1583862	PHK76 X LH198	1739637	2022-05-22			NA	NA	NA	NA	NA	NA	104	218	32500	12.55	123.19	6.7	NA	15.328	NA	4.464	2.533	NA	15	478	26.767	128	21.067	NA	NA	NA	NA	NA	NA		0
22-A-1583863	2022	Ames	Ames B1	0	Medium	150	LC_4232	17.5	53	1	21	12	1583863	LH185 X W606S	1716293	2022-05-22			NA	NA	NA	NA	NA	NA	77	207	26500	11.16	104.49	11	NA	NA	NA	4.055	NA	NA	14	495	21.279	105.4	NA	NA	NA	NA	NA	NA	NA		0
22-A-1583864	2022	Ames	Ames B1	0	Medium	150	LC_4232	17.5	54	1	22	12	1583864	PHP02 X LH198	1739650	2022-05-22			NA	NA	NA	NA	NA	NA	113	202	27000	13.61	119.13	16.8	NA	NA	NA	4.547	NA	NA	16	387	26.974	104.3	NA	NA	NA	NA	NA	NA	NA		0
22-A-1583865	2022	Ames	Ames B1	0	Medium	150	LC_4232	17.5	66	1	17	13	1583865	LH195 X LH185	1739607	2022-05-22			NA	NA	NA	NA	NA	NA	104	202	33000	17.46	150.62	18	NA	NA	NA	4.625	NA	NA	14	508	29.934	152.2	NA	NA	NA	NA	NA	NA	NA		0
22-A-1583866	2022	Ames	Ames B1	0	Medium	150	LC_4232	17.5	72	1	18	13	1583866	PHG39 X PHN82	NA	2022-05-22			NA	NA	NA	NA	NA	NA	90	219	36000	21.86	188.35	18.1	NA	NA	NA	4.508	NA	NA	16	535	29.097	155.8	NA	NA	NA	NA	NA	NA	NA		0
22-A-1583867	2022	Ames	Ames B1	0	Medium	150	LC_4232	17.5	59	1	19	13	1583867	PHW52 X PHZ51	1739612	2022-05-22			NA	NA	NA	NA	NA	NA	115	236	29500	13.87	126.8	13.1	NA	NA	NA	4.928	NA	NA	15.5	508	32.23	163.8	NA	NA	NA	NA	NA	NA	NA		0
22-A-1583868	2022	Ames	Ames B1	0	Medium	150	LC_4232	17.5	63	1	20	13	1583868	PHP02 X PHG47	1739627	2022-05-22			NA	NA	NA	NA	NA	NA	100	196	31500	12.44	120.93	7.6	NA	NA	NA	4.283	NA	NA	16.5	560	24.836	139	NA	NA	NA	NA	NA	NA	NA		0
22-A-1583869	2022	Ames	Ames B1	0	Medium	150	LC_4232	17.5	48	1	21	13	1583869	PHN46 X PHK56	1716300	2022-05-22			NA	NA	NA	NA	NA	NA	85	210	24000	14.52	129.39	15.3	NA	16.309	NA	4.91	2.654	NA	18.5	697	26.922	187.7	25.867	NA	NA	NA	NA	NA	NA		0
22-A-1583870	2022	Ames	Ames B1	0	Medium	150	LC_4232	17.5	52	1	22	13	1583870	PHN46 X W606S	1739601	2022-05-22			NA	NA	NA	NA	NA	NA	107	211	26000	13.5	119.16	16.1	NA	15.466	NA	4.825	2.793	NA	15.5	474	27.665	131.1	20.733	NA	NA	NA	NA	NA	NA		0
22-A-1583871	2022	Ames	Ames B1	0	Medium	150	LC_4232	17.5	69	1	17	14	1583871	PHT69 X 3IIH6	1739628	2022-05-22			NA	NA	NA	NA	NA	NA	92	194	34500	14.45	134.69	11.4	NA	17.565	NA	4.251	2.612	NA	14.5	478	24.519	117.2	17.8	NA	NA	NA	NA	NA	NA		1.45
22-A-1583872	2022	Ames	Ames B1	0	Medium	150	LC_4232	17.5	74	1	18	14	1583872	B105 X 3IIH6	1739620	2022-05-22			NA	NA	NA	NA	NA	NA	95	196	37000	15.86	140.83	15.6	NA	18.172	NA	4.422	2.605	NA	16.5	521	25.083	130.6	14.267	NA	NA	NA	NA	NA	NA		0
22-A-1583873	2022	Ames	Ames B1	0	Medium	150	LC_4232	17.5	70	1	19	14	1583873	N209 X 3IIH6	1739624	2022-05-22			NA	NA	NA	NA	NA	NA	113	202	35000	14.03	130.63	11.5	NA	14.762	NA	4.419	2.332	NA	16	420	25.623	107.7	12.7	NA	NA	NA	NA	NA	NA		0
22-A-1583874	2022	Ames	Ames B1	0	Medium	150	LC_4232	17.5	57	1	20	14	1583874	COMMERCIAL HYBRID 3	NA	2022-05-22			NA	NA	NA	NA	NA	NA	129	245	28500	13.92	123.31	15.8	NA	15.863	NA	4.842	2.62	NA	16.5	429	31.003	132.9	15.167	NA	NA	NA	NA	NA	NA		0
22-A-1583875	2022	Ames	Ames B1	0	Medium	150	LC_4232	17.5	71	1	21	14	1583875	PHJ40 X LH82	1739610	2022-05-22			NA	NA	NA	NA	NA	NA	96	171	35500	10.44	103.9	5.4	NA	15.533	NA	4.376	2.621	NA	17.5	467	23.181	108.3	20.033	NA	NA	NA	NA	NA	NA		0
22-A-1583876	2022	Ames	Ames B1	0	Medium	150	LC_4232	17.5	52	1	22	14	1583876	COMMERCIAL HYBRID 1	1739672	2022-05-22			NA	NA	NA	NA	NA	NA	93	201	26000	14.79	136.46	12.3	NA	16.462	NA	4.366	2.448	NA	16.5	490	30.434	149	20	NA	NA	NA	NA	NA	NA		0
22-A-1583877	2022	Ames	Ames B1	0	Medium	150	LC_4232	17.5	58	1	17	15	1583877	PHP02 X PHK76	1739646	2022-05-22			NA	NA	NA	NA	NA	NA	90	196	29000	16.15	145.61	14.3	NA	15.457	NA	4.494	2.636	NA	14	461	30.803	142	20.367	NA	NA	NA	NA	NA	NA		5.17
22-A-1583878	2022	Ames	Ames B1	0	Medium	150	LC_4232	17.5	56	1	18	15	1583878	PHK56 X W606S	1739630	2022-05-22			NA	NA	NA	NA	NA	NA	112	224	28000	17.32	150.69	17.3	NA	16.885	NA	4.624	2.628	NA	14.5	533	30.544	162.7	26.567	NA	NA	NA	NA	NA	NA		8.93
22-A-1583879	2022	Ames	Ames B1	0	Medium	150	LC_4232	17.5	62	1	19	15	1583879	PHK76 X LH145	1739636	2022-05-22			NA	NA	NA	NA	NA	NA	87	171	31000	6.65	66.25	5.3	NA	16.178	NA	3.897	2.407	NA	14.5	427	23.638	100.9	17.867	NA	NA	NA	NA	NA	NA		0
22-A-1583880	2022	Ames	Ames B1	0	Medium	150	LC_4232	17.5	59	1	20	15	1583880	PHK56 X LH82	1739629	2022-05-22			NA	NA	NA	NA	NA	NA	97	185	29500	16.44	150.82	12.8	NA	14.29	NA	4.311	2.417	NA	18	524	23.412	122.6	16.467	NA	NA	NA	NA	NA	NA		0
22-A-1583881	2022	Ames	Ames B1	0	Medium	150	LC_4232	17.5	49	1	21	15	1583881	PHP02 X LH185	1739643	2022-05-22			NA	NA	NA	NA	NA	NA	91	178	24500	8.96	89.17	5.4	NA	16.681	NA	4.465	2.611	NA	14.5	513	24.185	124.1	16.667	NA	NA	NA	NA	NA	NA		0
22-A-1583882	2022	Ames	Ames B1	0	Medium	150	LC_4232	17.5	59	1	22	15	1583882	PHK76 X 3IIH6	1739638	2022-05-22			NA	NA	NA	NA	NA	NA	102	183	29500	11.13	109.01	6.9	NA	15.091	NA	4.01	2.386	NA	15.2	394	23.838	94	13.933	NA	NA	NA	NA	NA	NA		0
22-A-1583883	2022	Ames	Ames B1	0	Medium	150	LC_4232	17.5	60	1	17	16	1583883	PHK56 X PHJ89	1739633	2022-05-22			NA	NA	NA	NA	NA	NA	82	214	30000	18.77	162.52	17.7	NA	15.57	NA	4.54	2.243	NA	13.5	507	31.216	158.4	19.033	NA	NA	NA	NA	NA	NA		0
22-A-1583884	2022	Ames	Ames B1	0	Medium	150	LC_4232	17.5	58	1	18	16	1583884	PHN46 X PHB47	1739602	2022-05-22			NA	NA	NA	NA	NA	NA	123	226	29000	20.29	180.16	15.6	NA	16.192	NA	4.71	2.731	NA	14	495	33.336	164.9	20.967	NA	NA	NA	NA	NA	NA		0
22-A-1583885	2022	Ames	Ames B1	0	Medium	150	LC_4232	17.5	60	1	19	16	1583885	COMMERCIAL HYBRID 4	1739670	2022-05-22			NA	NA	NA	NA	NA	NA	105	208	30000	20.51	184.49	14.5	NA	15.806	NA	4.571	2.411	NA	16	472	30.756	145.2	17.233	NA	NA	NA	NA	NA	NA		0
22-A-1583886	2022	Ames	Ames B1	0	Medium	150	LC_4232	17.5	56	1	20	16	1583886	LH185 X LH82	1716292	2022-05-22			NA	NA	NA	NA	NA	NA	75	179	28000	16.01	140.47	16.6	NA	17.794	NA	4.663	2.668	NA	17	621	29.195	181.4	17.7	NA	NA	NA	NA	NA	NA		0
22-A-1585420	2022	Ames	Ames B1	0	Medium	150	LC_4232	17.5	64	2	19	17	1585420	B73 X 3IIH6	1739664	2022-05-22			NA	NA	NA	NA	NA	NA	111	225	32000	17.11	158.58	11.9	NA	18.544	NA	4.758	2.646	NA	18	651	25.709	167.4	22.1	NA	NA	NA	NA	NA	NA		1.56
22-A-1585421	2022	Ames	Ames B1	0	Medium	150	LC_4232	17.5	61	2	21	20	1585421	2369 X 3IIH6	1739617	2022-05-22			NA	NA	NA	NA	NA	NA	109	236	30500	14.95	137.78	12.4	NA	17.014	NA	4.55	2.56	NA	16.5	592	24.702	146.2	18.267	NA	NA	NA	NA	NA	NA		0
22-A-1585422	2022	Ames	Ames B1	0	Medium	150	LC_4232	17.5	49	2	21	23	1585422	PHW52 X LH185	1739611	2022-05-22			NA	NA	NA	NA	NA	NA	82	198	24500	12.24	107.39	16.6	NA	16.261	NA	4.739	2.449	NA	15	481	32.883	158.2	16.533	NA	NA	NA	NA	NA	NA		0
22-A-1585423	2022	Ames	Ames B1	0	Medium	150	LC_4232	17.5	64	2	18	28	1585423	LH195 X 3IIH6	1739660	2022-05-22			NA	NA	NA	NA	NA	NA	104	210	32000	19.24	173.67	14.2	NA	15.875	NA	4.437	2.393	NA	17.5	518	25.724	133.2	14.433	NA	NA	NA	NA	NA	NA		0
22-A-1585424	2022	Ames	Ames B1	0	Medium	150	LC_4232	17.5	65	2	22	27	1585424	B73 X PHN82	1739652	2022-05-22			NA	NA	NA	NA	NA	NA	108	209	32500	14.08	120.87	18.4	NA	16.245	NA	4.855	2.638	NA	17	614	29.397	180.5	27.7	NA	NA	NA	NA	NA	NA		0
22-A-1585425	2022	Ames	Ames B1	0	Medium	150	LC_4232	17.5	61	2	22	29	1585425	2369 X LH123HT	1739654	2022-05-22			NA	NA	NA	NA	NA	NA	128	241	30500	15.93	133.91	20.1	NA	16.659	NA	4.372	2.512	NA	14.5	540	26.214	141.5	22.933	NA	NA	NA	NA	NA	NA		1.64
22-A-1585426	2022	Ames	Ames B1	0	Medium	150	LC_4232	17.5	59	2	20	26	1585426	PHW52 X PHN82	1739661	2022-05-22			NA	NA	NA	NA	NA	NA	83	184	29500	18.39	155.16	19.8	NA	17.341	NA	4.666	2.507	NA	15.5	507	32.93	167.1	22.6	NA	NA	NA	NA	NA	NA		0
22-A-1585427	2022	Ames	Ames B1	0	Medium	150	LC_4232	17.5	66	2	19	29	1585427	LH145 X LH162	1739606	2022-05-22			NA	NA	NA	NA	NA	NA	95	206	33000	16.83	139.7	21.1	NA	15.331	NA	4.133	2.276	NA	13	394	29.712	117.1	17.6	NA	NA	NA	NA	NA	NA		0
22-A-1585428	2022	Ames	Ames B1	0	Medium	150	LC_4232	17.5	54	2	19	30	1585428	LH74 X PHN82	1739651	2022-05-22			NA	NA	NA	NA	NA	NA	92	193	27000	13.31	121.82	13	NA	14.467	NA	4.423	2.423	NA	16	437	31.007	135.5	18.833	NA	NA	NA	NA	NA	NA		0
22-A-1585430	2022	Ames	Ames B1	0	Medium	150	LC_4232	17.5	66	2	20	21	1585430	LH123HT X 3IIH6	1739659	2022-05-22			NA	NA	NA	NA	NA	NA	116	237	33000	12.67	119.96	10	NA	17.754	NA	4.354	2.592	NA	14.5	497	27.311	135.7	21.067	NA	NA	NA	NA	NA	NA		0
22-A-1585431	2022	Ames	Ames B1	0	Medium	150	LC_4232	17.5	69	2	22	28	1585431	B37 X OH43	1739667	2022-05-22			NA	NA	NA	NA	NA	NA	102	210	34500	4.8	47.82	5.3	NA	14.409	NA	4.738	2.725	NA	17.5	458	26.342	120.7	20.1	NA	NA	NA	NA	NA	NA		0
22-A-1585432	2022	Ames	Ames B1	0	Medium	150	LC_4232	17.5	67	2	18	20	1585432	PHW52 X PHM49	1739613	2022-05-22			NA	NA	NA	NA	NA	NA	109	224	33500	23.46	188.81	23.5	NA	15.93	NA	4.542	2.418	NA	13.5	411	35.231	144.8	20	NA	NA	NA	NA	NA	NA		0
22-A-1585434	2022	Ames	Ames B1	0	Medium	150	LC_4232	17.5	59	2	17	30	1585434	B14A X MO17	1739655	2022-05-22			NA	NA	NA	NA	NA	NA	115	237	29500	23.75	193.64	22.5	NA	18.394	NA	4.628	2.499	NA	14.5	564	29.096	164.1	26.1	NA	NA	NA	NA	NA	NA		0
22-A-1585435	2022	Ames	Ames B1	0	Medium	150	LC_4232	17.5	65	2	18	27	1585435	PHB47 X PHK56	1739653	2022-05-22			NA	NA	NA	NA	NA	NA	111	204	32500	15.15	138.82	12.9	NA	16.055	NA	4.201	2.187	NA	13.5	441	31.043	136.9	21.433	NA	NA	NA	NA	NA	NA		1.54
22-A-1585437	2022	Ames	Ames B1	0	Medium	150	LC_4232	17.5	57	2	17	24	1585437	LH195 X PHZ51	1739608	2022-05-22			NA	NA	NA	NA	NA	NA	126	238	28500	12.33	103.13	20.5	NA	14.494	NA	4.323	2.455	NA	14.5	403	29.562	119.1	21.467	NA	NA	NA	NA	NA	NA		0
22-A-1585438	2022	Ames	Ames B1	0	Medium	150	LC_4232	17.5	62	2	20	23	1585438	PHB47 X 3IIH6	1739625	2022-05-22			NA	NA	NA	NA	NA	NA	87	204	31000	9.9	98.63	5.3	NA	15.43	NA	4.014	2.281	NA	14.5	362	24.304	87.9	11.333	NA	NA	NA	NA	NA	NA		0
22-A-1585439	2022	Ames	Ames B1	0	Medium	150	LC_4232	17.5	59	2	18	21	1585439	PHB47 X LH185	1716298	2022-05-22			NA	NA	NA	NA	NA	NA	95	210	29500	18.17	161.72	15.4	NA	19.102	NA	4.778	2.605	NA	13	540	35.148	189.8	22.933	NA	NA	NA	NA	NA	NA		3.39
22-A-1585440	2022	Ames	Ames B1	0	Medium	150	LC_4232	17.5	62	2	19	20	1585440	2369 X PHN82	1739616	2022-05-22			NA	NA	NA	NA	NA	NA	99	206	31000	13.55	126.3	11.4	NA	14.739	NA	4.535	2.677	NA	16	512	27.936	143	17.733	NA	NA	NA	NA	NA	NA		0
22-A-1585441	2022	Ames	Ames B1	0	Medium	150	LC_4232	17.5	66	2	19	25	1585441	LH195 X LH123HT	1739658	2022-05-22			NA	NA	NA	NA	NA	NA	106	222	33000	9.5	87.85	12.1	NA	14.618	NA	4.186	2.539	NA	14	375	28.579	107.3	18.267	NA	NA	NA	NA	NA	NA		0
22-A-1585442	2022	Ames	Ames B1	0	Medium	150	LC_4232	17.5	62	2	22	18	1585442	F42 X MO17	1739657	2022-05-22			NA	NA	NA	NA	NA	NA	NA	228	31000	11.87	100.53	19.5	NA	16.933	NA	4.397	2.569	NA	15	546	25.36	138.5	20.667	NA	NA	NA	NA	NA	NA		0
22-A-1585443	2022	Ames	Ames B1	0	Medium	150	LC_4232	17.5	62	2	20	24	1585443	WF9 X H95	1739666	2022-05-22			NA	NA	NA	NA	NA	NA	108	186	31000	2.74	27.3	5.3	NA	9.442	NA	NA	1.932	NA	16	240	19.375	46.5	7.9	NA	NA	NA	NA	NA	NA		0
22-A-1585444	2022	Ames	Ames B1	0	Medium	150	LC_4232	17.5	55	2	22	21	1585444	LH82 X PHJ89	1716296	2022-05-22			NA	NA	NA	NA	NA	NA	93	187	27500	10.13	99.33	6.8	NA	16.16	NA	4.354	2.352	NA	16.5	579	22.106	128.1	14.167	NA	NA	NA	NA	NA	NA		0
22-A-1585445	2022	Ames	Ames B1	0	Medium	150	LC_4232	17.5	64	2	18	29	1585445	LH74 X PHM49	1739623	2022-05-22			NA	NA	NA	NA	NA	NA	103	199	32000	15.34	128.95	20.1	NA	14.381	NA	4.292	2.182	NA	15	400	31.973	128	15.3	NA	NA	NA	NA	NA	NA		0
22-A-1585446	2022	Ames	Ames B1	0	Medium	150	LC_4232	17.5	66	2	17	18	1585446	PHK56 X LH198	1739632	2022-05-22			NA	NA	NA	NA	NA	NA	94	203	33000	19.84	173.03	17.1	NA	15.633	NA	4.782	2.504	NA	15.5	560	31.202	174.7	26.6	NA	NA	NA	NA	NA	NA		0
22-A-1585447	2022	Ames	Ames B1	0	Medium	150	LC_4232	17.5	70	2	18	18	1585447	PHP02 X LH82	1739648	2022-05-22			NA	NA	NA	NA	NA	NA	93	172	35000	14.95	135.26	14	NA	NA	NA	3.974	2.455	NA	17	363	22.11	80.3	9.1	NA	NA	NA	NA	NA	NA		0
22-A-1585448	2022	Ames	Ames B1	0	Medium	150	LC_4232	17.5	64	2	20	27	1585448	COMMERCIAL HYBRID 2	NA	2022-05-22			NA	NA	NA	NA	NA	NA	72	182	32000	21.25	186.23	16.7	NA	16.541	NA	4.634	2.429	NA	15.5	549	31.851	175	16.567	NA	NA	NA	NA	NA	NA		0
22-A-1585449	2022	Ames	Ames B1	0	Medium	150	LC_4232	17.5	68	2	22	17	1585449	PHK76 X LH82	1739640	2022-05-22			NA	NA	NA	NA	NA	NA	94	188	34000	11.5	113.73	6	NA	16.201	NA	4.248	2.502	NA	16.5	509	24.614	125.4	15.6	NA	NA	NA	NA	NA	NA		0
22-A-1585450	2022	Ames	Ames B1	0	Medium	150	LC_4232	17.5	52	2	19	22	1585450	LH82 X PHB47	1716295	2022-05-22			NA	NA	NA	NA	NA	NA	91	202	26000	11.48	114.01	5.6	NA	16.879	NA	4.262	2.547	NA	16.5	606	21.464	130	18.467	NA	NA	NA	NA	NA	NA		0
22-A-1585452	2022	Ames	Ames B1	0	Medium	150	LC_4232	17.5	62	2	19	21	1585452	B84 X 3IIH6	1739621	2022-05-22			NA	NA	NA	NA	NA	NA	133	244	31000	9.65	95.94	5.5	NA	18.223	NA	4.65	2.668	NA	16.5	607	26.079	158.3	25.6	NA	NA	NA	NA	NA	NA		8.06
22-A-1585453	2022	Ames	Ames B1	0	Medium	150	LC_4232	17.5	69	2	22	26	1585453	LH123HT X PHB47	1739622	2022-05-22			NA	NA	NA	NA	NA	NA	94	221	34500	11.28	105.14	11.4	NA	17.154	NA	3.998	2.407	NA	14	471	25.449	119.9	20.933	NA	NA	NA	NA	NA	NA		0
22-A-1585454	2022	Ames	Ames B1	0	Medium	150	LC_4232	17.5	55	2	21	30	1585454	PHK56 X 3IIH6	1739631	2022-05-22			NA	NA	NA	NA	NA	NA	110	202	27500	17.79	161.71	13.6	NA	14.726	NA	4.508	2.304	NA	14	417	32.021	133.6	17.1	NA	NA	NA	NA	NA	NA		0
22-A-1585455	2022	Ames	Ames B1	0	Medium	150	LC_4232	17.5	63	2	19	19	1585455	LH82 X W606S	1716297	2022-05-22			NA	NA	NA	NA	NA	NA	103	189	31500	12.85	118.15	12.6	NA	17.567	NA	4.472	2.774	NA	17.5	585	21.737	127.2	18	NA	NA	NA	NA	NA	NA		0
22-A-1585456	2022	Ames	Ames B1	0	Medium	150	LC_4232	17.5	64	2	18	25	1585456	B73 X PHZ51	1739604	2022-05-22			NA	NA	NA	NA	NA	NA	131	246	32000	13.86	122.92	15.7	NA	16.426	NA	4.487	2.557	NA	16	541	27.585	149.2	22.433	NA	NA	NA	NA	NA	NA		0
22-A-1585457	2022	Ames	Ames B1	0	Medium	150	LC_4232	17.5	70	2	17	20	1585457	PHZ51 X LH145	1739614	2022-05-22			NA	NA	NA	NA	NA	NA	117	220	35000	8.95	89.17	5.3	NA	18.487	NA	4.156	2.687	NA	14.5	552	20.857	115.2	26.967	NA	NA	NA	NA	NA	NA		0
22-A-1585458	2022	Ames	Ames B1	0	Medium	150	LC_4232	17.5	61	2	20	28	1585458	PHG39 X PHM49	1739626	2022-05-22			NA	NA	NA	NA	NA	NA	91	193	30500	17.14	141.01	21.8	NA	17.243	NA	4.436	2.357	NA	15	519	31.882	165.5	22.033	NA	NA	NA	NA	NA	NA		0
22-A-1585459	2022	Ames	Ames B1	0	Medium	150	LC_4232	17.5	57	2	19	26	1585459	2369 X PHP02	1739615	2022-05-22			NA	NA	NA	NA	NA	NA	102	188	28500	11	107.51	7.1	NA	16.862	NA	4.291	2.426	NA	16	480	25.767	123.8	14.633	NA	NA	NA	NA	NA	NA		3.51
22-A-1585460	2022	Ames	Ames B1	0	Medium	150	LC_4232	17.5	57	2	17	22	1585460	LH198 X PHB47	1716294	2022-05-22			NA	NA	NA	NA	NA	NA	100	227	28500	15.98	138.53	17.6	NA	15.609	NA	4.456	2.524	NA	13.5	466	29.821	139	24.767	NA	NA	NA	NA	NA	NA		0
22-A-1585461	2022	Ames	Ames B1	0	Medium	150	LC_4232	17.5	55	2	18	17	1585461	PHP02 X PHN46	1739644	2022-05-22			NA	NA	NA	NA	NA	NA	99	198	27500	17.71	155.95	16.3	NA	15.345	NA	5.112	2.776	NA	15.5	545	30.33	165.3	18.2	NA	NA	NA	NA	NA	NA		0
22-A-1585462	2022	Ames	Ames B1	0	Medium	150	LC_4232	17.5	75	2	18	19	1585462	LH198 X PHZ51	1739662	2022-05-22			NA	NA	NA	NA	NA	NA	118	236	37500	19.25	169.91	16.1	NA	14.911	NA	4.106	2.524	NA	12.5	291	32.305	93.9	21.633	NA	NA	NA	NA	NA	NA		0
22-A-1585463	2022	Ames	Ames B1	0	Medium	150	LC_4232	17.5	61	2	22	23	1585463	B73 X PHM49	1739605	2022-05-22			NA	NA	NA	NA	NA	NA	122	231	30500	11.71	97.2	21.1	NA	16.817	NA	4.567	2.44	NA	15	547	26.74	146.3	20.833	NA	NA	NA	NA	NA	NA		0
22-A-1585464	2022	Ames	Ames B1	0	Medium	150	LC_4232	17.5	71	2	20	30	1585464	B37 X MO17	1739656	2022-05-22			NA	NA	NA	NA	NA	NA	113	222	35500	12.49	110.11	16.2	NA	17.916	NA	4.285	2.504	NA	13	478	29.547	141.2	25.333	NA	NA	NA	NA	NA	NA		1.41
22-A-1585465	2022	Ames	Ames B1	0	Medium	150	LC_4232	17.5	59	2	20	19	1585465	PHK56 X LH185	1739634	2022-05-22			NA	NA	NA	NA	NA	NA	109	234	29500	17.52	155.01	15.9	NA	15.619	NA	4.334	2.433	NA	13	414	28.388	117.4	16.433	NA	NA	NA	NA	NA	NA		0
22-A-1585467	2022	Ames	Ames B1	0	Medium	150	LC_4232	17.5	68	2	20	17	1585467	COMMERCIAL HYBRID 6	1739673	2022-05-22			NA	NA	NA	NA	NA	NA	127	239	34000	18.46	166.82	14.1	NA	15.076	NA	4.533	2.427	NA	15	484	25.985	125.8	17.067	NA	NA	NA	NA	NA	NA		1.47
22-A-1585468	2022	Ames	Ames B1	0	Medium	150	LC_4232	17.5	66	2	21	21	1585468	B37 X H95	1739665	2022-05-22			NA	NA	NA	NA	NA	NA	92	227	33000	4.11	40.95	5.3	NA	16.572	NA	4.752	2.829	NA	17.5	523	27.057	141.6	30.4	NA	NA	NA	NA	NA	NA		6.06
22-A-1585469	2022	Ames	Ames B1	0	Medium	150	LC_4232	17.5	62	2	20	22	1585469	2FACC X 3IIH6	1739618	2022-05-22			NA	NA	NA	NA	NA	NA	91	190	31000	12.31	119.28	7.9	NA	15.2	NA	4.469	2.568	NA	17	462	25.141	116.1	18.167	NA	NA	NA	NA	NA	NA		0
22-A-1585470	2022	Ames	Ames B1	0	Medium	150	LC_4232	17.5	62	2	19	28	1585470	LH195 X PHM49	1739609	2022-05-22			NA	NA	NA	NA	NA	NA	75	178	31000	5.98	59.58	5.3	NA	15.512	NA	3.618	2.078	NA	13.5	350	22.483	78.8	12.167	NA	NA	NA	NA	NA	NA		0
22-A-1585471	2022	Ames	Ames B1	0	Medium	150	LC_4232	17.5	48	2	22	25	1585471	PHK76 X W606S	1739639	2022-05-22			NA	NA	NA	NA	NA	NA	89	186	24000	8.86	88.27	5.3	NA	16.719	NA	3.891	2.423	NA	13.5	416	21.779	90.6	16.733	NA	NA	NA	NA	NA	NA		4.17
22-A-1585472	2022	Ames	Ames B1	0	Medium	150	LC_4232	17.5	57	2	17	25	1585472	PHP02 X W606S	1739647	2022-05-22			NA	NA	NA	NA	NA	NA	102	208	28500	12.99	117.39	14.1	NA	15.54	NA	4.12	2.604	NA	15.5	391	22.811	89.3	10.7	NA	NA	NA	NA	NA	NA		0
22-A-1585474	2022	Ames	Ames B1	0	Medium	150	LC_4232	17.5	71	2	19	18	1585474	B73 X MO17	1739603	2022-05-22			NA	NA	NA	NA	NA	NA	109	242	35500	14.08	119.39	19.4	NA	17.813	NA	4.371	2.46	NA	14	472	27.809	131.2	21.833	NA	NA	NA	NA	NA	NA		0
22-A-1585475	2022	Ames	Ames B1	0	Medium	150	LC_4232	17.5	64	2	17	19	1585475	F42 X OH43	1739668	2022-05-22			NA	NA	NA	NA	NA	NA	111	233	32000	14.04	117.72	20.3	NA	17.693	NA	4.884	2.872	NA	17.5	703	27.448	192.9	26.767	NA	NA	NA	NA	NA	NA		1.56
22-A-1585476	2022	Ames	Ames B1	0	Medium	150	LC_4232	17.5	69	2	21	26	1585476	PHP02 X PHB47	1739641	2022-05-22			NA	NA	NA	NA	NA	NA	92	195	34500	12.03	115.68	8.6	NA	17.502	NA	4.471	2.537	NA	15	495	27.481	136	21.233	NA	NA	NA	NA	NA	NA		0
22-A-1585477	2022	Ames	Ames B1	0	Medium	150	LC_4232	17.5	62	2	21	17	1585477	PHP02 X LH145	1739645	2022-05-22			NA	NA	NA	NA	NA	NA	111	201	31000	9.4	93.65	5.3	NA	16.223	NA	4.128	2.597	NA	15.5	450	23.494	105.8	16.667	NA	NA	NA	NA	NA	NA		0
22-A-1585478	2022	Ames	Ames B1	0	Medium	150	LC_4232	17.5	60	2	21	29	1585478	PHP02 X PHK56	1739649	2022-05-22			NA	NA	NA	NA	NA	NA	86	207	30000	17.96	160.42	15.1	NA	16.626	NA	4.471	2.419	NA	16	541	27.813	150.5	18.567	NA	NA	NA	NA	NA	NA		0
22-A-1585479	2022	Ames	Ames B1	0	Medium	150	LC_4232	17.5	55	2	18	30	1585479	PHP02 X PHJ89	1739642	2022-05-22			NA	NA	NA	NA	NA	NA	106	209	27500	14.04	127.62	13.6	NA	17.606	NA	4.454	2.368	NA	13.5	487	31.382	152.9	17.833	NA	NA	NA	NA	NA	NA		0
22-A-1585480	2022	Ames	Ames B1	0	Medium	150	LC_4232	17.5	69	2	20	29	1585480	4N506 X 3IIH6	1739619	2022-05-22			NA	NA	NA	NA	NA	NA	112	220	34500	14.09	132.22	10.8	NA	17.425	NA	4.608	2.589	NA	17.5	569	28.635	162.9	24.833	NA	NA	NA	NA	NA	NA		0
22-A-1585482	2022	Ames	Ames B1	0	Medium	150	LC_4232	17.5	73	2	21	28	1585482	2369 X PHZ51	1739663	2022-05-22			NA	NA	NA	NA	NA	NA	102	227	36500	11.49	109.88	9.1	NA	18.726	NA	4.461	2.447	NA	12.5	507	31.669	160.7	26.833	NA	NA	NA	NA	NA	NA		0
22-A-1585483	2022	Ames	Ames B1	0	Medium	150	LC_4232	17.5	62	2	19	27	1585483	PHK76 X LH198	1739637	2022-05-22			NA	NA	NA	NA	NA	NA	105	189	31000	13.38	125.7	10.7	NA	16.193	NA	4.454	2.438	NA	14	481	32.001	154	23.533	NA	NA	NA	NA	NA	NA		0
22-A-1585485	2022	Ames	Ames B1	0	Medium	150	LC_4232	17.5	57	2	17	26	1585485	PHP02 X LH198	1739650	2022-05-22			NA	NA	NA	NA	NA	NA	98	196	28500	15.42	133.84	17.5	NA	15.91	NA	4.907	2.617	NA	16.5	554	32.359	179.3	28.5	NA	NA	NA	NA	NA	NA		0
22-A-1585486	2022	Ames	Ames B1	0	Medium	150	LC_4232	17.5	74	2	21	25	1585486	LH195 X LH185	1739607	2022-05-22			NA	NA	NA	NA	NA	NA	88	179	37000	8.52	84.88	5.3	NA	12.747	NA	3.911	1.979	NA	14.5	292	27.226	79.5	8.8	NA	NA	NA	NA	NA	NA		0
22-A-1585488	2022	Ames	Ames B1	0	Medium	150	LC_4232	17.5	59	2	19	24	1585488	PHW52 X PHZ51	1739612	2022-05-22			NA	NA	NA	NA	NA	NA	94	201	29500	6.46	64.36	5.3	NA	17.724	NA	4.44	2.59	NA	14	469	33.852	158.8	26.767	NA	NA	NA	NA	NA	NA		1.69
22-A-1585489	2022	Ames	Ames B1	0	Medium	150	LC_4232	17.5	50	2	18	23	1585489	PHP02 X PHG47	1739627	2022-05-22			NA	NA	NA	NA	NA	NA	114	189	25000	14.59	135.23	11.9	NA	16.253	NA	4.334	2.439	NA	16	473	28.161	133.2	15.867	NA	NA	NA	NA	NA	NA		0
22-A-1585490	2022	Ames	Ames B1	0	Medium	150	LC_4232	17.5	47	2	18	26	1585490	PHN46 X PHK56	1716300	2022-05-22			NA	NA	NA	NA	NA	NA	90	206	23500	16.83	146.61	17.2	NA	15.952	NA	4.732	2.467	NA	17.5	620	28.897	179.1	21.867	NA	NA	NA	NA	NA	NA		0
22-A-1585491	2022	Ames	Ames B1	0	Medium	150	LC_4232	17.5	49	2	18	22	1585491	PHN46 X W606S	1739601	2022-05-22			NA	NA	NA	NA	NA	NA	105	229	24500	21.7	188.11	17.6	NA	17.734	NA	4.891	2.855	NA	15	546	29.915	163.3	24.433	NA	NA	NA	NA	NA	NA		0
22-A-1585492	2022	Ames	Ames B1	0	Medium	150	LC_4232	17.5	65	2	22	19	1585492	PHT69 X 3IIH6	1739628	2022-05-22			NA	NA	NA	NA	NA	NA	93	187	32500	11.7	112.01	9	NA	18.242	NA	4.474	2.59	NA	15.5	513	25.974	133.3	17.9	NA	NA	NA	NA	NA	NA		0
22-A-1585493	2022	Ames	Ames B1	0	Medium	150	LC_4232	17.5	64	2	20	20	1585493	B105 X 3IIH6	1739620	2022-05-22			NA	NA	NA	NA	NA	NA	71	223	32000	12.15	112.23	12.2	NA	18.876	NA	4.313	2.563	NA	16	556	22.756	126.6	15.333	NA	NA	NA	NA	NA	NA		0
22-A-1585494	2022	Ames	Ames B1	0	Medium	150	LC_4232	17.5	67	2	17	28	1585494	N209 X 3IIH6	1739624	2022-05-22			NA	NA	NA	NA	NA	NA	113	197	33500	18.3	161.72	16	NA	16.065	NA	4.786	2.65	NA	18	551	28.246	155.6	18.933	NA	NA	NA	NA	NA	NA		0
22-A-1585495	2022	Ames	Ames B1	0	Medium	150	LC_4232	17.5	51	2	17	23	1585495	COMMERCIAL HYBRID 3	NA	2022-05-22			NA	NA	NA	NA	NA	NA	111	236	25500	18.5	150.25	22.8	NA	16.42	NA	5.439	2.839	NA	17.5	562	36.827	207	23.433	NA	NA	NA	NA	NA	NA		0
22-A-1585496	2022	Ames	Ames B1	0	Medium	150	LC_4232	17.5	70	2	21	27	1585496	PHJ40 X LH82	1739610	2022-05-22			NA	NA	NA	NA	NA	NA	83	162	35000	12.24	119.5	7.2	NA	18.067	NA	4.475	2.565	NA	17	562	28.719	161.4	27.633	NA	NA	NA	NA	NA	NA		0
22-A-1585497	2022	Ames	Ames B1	0	Medium	150	LC_4232	17.5	50	2	21	19	1585497	COMMERCIAL HYBRID 1	1739672	2022-05-22			NA	NA	NA	NA	NA	NA	92	200	25000	18.08	164.15	13.7	NA	17.557	NA	4.468	2.576	NA	15	539	28.98	156.3	21.667	NA	NA	NA	NA	NA	NA		0
22-A-1585498	2022	Ames	Ames B1	0	Medium	150	LC_4232	17.5	58	2	21	18	1585498	PHP02 X PHK76	1739646	2022-05-22			NA	NA	NA	NA	NA	NA	98	208	29000	13.4	127.58	9.5	NA	16.548	NA	4.247	2.684	NA	14.5	451	26.854	121.2	17.9	NA	NA	NA	NA	NA	NA		0
22-A-1585499	2022	Ames	Ames B1	0	Medium	150	LC_4232	17.5	52	2	22	24	1585499	PHK56 X W606S	1739630	2022-05-22			NA	NA	NA	NA	NA	NA	110	208	26000	12.65	109	18.1	NA	14.903	NA	4.303	2.596	NA	16.5	492	23.338	114.9	19	NA	NA	NA	NA	NA	NA		15.38
22-A-1585500	2022	Ames	Ames B1	0	Medium	150	LC_4232	17.5	49	2	19	23	1585500	PHK76 X LH145	1739636	2022-05-22			NA	NA	NA	NA	NA	NA	89	183	24500	6.52	64.96	5.3	NA	17.227	NA	4.009	2.443	NA	13.5	431	25.878	111.5	19.767	NA	NA	NA	NA	NA	NA		0
22-A-1585501	2022	Ames	Ames B1	0	Medium	150	LC_4232	17.5	66	2	17	21	1585501	PHK56 X LH82	1739629	2022-05-22			NA	NA	NA	NA	NA	NA	91	196	33000	20.53	181.64	15.9	NA	14.002	NA	4.652	2.588	NA	18.5	563	26.172	147.4	17.733	NA	NA	NA	NA	NA	NA		1.52
22-A-1585502	2022	Ames	Ames B1	0	Medium	150	LC_4232	17.5	52	2	17	27	1585502	PHP02 X LH185	1739643	2022-05-22			NA	NA	NA	NA	NA	NA	100	194	26000	15.51	136.25	16.5	NA	18.108	NA	4.447	2.523	NA	14.5	498	30.716	153.1	19.9	NA	NA	NA	NA	NA	NA		0
22-A-1585503	2022	Ames	Ames B1	0	Medium	150	LC_4232	17.5	53	2	17	29	1585503	PHK76 X 3IIH6	1739638	2022-05-22			NA	NA	NA	NA	NA	NA	106	200	26500	16.98	155.41	13	NA	16.332	NA	4.452	2.438	NA	16.5	485	29.876	144.9	19.867	NA	NA	NA	NA	NA	NA		1.89
22-A-1585504	2022	Ames	Ames B1	0	Medium	150	LC_4232	17.5	59	2	21	22	1585504	PHK56 X PHJ89	1739633	2022-05-22			NA	NA	NA	NA	NA	NA	95	214	29500	17.7	156.05	16.2	NA	16.317	NA	4.416	2.289	NA	13.5	500	30.453	152.4	20.033	NA	NA	NA	NA	NA	NA		0
22-A-1585505	2022	Ames	Ames B1	0	Medium	150	LC_4232	17.5	53	2	22	20	1585505	PHN46 X PHB47	1739602	2022-05-22			NA	NA	NA	NA	NA	NA	120	225	26500	11.04	101.98	12.2	NA	17.882	NA	4.636	2.661	NA	13.5	473	33.939	160.5	23.1	NA	NA	NA	NA	NA	NA		0
22-A-1585506	2022	Ames	Ames B1	0	Medium	150	LC_4232	17.5	56	2	18	24	1585506	COMMERCIAL HYBRID 4	1739670	2022-05-22			NA	NA	NA	NA	NA	NA	112	194	28000	15.72	139.09	15.9	NA	14.744	NA	4.481	2.302	NA	13.8	346	32.06	111	14	NA	NA	NA	NA	NA	NA		0
22-A-1585507	2022	Ames	Ames B1	0	Medium	150	LC_4232	17.5	45	2	22	22	1585507	LH185 X LH82	1716292	2022-05-22			NA	NA	NA	NA	NA	NA	75	185	22500	12.8	115.67	14.1	NA	16.991	NA	4.501	2.566	NA	15.5	557	25.398	141.5	17.033	NA	NA	NA	NA	NA	NA		0
22-A-1571923	2022	Ames	Ames B1	0	High	250	LC_4231	17.5	60	3	2	2	1571923	LH195 X PHZ51	1739608	2022-05-22			NA	NA	NA	NA	NA	NA	99	218	30000	17.51	147.92	19.7	NA	18.151	NA	4.43	2.558	NA	13.5	466	31.79	148	29.3	NA	NA	NA	NA	NA	NA		0
22-A-1571924	2022	Ames	Ames B1	0	High	250	LC_4231	17.5	59	3	3	2	1571924	LH198 X PHZ51	1739662	2022-05-22			NA	NA	NA	NA	NA	NA	103	220	29500	14.22	122.52	18.1	NA	17.032	NA	4.409	2.525	NA	12	360	36.577	131.8	29.3	NA	NA	NA	NA	NA	NA		0
22-A-1571925	2022	Ames	Ames B1	0	High	250	LC_4231	17.5	67	3	4	2	1571925	LH195 X LH185	1739607	2022-05-22			NA	NA	NA	NA	NA	NA	88	206	33500	12.06	105.31	17	NA	17.748	NA	4.812	2.464	NA	14.5	537	32.626	175.2	21.433	NA	NA	NA	NA	NA	NA		0
22-A-1571926	2022	Ames	Ames B1	0	High	250	LC_4231	17.5	61	3	5	2	1571926	2369 X PHZ51	1739663	2022-05-22			NA	NA	NA	NA	NA	NA	79	208	30500	13.13	111.89	19	NA	16.791	NA	4.31	2.501	NA	13.5	459	30.893	141.9	24.267	NA	NA	NA	NA	NA	NA		0
22-A-1571927	2022	Ames	Ames B1	0	High	250	LC_4231	17.5	59	3	6	2	1571927	2369 X 3IIH6	1739617	2022-05-22			NA	NA	NA	NA	NA	NA	91	212	29500	12.68	117.66	11.8	NA	16.279	NA	4.681	2.448	NA	17.5	529	25.283	133.8	16.433	NA	NA	NA	NA	NA	NA		0
22-A-1571928	2022	Ames	Ames B1	0	High	250	LC_4231	17.5	68	3	7	2	1571928	B37 X OH43	1739667	2022-05-22			NA	NA	NA	NA	NA	NA	111	210	34000	6.8	67.75	5.3	NA	13.919	NA	4.599	2.63	NA	17.5	438	24.749	108.4	18.4	NA	NA	NA	NA	NA	NA		0
22-A-1571929	2022	Ames	Ames B1	0	High	250	LC_4231	17.5	57	3	2	3	1571929	PHG39 X PHM49	1739626	2022-05-22			NA	NA	NA	NA	NA	NA	81	194	28500	16.85	134.19	24.3	NA	16.475	NA	4.372	2.277	NA	13	448	29.807	133.6	20.467	NA	NA	NA	NA	NA	NA		0
22-A-1571930	2022	Ames	Ames B1	0	High	250	LC_4231	17.5	53	3	3	3	1571930	PHW52 X PHN82	1739661	2022-05-22			NA	NA	NA	NA	NA	NA	69	178	26500	18.6	149.3	23.7	NA	17.614	NA	5.158	2.738	NA	16.5	601	33.57	201.9	24.967	NA	NA	NA	NA	NA	NA		0
22-A-1571931	2022	Ames	Ames B1	0	High	250	LC_4231	17.5	53	3	4	3	1571931	LH195 X 3IIH6	1739660	2022-05-22			NA	NA	NA	NA	NA	NA	100	203	26500	15.63	136.32	17.1	NA	16.272	NA	4.653	2.507	NA	16.5	517	27.452	141.8	17	NA	NA	NA	NA	NA	NA		0
22-A-1571932	2022	Ames	Ames B1	0	High	250	LC_4231	17.5	62	3	5	3	1571932	B37 X H95	1739665	2022-05-22			NA	NA	NA	NA	NA	NA	82	203	31000	6.57	65.46	5.3	NA	16.958	NA	4.941	2.98	NA	17	619	28.165	174.4	NA	NA	NA	NA	NA	NA	NA		0
22-A-1571933	2022	Ames	Ames B1	0	High	250	LC_4231	17.5	58	3	6	3	1571933	LH145 X LH162	1739606	2022-05-22			NA	NA	NA	NA	NA	NA	96	192	29000	17.82	135.73	27.6	NA	15.711	NA	4.397	2.431	NA	14.5	445	29.731	132.4	22.1	NA	NA	NA	NA	NA	NA		0
22-A-1571934	2022	Ames	Ames B1	0	High	250	LC_4231	17.5	66	3	7	3	1571934	WF9 X H95	1739666	2022-05-22			NA	NA	NA	NA	NA	NA	110	195	33000	7.61	75.66	5.5	NA	14.919	NA	4.396	2.522	NA	17.5	509	24.05	122.3	18.5	NA	NA	NA	NA	NA	NA		1.52
22-A-1571935	2022	Ames	Ames B1	0	High	250	LC_4231	17.5	58	3	2	4	1571935	LH195 X LH123HT	1739658	2022-05-22			NA	NA	NA	NA	NA	NA	85	220	29000	13.57	107.93	24.4	NA	16.617	NA	4.737	2.698	NA	15.5	526	27.978	147.2	26.867	NA	NA	NA	NA	NA	NA		0
22-A-1571937	2022	Ames	Ames B1	0	High	250	LC_4231	17.5	53	3	4	4	1571937	PHP02 X PHB47	1739641	2022-05-22			NA	NA	NA	NA	NA	NA	60	186	26500	9.12	89.81	6.4	NA	16.566	NA	4.7	2.659	NA	14	402	31.408	126.4	19.267	NA	NA	NA	NA	NA	NA		0
22-A-1571938	2022	Ames	Ames B1	0	High	250	LC_4231	17.5	49	3	5	4	1571938	B73 X PHN82	1739652	2022-05-22			NA	NA	NA	NA	NA	NA	98	200	24500	13.21	111.46	19.8	NA	17.426	NA	5.157	2.93	NA	17.5	610	30.459	185.8	27.967	NA	NA	NA	NA	NA	NA		0
22-A-1571940	2022	Ames	Ames B1	0	High	250	LC_4231	17.5	60	3	7	4	1571940	F42 X OH43	1739668	2022-05-22			NA	NA	NA	NA	NA	NA	116	222	30000	10.62	89.27	20.1	NA	12.171	NA	4.376	2.745	NA	16.5	378	20.459	77.3	13.467	NA	NA	NA	NA	NA	NA		6.67
22-A-1571941	2022	Ames	Ames B1	0	High	250	LC_4231	17.5	54	3	2	5	1571941	LH195 X PHM49	1739609	2022-05-22			NA	NA	NA	NA	NA	NA	84	172	27000	7.28	72.53	5.3	NA	17.054	NA	3.822	2.362	NA	14	456	22.538	102.7	17.167	NA	NA	NA	NA	NA	NA		0
22-A-1571942	2022	Ames	Ames B1	0	High	250	LC_4231	17.5	67	3	3	5	1571942	B37 X MO17	1739656	2022-05-22			NA	NA	NA	NA	NA	NA	106	215	33500	11.17	95.3	18.9	NA	19.133	NA	4.738	2.798	NA	14	527	31.714	167.1	32.367	NA	NA	NA	NA	NA	NA		0
22-A-1571943	2022	Ames	Ames B1	0	High	250	LC_4231	17.5	61	3	4	5	1571943	B84 X 3IIH6	1739621	2022-05-22			NA	NA	NA	NA	NA	NA	124	216	30500	13.88	125.29	14.2	NA	19.117	NA	4.863	2.671	NA	16.5	666	30.175	201.1	31.467	NA	NA	NA	NA	NA	NA		3.28
22-A-1571944	2022	Ames	Ames B1	0	High	250	LC_4231	17.5	54	3	5	5	1571944	LH82 X PHJ89	1716296	2022-05-22			NA	NA	NA	NA	NA	NA	92	182	27000	12.92	116.49	14.3	NA	16.443	NA	4.428	2.394	NA	16.5	627	23.27	145.9	14.667	NA	NA	NA	NA	NA	NA		0
22-A-1571945	2022	Ames	Ames B1	0	High	250	LC_4231	17.5	53	3	6	5	1571945	PHB47 X LH185	1716298	2022-05-22			NA	NA	NA	NA	NA	NA	84	196	26500	11.26	108.75	8.2	NA	19.152	NA	4.802	2.67	NA	14.5	602	32.36	194.7	26.433	NA	NA	NA	NA	NA	NA		0
22-A-1571946	2022	Ames	Ames B1	0	High	250	LC_4231	17.5	59	3	7	5	1571946	LH82 X PHB47	1716295	2022-05-22			NA	NA	NA	NA	NA	NA	65	195	29500	9.09	90.56	5.3	NA	13.341	NA	4.126	2.479	NA	15	407	20.491	83.4	14.033	NA	NA	NA	NA	NA	NA		0
22-A-1571947	2022	Ames	Ames B1	0	High	250	LC_4231	17.5	58	3	2	6	1571947	PHK56 X LH82	1739629	2022-05-22			NA	NA	NA	NA	NA	NA	85	182	29000	15.68	138.9	15.8	NA	14.416	NA	4.434	2.478	NA	18	505	24.568	124.1	17.367	NA	NA	NA	NA	NA	NA		0
22-A-1571948	2022	Ames	Ames B1	0	High	250	LC_4231	17.5	52	3	3	6	1571948	PHP02 X LH185	1739643	2022-05-22			NA	NA	NA	NA	NA	NA	78	169	26000	8.28	82.49	5.3	NA	17.075	NA	4.498	2.638	NA	14.5	476	28.487	135.6	15.467	NA	NA	NA	NA	NA	NA		0
22-A-1571949	2022	Ames	Ames B1	0	High	250	LC_4231	17.5	65	3	4	6	1571949	PHP02 X LH145	1739645	2022-05-22			NA	NA	NA	NA	NA	NA	101	184	32500	6.01	59.88	5.3	NA	16.083	NA	4.108	2.545	NA	14	463	26.688	123.6	19.367	NA	NA	NA	NA	NA	NA		16.92
22-A-1571950	2022	Ames	Ames B1	0	High	250	LC_4231	17.5	64	3	5	6	1571950	LH74 X PHM49	1739623	2022-05-22			NA	NA	NA	NA	NA	NA	109	193	32000	9.75	89.45	12.8	NA	17.078	NA	4.556	2.528	NA	15.5	561	28.64	160.8	22.867	NA	NA	NA	NA	NA	NA		0
22-A-1571951	2022	Ames	Ames B1	0	High	250	LC_4231	17.5	63	3	6	6	1571951	2369 X PHN82	1739616	2022-05-22			NA	NA	NA	NA	NA	NA	77	185	31500	10.79	100.8	11.2	NA	15.265	NA	4.649	2.782	NA	17.5	526	26.213	138	21.5	NA	NA	NA	NA	NA	NA		0
22-A-1571952	2022	Ames	Ames B1	0	High	250	LC_4231	17.5	69	3	7	6	1571952	PHB47 X 3IIH6	1739625	2022-05-22			NA	NA	NA	NA	NA	NA	76	180	34500	8.56	85.28	5.3	NA	15.645	NA	4.226	2.534	NA	14.5	467	23.973	112	17.667	NA	NA	NA	NA	NA	NA		0
22-A-1571953	2022	Ames	Ames B1	0	High	250	LC_4231	17.5	42	3	2	7	1571953	LH82 X W606S	1716297	2022-05-22			NA	NA	NA	NA	NA	NA	83	197	21000	12.65	109.93	17.4	NA	15.769	NA	4.678	2.79	NA	18.5	526	22.422	117.9	16.2	NA	NA	NA	NA	NA	NA		4.76
22-A-1571954	2022	Ames	Ames B1	0	High	250	LC_4231	17.5	52	3	3	7	1571954	PHN46 X W606S	1739601	2022-05-22			NA	NA	NA	NA	NA	NA	107	205	26000	13.31	115.8	17.3	NA	13.668	NA	4.746	2.768	NA	15	429	28.578	122.6	17.033	NA	NA	NA	NA	NA	NA		0
22-A-1571955	2022	Ames	Ames B1	0	High	250	LC_4231	17.5	71	3	4	7	1571955	LH185 X LH145	1716291	2022-05-22			NA	NA	NA	NA	NA	NA	86	187	35500	5.49	54.7	5.3	NA	19.63	NA	4.447	2.574	NA	14.5	550	27.226	149.8	23.333	NA	NA	NA	NA	NA	NA		18.31
22-A-1571956	2022	Ames	Ames B1	0	High	250	LC_4231	17.5	67	3	5	7	1571956	B73 X 3IIH6	1739664	2022-05-22			NA	NA	NA	NA	NA	NA	106	210	33500	15.72	140.91	14.8	NA	16.631	NA	4.83	2.68	NA	18.5	608	26.731	162.4	23.5	NA	NA	NA	NA	NA	NA		0
22-A-1571958	2022	Ames	Ames B1	0	High	250	LC_4231	17.5	59	3	7	7	1571958	PHK56 X LH198	1739632	2022-05-22			NA	NA	NA	NA	NA	NA	105	195	29500	8.25	82.19	5.3	NA	11.957	NA	4.178	2.301	NA	16.5	397	21.636	86	13.367	NA	NA	NA	NA	NA	NA		3.39
22-A-1571959	2022	Ames	Ames B1	0	High	250	LC_4231	17.5	59	3	2	8	1571959	PHK56 X W606S	1739630	2022-05-22			NA	NA	NA	NA	NA	NA	86	218	29500	17.32	145.95	19.9	NA	15.363	NA	4.343	2.663	NA	15.5	483	27.571	133.2	23.633	NA	NA	NA	NA	NA	NA		0
22-A-1571960	2022	Ames	Ames B1	0	High	250	LC_4231	17.5	67	3	3	8	1571960	PHP02 X LH82	1739648	2022-05-22			NA	NA	NA	NA	NA	NA	88	161	33500	6.65	66.25	5.3	NA	12.766	NA	3.76	2.189	NA	16.5	296	NA	54.4	6.767	NA	NA	NA	NA	NA	NA		5.97
22-A-1571961	2022	Ames	Ames B1	0	High	250	LC_4231	17.5	60	3	4	8	1571961	PHK76 X 3IIH6	1739638	2022-05-22			NA	NA	NA	NA	NA	NA	126	191	30000	9.72	96.84	5.3	NA	17.678	NA	4.286	2.563	NA	15	482	31.113	150.1	22.6	NA	NA	NA	NA	NA	NA		15
22-A-1571962	2022	Ames	Ames B1	0	High	250	LC_4231	17.5	59	3	5	8	1571962	4N506 X 3IIH6	1739619	2022-05-22			NA	NA	NA	NA	NA	NA	127	220	29500	12.62	116.17	12.5	NA	14.934	NA	4.423	2.438	NA	15.5	407	28.69	116.8	16.433	NA	NA	NA	NA	NA	NA		13.56
22-A-1571963	2022	Ames	Ames B1	0	High	250	LC_4231	17.5	67	3	6	8	1571963	PHB47 X PHJ89	1716299	2022-05-22			NA	NA	NA	NA	NA	NA	93	195	33500	5.79	57.69	5.3	NA	14.042	NA	3.88	2.163	NA	14	394	20.93	82.5	10.467	NA	NA	NA	NA	NA	NA		0
22-A-1571964	2022	Ames	Ames B1	0	High	250	LC_4231	17.5	62	3	7	8	1571964	B105 X 3IIH6	1739620	2022-05-22			NA	NA	NA	NA	NA	NA	88	192	31000	6.25	62.27	5.3	NA	13.236	NA	4.028	2.37	NA	15.8	322	20.145	64.9	7.433	NA	NA	NA	NA	NA	NA		0
22-A-1571965	2022	Ames	Ames B1	0	High	250	LC_4231	17.5	52	3	2	9	1571965	PHP02 X PHK76	1739646	2022-05-22			NA	NA	NA	NA	NA	NA	113	193	26000	13.24	124.39	10.7	NA	16.49	NA	4.241	2.594	NA	14	427	28.082	119.8	19.333	NA	NA	NA	NA	NA	NA		0
22-A-1571966	2022	Ames	Ames B1	0	High	250	LC_4231	17.5	59	3	3	9	1571966	PHK76 X LH145	1739636	2022-05-22			NA	NA	NA	NA	NA	NA	99	169	29500	6.06	60.38	5.3	NA	14.11	NA	3.516	2.171	NA	13.5	314	21.622	68	10.367	NA	NA	NA	NA	NA	NA		0
22-A-1571967	2022	Ames	Ames B1	0	High	250	LC_4231	17.5	59	3	4	9	1571967	2369 X PHP02	1739615	2022-05-22			NA	NA	NA	NA	NA	NA	111	219	29500	8.38	83.49	5.3	NA	16.364	NA	4.565	2.634	NA	16.5	510	28.132	143.6	20.467	NA	NA	NA	NA	NA	NA		0
22-A-1571968	2022	Ames	Ames B1	0	High	250	LC_4231	17.5	55	3	5	9	1571968	LH74 X PHN82	1739651	2022-05-22			NA	NA	NA	NA	NA	NA	94	196	27500	11.66	102.55	16.4	NA	15.681	NA	4.548	2.579	NA	14.5	470	32.282	151.8	23.6	NA	NA	NA	NA	NA	NA		0
22-A-1571969	2022	Ames	Ames B1	0	High	250	LC_4231	17.5	61	3	6	9	1571969	B14A X MO17	1739655	2022-05-22			NA	NA	NA	NA	NA	NA	107	202	30500	9.6	82.92	17.9	NA	15.956	NA	4.241	2.38	NA	14.5	437	29.481	128.7	19.433	NA	NA	NA	NA	NA	NA		0
22-A-1571970	2022	Ames	Ames B1	0	High	250	LC_4231	17.5	65	3	7	9	1571970	B73 X PHM49	1739605	2022-05-22			NA	NA	NA	NA	NA	NA	109	208	32500	8.38	79.96	9.3	NA	12.918	NA	4.279	2.391	NA	15.5	406	23.883	97	14.333	NA	NA	NA	NA	NA	NA		6.15
22-A-1571971	2022	Ames	Ames B1	0	High	250	LC_4231	17.5	59	3	2	10	1571971	PHP02 X W606S	1739647	2022-05-22			NA	NA	NA	NA	NA	NA	99	200	29500	17.5	152.81	17	NA	17.723	NA	4.47	2.726	NA	15.5	496	26.286	130.5	17.467	NA	NA	NA	NA	NA	NA		0
22-A-1571972	2022	Ames	Ames B1	0	High	250	LC_4231	17.5	61	3	3	10	1571972	COMMERCIAL HYBRID 2	NA	2022-05-22			NA	NA	NA	NA	NA	NA	95	191	30500	18.19	153.29	19.9	NA	15.834	NA	4.573	2.476	NA	14	498	35.686	177.8	19.4	NA	NA	NA	NA	NA	NA		4.92
22-A-1571973	2022	Ames	Ames B1	0	High	250	LC_4231	17.5	52	3	4	10	1571973	PHK56 X PHJ89	1739633	2022-05-22			NA	NA	NA	NA	NA	NA	92	218	26000	17.33	146.77	19.5	NA	15.803	NA	4.512	2.351	NA	14.5	507	32.306	163.9	18.6	NA	NA	NA	NA	NA	NA		0
22-A-1571974	2022	Ames	Ames B1	0	High	250	LC_4231	17.5	68	3	5	10	1571974	B73 X PHZ51	1739604	2022-05-22			NA	NA	NA	NA	NA	NA	128	242	34000	12.95	109.4	19.7	NA	16.577	NA	4.659	2.746	NA	16.5	564	27.333	154.1	24.733	NA	NA	NA	NA	NA	NA		0
22-A-1571975	2022	Ames	Ames B1	0	High	250	LC_4231	17.5	68	3	6	10	1571975	2FACC X 3IIH6	1739618	2022-05-22			NA	NA	NA	NA	NA	NA	107	186	34000	12.54	119.39	9.5	NA	17.115	NA	4.564	2.564	NA	16.5	467	27.095	126.5	18.267	NA	NA	NA	NA	NA	NA		0
22-A-1571976	2022	Ames	Ames B1	0	High	250	LC_4231	17.5	69	3	7	10	1571976	PHZ51 X LH145	1739614	2022-05-22			NA	NA	NA	NA	NA	NA	104	212	34500	6.31	62.87	5.3	NA	15.983	NA	3.856	2.526	NA	16	398	21.442	85.3	17.733	NA	NA	NA	NA	NA	NA		0
22-A-1571977	2022	Ames	Ames B1	0	High	250	LC_4231	17.5	51	3	2	11	1571977	PHK76 X W606S	1739639	2022-05-22			NA	NA	NA	NA	NA	NA	75	212	25500	13.03	123.24	10.1	NA	15.714	NA	4.276	2.718	NA	14	434	25.722	111.6	17.9	NA	NA	NA	NA	NA	NA		0
22-A-1571978	2022	Ames	Ames B1	0	High	250	LC_4231	17.5	64	3	3	11	1571978	LH123HT X PHB47	1739622	2022-05-22			NA	NA	NA	NA	NA	NA	121	230	32000	13.94	113.07	22.9	NA	16.959	NA	4.473	2.528	NA	13	477	32.622	155.5	24.433	NA	NA	NA	NA	NA	NA		1.56
22-A-1571979	2022	Ames	Ames B1	0	High	250	LC_4231	17.5	48	3	4	11	1571979	PHP02 X PHN46	1739644	2022-05-22			NA	NA	NA	NA	NA	NA	103	219	24000	14.08	120.13	18.9	NA	16.248	NA	5.015	2.673	NA	14	518	33.612	174	22.967	NA	NA	NA	NA	NA	NA		0
22-A-1571980	2022	Ames	Ames B1	0	High	250	LC_4231	17.5	60	3	5	11	1571980	PHW52 X PHM49	1739613	2022-05-22			NA	NA	NA	NA	NA	NA	100	223	30000	18.77	141.98	28.1	NA	NA	NA	4.954	2.479	NA	14	622	NA	NA	29.6	NA	NA	NA	NA	NA	NA		0
22-A-1571981	2022	Ames	Ames B1	0	High	250	LC_4231	17.5	63	3	6	11	1571981	PHW52 X PHZ51	1739612	2022-05-22			NA	NA	NA	NA	NA	NA	116	231	31500	16.85	143.59	19	NA	16.902	NA	4.425	2.547	NA	14.5	465	33.147	154.1	23.6	NA	NA	NA	NA	NA	NA		0
22-A-1571982	2022	Ames	Ames B1	0	High	250	LC_4231	17.5	63	3	7	11	1571982	LH123HT X 3IIH6	1739659	2022-05-22			NA	NA	NA	NA	NA	NA	122	232	31500	10.64	103.65	7.4	NA	17.182	NA	4.368	2.592	NA	14.5	471	27.665	130.3	21.067	NA	NA	NA	NA	NA	NA		0
22-A-1571983	2022	Ames	Ames B1	0	High	250	LC_4231	17.5	52	3	2	12	1571983	COMMERCIAL HYBRID 1	1739672	2022-05-22			NA	NA	NA	NA	NA	NA	83	204	26000	20.62	183.96	15.2	NA	17.589	NA	4.617	2.568	NA	16	574	30.342	174.3	23.1	NA	NA	NA	NA	NA	NA		0
22-A-1571984	2022	Ames	Ames B1	0	High	250	LC_4231	17.5	78	3	3	12	1571984	PHK76 X LH198	1739637	2022-05-22			NA	NA	NA	NA	NA	NA	103	212	39000	14.48	128.42	15.7	NA	14.001	NA	4.413	2.541	NA	15	408	25.518	104.2	16.6	NA	NA	NA	NA	NA	NA		0
22-A-1571985	2022	Ames	Ames B1	0	High	250	LC_4231	17.5	53	3	4	12	1571985	LH185 X W606S	1716293	2022-05-22			NA	NA	NA	NA	NA	NA	97	208	26500	15.2	130.97	18.1	NA	19.135	NA	4.327	2.724	NA	12.5	490	24.466	120	16.367	NA	NA	NA	NA	NA	NA		0
22-A-1571986	2022	Ames	Ames B1	0	High	250	LC_4231	17.5	64	3	5	12	1571986	F42 X MO17	1739657	2022-05-22			NA	NA	NA	NA	NA	NA	93	227	32000	13.57	111.78	21.7	NA	17.188	NA	4.534	2.56	NA	14.5	575	28.488	163.9	23.333	NA	NA	NA	NA	NA	NA		0
22-A-1571988	2022	Ames	Ames B1	0	High	250	LC_4231	17.5	68	3	7	12	1571988	B73 X MO17	1739603	2022-05-22			NA	NA	NA	NA	NA	NA	125	230	34000	13.21	107.98	22.3	NA	17.894	NA	4.403	2.598	NA	15	615	24.786	152.4	23.3	NA	NA	NA	NA	NA	NA		2.94
22-A-1571989	2022	Ames	Ames B1	0	High	250	LC_4231	17.5	63	3	2	13	1571989	COMMERCIAL HYBRID 3	NA	2022-05-22			NA	NA	NA	NA	NA	NA	103	215	31500	15.73	128.91	22.1	NA	16.749	NA	5.117	2.694	NA	16.5	506	34.315	173.6	18.867	NA	NA	NA	NA	NA	NA		0
22-A-1571990	2022	Ames	Ames B1	0	High	250	LC_4231	17.5	69	3	3	13	1571990	PHJ40 X LH82	1739610	2022-05-22			NA	NA	NA	NA	NA	NA	91	172	34500	15.83	140.89	15.4	NA	14.62	NA	4.4	2.515	NA	15.5	470	23.813	112	17.2	NA	NA	NA	NA	NA	NA		0
22-A-1571991	2022	Ames	Ames B1	0	High	250	LC_4231	17.5	60	3	4	13	1571991	PHK56 X LH145	1739635	2022-05-22			NA	NA	NA	NA	NA	NA	105	205	30000	12.53	121.67	7.7	NA	16.354	NA	4.278	2.346	NA	16	570	23.813	135.7	19.067	NA	NA	NA	NA	NA	NA		0
22-A-1571992	2022	Ames	Ames B1	0	High	250	LC_4231	17.5	62	3	5	13	1571992	N209 X 3IIH6	1739624	2022-05-22			NA	NA	NA	NA	NA	NA	97	214	31000	15.7	141.72	14.2	NA	16.921	NA	5.094	2.839	NA	17.5	570	31.503	179.6	27.867	NA	NA	NA	NA	NA	NA		0
22-A-1571993	2022	Ames	Ames B1	0	High	250	LC_4231	17.5	58	3	6	13	1571993	PHG39 X PHN82	NA	2022-05-22			NA	NA	NA	NA	NA	NA	110	234	29000	22.93	193.95	19.6	NA	17.394	NA	4.71	2.584	NA	16	595	28.768	171.2	22.367	NA	NA	NA	NA	NA	NA		0
22-A-1571994	2022	Ames	Ames B1	0	High	250	LC_4231	17.5	61	3	7	13	1571994	PHW52 X LH185	1739611	2022-05-22			NA	NA	NA	NA	NA	NA	77	213	30500	15.05	129.52	18.2	NA	16.272	NA	4.454	2.338	NA	13	418	31.1	130	14.667	NA	NA	NA	NA	NA	NA		0
22-A-1571995	2022	Ames	Ames B1	0	High	250	LC_4231	17.5	58	3	2	14	1571995	PHP02 X LH198	1739650	2022-05-22			NA	NA	NA	NA	NA	NA	104	226	29000	16.34	138.38	19.5	NA	12.972	NA	4.805	2.736	NA	14.5	371	30.944	114.7	20.133	NA	NA	NA	NA	NA	NA		0
22-A-1571996	2022	Ames	Ames B1	0	High	250	LC_4231	17.5	62	3	3	14	1571996	PHN46 X PHB47	1739602	2022-05-22			NA	NA	NA	NA	NA	NA	105	217	31000	14.53	126.88	17	NA	15.18	NA	4.8	2.655	NA	13	388	34.299	133	18.633	NA	NA	NA	NA	NA	NA		0
22-A-1571997	2022	Ames	Ames B1	0	High	250	LC_4231	17.5	72	3	4	14	1571997	COMMERCIAL HYBRID 6	1739673	2022-05-22			NA	NA	NA	NA	NA	NA	105	219	36000	23.37	202.1	17.8	NA	16.192	NA	4.71	2.502	NA	16	536	29.21	156.5	21.333	NA	NA	NA	NA	NA	NA		0
22-A-1571998	2022	Ames	Ames B1	0	High	250	LC_4231	17.5	58	3	5	14	1571998	PHB47 X PHK56	1739653	2022-05-22			NA	NA	NA	NA	NA	NA	77	207	29000	14.58	129	15.9	NA	13.631	NA	4.282	2.567	NA	14	390	24.795	96.7	16.833	NA	NA	NA	NA	NA	NA		6.9
22-A-1571999	2022	Ames	Ames B1	0	High	250	LC_4231	17.5	64	3	6	14	1571999	PHT69 X 3IIH6	1739628	2022-05-22			NA	NA	NA	NA	NA	NA	105	196	32000	13.15	124.37	10.1	NA	18.111	NA	4.492	2.671	NA	15.5	531	25.556	135.7	18.9	NA	NA	NA	NA	NA	NA		0
22-A-1572000	2022	Ames	Ames B1	0	High	250	LC_4231	17.5	64	3	7	14	1572000	2369 X LH123HT	1739654	2022-05-22			NA	NA	NA	NA	NA	NA	108	256	32000	9.61	87.35	13.6	NA	15.486	NA	4.472	2.685	NA	14.5	495	25.902	128.3	24.4	NA	NA	NA	NA	NA	NA		7.81
22-A-1583701	2022	Ames	Ames B1	0	High	250	LC_4231	17.5	62	3	2	15	1583701	PHK76 X LH82	1739640	2022-05-22			NA	NA	NA	NA	NA	NA	84	178	31000	12.08	118.06	7.1	NA	14.108	NA	4.266	2.518	NA	17	424	24.371	103.3	14.867	NA	NA	NA	NA	NA	NA		0
22-A-1583702	2022	Ames	Ames B1	0	High	250	LC_4231	17.5	60	3	3	15	1583702	COMMERCIAL HYBRID 4	1739670	2022-05-22			NA	NA	NA	NA	NA	NA	100	207	30000	23.3	207.13	15.5	NA	17.421	NA	4.638	2.376	NA	13.5	535	33.445	178.9	21.233	NA	NA	NA	NA	NA	NA		1.67
22-A-1583703	2022	Ames	Ames B1	0	High	250	LC_4231	17.5	55	3	4	15	1583703	PHN46 X PHK56	1716300	2022-05-22			NA	NA	NA	NA	NA	NA	85	209	27500	15.51	138.53	15.1	NA	17.708	NA	5.106	2.695	NA	20	781	27.541	215	28.8	NA	NA	NA	NA	NA	NA		7.27
22-A-1583704	2022	Ames	Ames B1	0	High	250	LC_4231	17.5	58	3	5	15	1583704	PHP02 X PHK56	1739649	2022-05-22			NA	NA	NA	NA	NA	NA	75	192	29000	15.99	140.97	16.2	NA	15.463	NA	4.599	2.604	NA	15	470	29.014	136.4	17.667	NA	NA	NA	NA	NA	NA		0
22-A-1583705	2022	Ames	Ames B1	0	High	250	LC_4231	17.5	53	3	6	15	1583705	LH185 X LH82	1716292	2022-05-22			NA	NA	NA	NA	NA	NA	66	178	26500	17.99	155.39	17.9	NA	17.736	NA	4.723	2.717	NA	16.5	607	27.896	169.2	19.8	NA	NA	NA	NA	NA	NA		5.66
22-A-1583706	2022	Ames	Ames B1	0	High	250	LC_4231	17.5	61	3	7	15	1583706	PHP02 X PHJ89	1739642	2022-05-22			NA	NA	NA	NA	NA	NA	102	190	30500	9.61	94.73	6.3	NA	15.823	NA	4.438	2.538	NA	15.5	540	23.498	127	13.967	NA	NA	NA	NA	NA	NA		0
22-A-1583707	2022	Ames	Ames B1	0	High	250	LC_4231	17.5	60	3	2	16	1583707	PHK56 X LH185	1739634	2022-05-22			NA	NA	NA	NA	NA	NA	77	195	30000	17.36	144.65	20.8	NA	15.706	NA	4.557	2.556	NA	13	450	33.096	148.9	20.5	NA	NA	NA	NA	NA	NA		0
22-A-1583708	2022	Ames	Ames B1	0	High	250	LC_4231	17.5	62	3	3	16	1583708	LH198 X PHB47	1716294	2022-05-22			NA	NA	NA	NA	NA	NA	99	216	31000	14.66	129.24	16.2	NA	17.434	NA	4.621	2.648	NA	13	519	32.08	166.6	31.267	NA	NA	NA	NA	NA	NA		0
22-A-1583709	2022	Ames	Ames B1	0	High	250	LC_4231	17.5	61	3	4	16	1583709	PHP02 X PHG47	1739627	2022-05-22			NA	NA	NA	NA	NA	NA	95	182	30500	18.72	170.55	13.4	NA	16.708	NA	4.205	2.489	NA	15.5	521	25.57	133.1	14.733	NA	NA	NA	NA	NA	NA		0
22-A-1583710	2022	Ames	Ames B1	0	High	250	LC_4231	17.5	47	3	5	16	1583710	PHK56 X 3IIH6	1739631	2022-05-22			NA	NA	NA	NA	NA	NA	87	211	23500	16.33	143.62	16.4	NA	15.465	NA	4.504	2.498	NA	14	491	28.581	140.3	15.2	NA	NA	NA	NA	NA	NA		0
22-A-1550244	2022	Ames	Ames B1	0	High	250	LC_4231	17.5	70	4	4	20	1550244	LH195 X PHZ51	1739608	2022-05-22			NA	NA	NA	NA	NA	NA	106	232	35000	13.78	112.79	22.2	NA	17.657	NA	4.458	2.651	NA	13.5	484	30.268	146.6	27.1	NA	NA	NA	NA	NA	NA		0
22-A-1550245	2022	Ames	Ames B1	0	High	250	LC_4231	17.5	71	4	5	21	1550245	LH198 X PHZ51	1739662	2022-05-22			NA	NA	NA	NA	NA	NA	110	231	35500	11.31	105.18	11.6	NA	15.489	NA	4.424	2.537	NA	14	417	31.663	132	23	NA	NA	NA	NA	NA	NA		0
22-A-1550246	2022	Ames	Ames B1	0	High	250	LC_4231	17.5	66	4	4	17	1550246	LH195 X LH185	1739607	2022-05-22			NA	NA	NA	NA	NA	NA	109	226	33000	12.51	105.03	20.2	NA	15.1	NA	4.899	2.563	NA	15.5	494	30.769	152.1	16.933	NA	NA	NA	NA	NA	NA		0
22-A-1550247	2022	Ames	Ames B1	0	High	250	LC_4231	17.5	68	4	6	20	1550247	2369 X PHZ51	1739663	2022-05-22			NA	NA	NA	NA	NA	NA	127	NA	34000	15.91	139.76	16.5	NA	18.841	NA	4.416	2.653	NA	14.5	560	29.595	165.6	27.633	NA	NA	NA	NA	NA	NA		4.41
22-A-1550248	2022	Ames	Ames B1	0	High	250	LC_4231	17.5	60	4	4	28	1550248	2369 X 3IIH6	1739617	2022-05-22			NA	NA	NA	NA	NA	NA	96	207	30000	16.33	149.81	12.8	NA	17.211	NA	4.582	2.511	NA	16.5	563	23.365	131.5	15.067	NA	NA	NA	NA	NA	NA		0
22-A-1550249	2022	Ames	Ames B1	0	High	250	LC_4231	17.5	69	4	3	28	1550249	B37 X OH43	1739667	2022-05-22			NA	NA	NA	NA	NA	NA	108	238	34500	10.41	84.99	22.4	NA	13.208	NA	4.634	2.823	NA	16	433	26.467	114.6	22.333	NA	NA	NA	NA	NA	NA		0
22-A-1550250	2022	Ames	Ames B1	0	High	250	LC_4231	17.5	72	4	5	29	1550250	PHG39 X PHM49	1739626	2022-05-22			NA	NA	NA	NA	NA	NA	105	208	36000	17.73	147.54	20.9	NA	17.537	NA	4.344	2.282	NA	13.5	506	31.589	159.7	23.467	NA	NA	NA	NA	NA	NA		0
22-A-1550251	2022	Ames	Ames B1	0	High	250	LC_4231	17.5	62	4	5	28	1550251	PHW52 X PHN82	1739661	2022-05-22			NA	NA	NA	NA	NA	NA	71	188	31000	16.82	142.45	19.5	NA	16.342	NA	4.892	2.778	NA	17	550	31.34	172.3	22.767	NA	NA	NA	NA	NA	NA		0
22-A-1550252	2022	Ames	Ames B1	0	High	250	LC_4231	17.5	68	4	6	17	1550252	LH195 X 3IIH6	1739660	2022-05-22			NA	NA	NA	NA	NA	NA	106	211	34000	14.27	130.76	12.9	NA	17.535	NA	4.436	2.588	NA	15	566	24.755	140	20.033	NA	NA	NA	NA	NA	NA		4.41
22-A-1550253	2022	Ames	Ames B1	0	High	250	LC_4231	17.5	72	4	7	24	1550253	B37 X H95	1739665	2022-05-22			NA	NA	NA	NA	NA	NA	112	230	36000	7.32	72.93	5.3	NA	14.052	NA	4.73	2.824	NA	18.5	518	23.799	123.2	24.7	NA	NA	NA	NA	NA	NA		18.06
22-A-1550254	2022	Ames	Ames B1	0	High	250	LC_4231	17.5	65	4	3	24	1550254	LH145 X LH162	1739606	2022-05-22			NA	NA	NA	NA	NA	NA	95	212	32500	16.58	130.65	25.1	NA	16.619	NA	4.546	2.417	NA	14.5	527	30.392	160.2	23.233	NA	NA	NA	NA	NA	NA		0
22-A-1550255	2022	Ames	Ames B1	0	High	250	LC_4231	17.5	72	4	2	21	1550255	WF9 X H95	1739666	2022-05-22			NA	NA	NA	NA	NA	NA	84	211	36000	6.36	63.36	5.3	NA	11.971	NA	3.914	2.395	NA	14.7	314	22.378	70.3	11.467	NA	NA	NA	NA	NA	NA		0
22-A-1550256	2022	Ames	Ames B1	0	High	250	LC_4231	17.5	64	4	4	27	1550256	LH195 X LH123HT	1739658	2022-05-22			NA	NA	NA	NA	NA	NA	109	238	32000	16.47	128.39	25.9	NA	18.363	NA	4.735	2.679	NA	14	627	30.276	189.9	29.333	NA	NA	NA	NA	NA	NA		0
22-A-1550258	2022	Ames	Ames B1	0	High	250	LC_4231	17.5	68	4	2	29	1550258	PHP02 X PHB47	1739641	2022-05-22			NA	NA	NA	NA	NA	NA	86	180	34000	12.87	117.93	12.9	NA	16.287	NA	4.564	2.549	NA	14	448	28.444	127.3	19.967	NA	NA	NA	NA	NA	NA		0
22-A-1550259	2022	Ames	Ames B1	0	High	250	LC_4231	17.5	63	4	6	26	1550259	B73 X PHN82	1739652	2022-05-22			NA	NA	NA	NA	NA	NA	94	201	31500	17.2	150.01	17.1	NA	16.407	NA	4.869	2.831	NA	17	576	26.566	152.9	23.767	NA	NA	NA	NA	NA	NA		4.76
22-A-1550261	2022	Ames	Ames B1	0	High	250	LC_4231	17.5	71	4	4	22	1550261	F42 X OH43	1739668	2022-05-22			NA	NA	NA	NA	NA	NA	125	241	35500	8.52	75.38	15.9	NA	14.852	NA	4.517	2.665	NA	16	495	26.796	132.6	19.633	NA	NA	NA	NA	NA	NA		0
22-A-1550262	2022	Ames	Ames B1	0	High	250	LC_4231	17.5	67	4	4	26	1550262	LH195 X PHM49	1739609	2022-05-22			NA	NA	NA	NA	NA	NA	93	187	33500	9.23	91.96	5.3	NA	17.742	NA	3.986	2.361	NA	14.5	561	22.812	127.9	18.367	NA	NA	NA	NA	NA	NA		0
22-A-1550263	2022	Ames	Ames B1	0	High	250	LC_4231	17.5	71	4	7	20	1550263	B37 X MO17	1739656	2022-05-22			NA	NA	NA	NA	NA	NA	124	240	35500	13.41	115.26	18.3	NA	19.29	NA	4.337	2.733	NA	14	560	27.609	154.7	27.433	NA	NA	NA	NA	NA	NA		0
22-A-1550264	2022	Ames	Ames B1	0	High	250	LC_4231	17.5	61	4	3	17	1550264	B84 X 3IIH6	1739621	2022-05-22			NA	NA	NA	NA	NA	NA	122	237	30500	16.1	143.8	15.1	NA	17.45	NA	4.909	2.642	NA	18.5	615	28.503	175.2	28.667	NA	NA	NA	NA	NA	NA		0
22-A-1550265	2022	Ames	Ames B1	0	High	250	LC_4231	17.5	65	4	5	17	1550265	LH82 X PHJ89	1716296	2022-05-22			NA	NA	NA	NA	NA	NA	90	167	32500	13.93	124.13	15.3	NA	15.599	NA	4.54	2.402	NA	15.5	604	23.954	144.6	14.7	NA	NA	NA	NA	NA	NA		0
22-A-1550266	2022	Ames	Ames B1	0	High	250	LC_4231	17.5	68	4	7	26	1550266	PHB47 X LH185	1716298	2022-05-22			NA	NA	NA	NA	NA	NA	79	198	34000	15.51	140.49	13.9	NA	18.491	NA	4.53	2.549	NA	14	533	29.212	155.8	20.933	NA	NA	NA	NA	NA	NA		0
22-A-1550267	2022	Ames	Ames B1	0	High	250	LC_4231	17.5	61	4	3	20	1550267	LH82 X PHB47	1716295	2022-05-22			NA	NA	NA	NA	NA	NA	93	193	30500	11.68	112.56	8.4	NA	15.374	NA	4.222	2.424	NA	16	510	20.582	105	16.767	NA	NA	NA	NA	NA	NA		0
22-A-1550268	2022	Ames	Ames B1	0	High	250	LC_4231	17.5	64	4	4	30	1550268	PHK56 X LH82	1739629	2022-05-22			NA	NA	NA	NA	NA	NA	77	184	32000	17.18	150.2	16.9	NA	14.364	NA	4.579	2.508	NA	16.5	562	24.464	137.6	17.7	NA	NA	NA	NA	NA	NA		1.56
22-A-1550269	2022	Ames	Ames B1	0	High	250	LC_4231	17.5	55	4	7	28	1550269	PHP02 X LH185	1739643	2022-05-22			NA	NA	NA	NA	NA	NA	85	188	27500	15.63	143.22	12.9	NA	16.577	NA	4.358	2.552	NA	14.5	499	22.477	112.2	14.467	NA	NA	NA	NA	NA	NA		0
22-A-1550270	2022	Ames	Ames B1	0	High	250	LC_4231	17.5	72	4	6	27	1550270	PHP02 X LH145	1739645	2022-05-22			NA	NA	NA	NA	NA	NA	100	198	36000	9.27	92.36	5.3	NA	16.573	NA	4.526	2.554	NA	15.5	506	26.414	133.6	21.533	NA	NA	NA	NA	NA	NA		11.11
22-A-1550271	2022	Ames	Ames B1	0	High	250	LC_4231	17.5	63	4	2	28	1550271	LH74 X PHM49	1739623	2022-05-22			NA	NA	NA	NA	NA	NA	100	193	31500	11.83	97.82	21.4	NA	20.034	NA	4.75	2.5	NA	15	650	33.333	216.7	28.533	NA	NA	NA	NA	NA	NA		0
22-A-1550272	2022	Ames	Ames B1	0	High	250	LC_4231	17.5	62	4	7	25	1550272	2369 X PHN82	1739616	2022-05-22			NA	NA	NA	NA	NA	NA	107	198	31000	15.83	140.06	15.9	NA	16.413	NA	4.479	2.623	NA	15.5	560	24.675	138.1	18.567	NA	NA	NA	NA	NA	NA		0
22-A-1550273	2022	Ames	Ames B1	0	High	250	LC_4231	17.5	66	4	3	23	1550273	PHB47 X 3IIH6	1739625	2022-05-22			NA	NA	NA	NA	NA	NA	107	210	33000	15.75	142.83	13.8	NA	16.399	NA	4.458	2.499	NA	15.5	531	26.142	138.9	17.8	NA	NA	NA	NA	NA	NA		3.03
22-A-1550274	2022	Ames	Ames B1	0	High	250	LC_4231	17.5	64	4	7	17	1550274	LH82 X W606S	1716297	2022-05-22			NA	NA	NA	NA	NA	NA	89	185	32000	13.05	115.33	16	NA	13.698	NA	4.472	2.833	NA	18.5	422	20.561	86.8	12.333	NA	NA	NA	NA	NA	NA		3.12
22-A-1550275	2022	Ames	Ames B1	0	High	250	LC_4231	17.5	59	4	4	25	1550275	PHN46 X W606S	1739601	2022-05-22			NA	NA	NA	NA	NA	NA	99	218	29500	12.66	115.21	13.5	NA	16.03	NA	4.787	2.872	NA	14.5	480	29.681	142.5	24.867	NA	NA	NA	NA	NA	NA		0
22-A-1550277	2022	Ames	Ames B1	0	High	250	LC_4231	17.5	64	4	5	20	1550277	B73 X 3IIH6	1739664	2022-05-22			NA	NA	NA	NA	NA	NA	115	221	32000	13.53	124.98	12.2	NA	15.144	NA	4.732	2.676	NA	19.5	522	24.442	127.7	17.567	NA	NA	NA	NA	NA	NA		0
22-A-1550279	2022	Ames	Ames B1	0	High	250	LC_4231	17.5	69	4	6	30	1550279	PHK56 X LH198	1739632	2022-05-22			NA	NA	NA	NA	NA	NA	101	219	34500	20.27	174.86	18	NA	13.381	NA	4.636	2.503	NA	15.5	494	29.271	144.6	22.433	NA	NA	NA	NA	NA	NA		0
22-A-1550280	2022	Ames	Ames B1	0	High	250	LC_4231	17.5	57	4	3	26	1550280	PHK56 X W606S	1739630	2022-05-22			NA	NA	NA	NA	NA	NA	104	226	28500	20.27	171.24	19.7	NA	16.54	NA	4.65	2.729	NA	15.5	578	26.192	151.3	22.967	NA	NA	NA	NA	NA	NA		0
22-A-1550281	2022	Ames	Ames B1	0	High	250	LC_4231	17.5	65	4	6	28	1550281	PHP02 X LH82	1739648	2022-05-22			NA	NA	NA	NA	NA	NA	72	170	32500	14.54	131.25	14.2	NA	15.453	NA	4.577	2.586	NA	17	541	23.537	127.3	14.667	NA	NA	NA	NA	NA	NA		0
22-A-1550282	2022	Ames	Ames B1	0	High	250	LC_4231	17.5	65	4	5	22	1550282	PHK76 X 3IIH6	1739638	2022-05-22			NA	NA	NA	NA	NA	NA	124	194	32500	12.75	123.54	7.9	NA	15.079	NA	4.064	2.403	NA	13.5	395	25.603	101.1	15.233	NA	NA	NA	NA	NA	NA		0
22-A-1550283	2022	Ames	Ames B1	0	High	250	LC_4231	17.5	67	4	6	24	1550283	4N506 X 3IIH6	1739619	2022-05-22			NA	NA	NA	NA	NA	NA	103	202	33500	15.7	145.85	11.7	NA	18.913	NA	4.796	2.658	NA	15.5	613	28.734	176.2	28.567	NA	NA	NA	NA	NA	NA		2.99
22-A-1550285	2022	Ames	Ames B1	0	High	250	LC_4231	17.5	64	4	4	19	1550285	B105 X 3IIH6	1739620	2022-05-22			NA	NA	NA	NA	NA	NA	98	192	32000	12.84	111.85	17.2	NA	16.412	NA	4.479	2.588	NA	16	499	27.904	139.3	15.4	NA	NA	NA	NA	NA	NA		0
22-A-1550286	2022	Ames	Ames B1	0	High	250	LC_4231	17.5	65	4	4	29	1550286	PHP02 X PHK76	1739646	2022-05-22			NA	NA	NA	NA	NA	NA	88	202	32500	15.3	139.23	13.5	NA	16.888	NA	4.465	2.622	NA	13.5	457	33.443	152.8	24.633	NA	NA	NA	NA	NA	NA		0
22-A-1550287	2022	Ames	Ames B1	0	High	250	LC_4231	17.5	62	4	2	19	1550287	PHK76 X LH145	1739636	2022-05-22			NA	NA	NA	NA	NA	NA	91	170	31000	9.02	89.87	5.3	NA	14.169	NA	3.617	2.318	NA	13	293	23.341	68.5	10.833	NA	NA	NA	NA	NA	NA		0
22-A-1550288	2022	Ames	Ames B1	0	High	250	LC_4231	17.5	67	4	2	27	1550288	2369 X PHP02	1739615	2022-05-22			NA	NA	NA	NA	NA	NA	114	217	33500	12.83	116.89	13.4	NA	16.019	NA	4.533	2.517	NA	15.5	491	25.427	124.9	17.6	NA	NA	NA	NA	NA	NA		2.99
22-A-1550289	2022	Ames	Ames B1	0	High	250	LC_4231	17.5	68	4	6	25	1550289	LH74 X PHN82	1739651	2022-05-22			NA	NA	NA	NA	NA	NA	70	171	34000	17.56	154.07	16.6	NA	17.021	NA	4.803	2.721	NA	15	557	31.048	172.8	24.1	NA	NA	NA	NA	NA	NA		0
22-A-1550290	2022	Ames	Ames B1	0	High	250	LC_4231	17.5	60	4	2	22	1550290	B14A X MO17	1739655	2022-05-22			NA	NA	NA	NA	NA	NA	92	205	30000	11.86	99.32	20.4	NA	14.74	NA	4.142	2.473	NA	12.5	404	24.459	98.7	19.333	NA	NA	NA	NA	NA	NA		6.67
22-A-1550291	2022	Ames	Ames B1	0	High	250	LC_4231	17.5	69	4	6	21	1550291	B73 X PHM49	1739605	2022-05-22			NA	NA	NA	NA	NA	NA	126	238	34500	15.6	125.39	23.6	NA	16.551	NA	4.804	2.583	NA	16.5	518	29.434	152.5	21.733	NA	NA	NA	NA	NA	NA		0
22-A-1550292	2022	Ames	Ames B1	0	High	250	LC_4231	17.5	64	4	2	24	1550292	PHP02 X W606S	1739647	2022-05-22			NA	NA	NA	NA	NA	NA	96	211	32000	14.79	130.08	16.4	NA	15.872	NA	4.756	2.728	NA	14.5	467	27.281	127.4	17.3	NA	NA	NA	NA	NA	NA		0
22-A-1550293	2022	Ames	Ames B1	0	High	250	LC_4231	17.5	61	4	5	24	1550293	COMMERCIAL HYBRID 2	NA	2022-05-22			NA	NA	NA	NA	NA	NA	95	200	30500	19.09	164.28	18.2	NA	17.404	NA	4.962	2.605	NA	15.5	594	34.769	206.5	21.8	NA	NA	NA	NA	NA	NA		0
22-A-1550294	2022	Ames	Ames B1	0	High	250	LC_4231	17.5	67	4	2	30	1550294	PHK56 X PHJ89	1739633	2022-05-22			NA	NA	NA	NA	NA	NA	91	226	33500	16.49	141.04	18.7	NA	12.877	NA	3.934	2.165	NA	13.5	364	28.463	103.7	11.9	NA	NA	NA	NA	NA	NA		0
22-A-1550295	2022	Ames	Ames B1	0	High	250	LC_4231	17.5	60	4	3	30	1550295	B73 X PHZ51	1739604	2022-05-22			NA	NA	NA	NA	NA	NA	117	227	30000	14.74	125.45	19.1	NA	15.578	NA	4.504	2.683	NA	15.5	520	26.823	139.6	22.4	NA	NA	NA	NA	NA	NA		0
22-A-1550296	2022	Ames	Ames B1	0	High	250	LC_4231	17.5	63	4	2	25	1550296	2FACC X 3IIH6	1739618	2022-05-22			NA	NA	NA	NA	NA	NA	92	183	31500	16.34	150.24	12.6	NA	15.713	NA	4.502	2.475	NA	16.5	445	25.599	114	19.267	NA	NA	NA	NA	NA	NA		0
22-A-1550297	2022	Ames	Ames B1	0	High	250	LC_4231	17.5	65	4	7	18	1550297	PHZ51 X LH145	1739614	2022-05-22			NA	NA	NA	NA	NA	NA	108	209	32500	10.03	99.93	5.3	NA	15.33	NA	3.894	2.478	NA	13	316	24.963	78.8	17.667	NA	NA	NA	NA	NA	NA		0
22-A-1550298	2022	Ames	Ames B1	0	High	250	LC_4231	17.5	57	4	5	19	1550298	PHK76 X W606S	1739639	2022-05-22			NA	NA	NA	NA	NA	NA	103	189	28500	9.2	91.66	5.3	NA	15.991	NA	4.22	2.696	NA	14	436	26.738	116.7	22.467	NA	NA	NA	NA	NA	NA		0
22-A-1550299	2022	Ames	Ames B1	0	High	250	LC_4231	17.5	68	4	5	25	1550299	LH123HT X PHB47	1739622	2022-05-22			NA	NA	NA	NA	NA	NA	98	226	34000	14.85	125.3	19.8	NA	16.675	NA	4.554	2.575	NA	13	479	31.725	152.1	26.433	NA	NA	NA	NA	NA	NA		5.88
22-A-1550300	2022	Ames	Ames B1	0	High	250	LC_4231	17.5	64	4	6	18	1550300	PHP02 X PHN46	1739644	2022-05-22			NA	NA	NA	NA	NA	NA	104	208	32000	15.78	139.12	16.2	NA	14.137	NA	4.98	2.725	NA	16	464	29.842	138.6	16.367	NA	NA	NA	NA	NA	NA		0
22-A-1585301	2022	Ames	Ames B1	0	High	250	LC_4231	17.5	65	4	7	27	1585301	PHW52 X PHM49	1739613	2022-05-22			NA	NA	NA	NA	NA	NA	90	206	32500	17.38	145	20.7	NA	15.808	NA	4.585	2.243	NA	15.5	480	30.014	144.2	17.367	NA	NA	NA	NA	NA	NA		0
22-A-1585302	2022	Ames	Ames B1	0	High	250	LC_4231	17.5	69	4	4	24	1585302	PHW52 X PHZ51	1739612	2022-05-22			NA	NA	NA	NA	NA	NA	107	214	34500	15.83	133.73	19.7	NA	17	NA	4.352	2.431	NA	13.5	442	29.329	129.7	20.133	NA	NA	NA	NA	NA	NA		0
22-A-1585303	2022	Ames	Ames B1	0	High	250	LC_4231	17.5	62	4	3	18	1585303	LH123HT X 3IIH6	1739659	2022-05-22			NA	NA	NA	NA	NA	NA	107	233	31000	13.82	119.22	18	NA	18.216	NA	4.703	2.754	NA	15.5	599	31.096	186.3	31.267	NA	NA	NA	NA	NA	NA		0
22-A-1585304	2022	Ames	Ames B1	0	High	250	LC_4231	17.5	61	4	4	23	1585304	COMMERCIAL HYBRID 1	1739672	2022-05-22			NA	NA	NA	NA	NA	NA	79	205	30500	19.62	177.1	14.2	NA	17.819	NA	4.742	2.579	NA	16.5	595	29.922	178.1	23.433	NA	NA	NA	NA	NA	NA		0
22-A-1585305	2022	Ames	Ames B1	0	High	250	LC_4231	17.5	68	4	5	23	1585305	PHK76 X LH198	1739637	2022-05-22			NA	NA	NA	NA	NA	NA	98	217	34000	15.21	134.57	15.9	NA	16.77	NA	4.678	2.573	NA	14.5	544	31.238	169.9	26.233	NA	NA	NA	NA	NA	NA		0
22-A-1585307	2022	Ames	Ames B1	0	High	250	LC_4231	17.5	62	4	6	19	1585307	F42 X MO17	1739657	2022-05-22			NA	NA	NA	NA	NA	NA	112	220	31000	20.04	165.92	21.3	NA	17.193	NA	4.485	2.604	NA	16	575	27.109	156	22.467	NA	NA	NA	NA	NA	NA		0
22-A-1585309	2022	Ames	Ames B1	0	High	250	LC_4231	17.5	68	4	5	30	1585309	B73 X MO17	1739603	2022-05-22			NA	NA	NA	NA	NA	NA	122	225	34000	16.78	138.23	21.7	NA	18.402	NA	4.486	2.594	NA	14	603	28.238	170.4	24.133	NA	NA	NA	NA	NA	NA		0
22-A-1585310	2022	Ames	Ames B1	0	High	250	LC_4231	17.5	66	4	5	26	1585310	COMMERCIAL HYBRID 3	NA	2022-05-22			NA	NA	NA	NA	NA	NA	109	236	33000	16	135.5	19.5	NA	17.117	NA	5.278	2.746	NA	18	573	31.634	181.4	19.933	NA	NA	NA	NA	NA	NA		0
22-A-1585311	2022	Ames	Ames B1	0	High	250	LC_4231	17.5	68	4	7	19	1585311	PHJ40 X LH82	1739610	2022-05-22			NA	NA	NA	NA	NA	NA	77	166	34000	15.35	139.37	13.7	NA	14.698	NA	4.212	2.586	NA	16.5	398	23.481	93.5	17.733	NA	NA	NA	NA	NA	NA		0
22-A-1585313	2022	Ames	Ames B1	0	High	250	LC_4231	17.5	68	4	3	19	1585313	N209 X 3IIH6	1739624	2022-05-22			NA	NA	NA	NA	NA	NA	103	181	34000	13.91	123.8	15.4	NA	13.539	NA	4.707	2.676	NA	18	402	27.927	112.3	16.867	NA	NA	NA	NA	NA	NA		0
22-A-1585315	2022	Ames	Ames B1	0	High	250	LC_4231	17.5	60	4	3	21	1585315	PHW52 X LH185	1739611	2022-05-22			NA	NA	NA	NA	NA	NA	92	203	30000	16.72	137.73	21.7	NA	16.991	NA	5.031	2.629	NA	15	473	37.393	176.9	19.033	NA	NA	NA	NA	NA	NA		0
22-A-1585316	2022	Ames	Ames B1	0	High	250	LC_4231	17.5	69	4	6	23	1585316	PHP02 X LH198	1739650	2022-05-22			NA	NA	NA	NA	NA	NA	107	227	34500	21.44	185.41	17.8	NA	15.176	NA	4.882	2.672	NA	14.5	465	32.912	152.9	24.767	NA	NA	NA	NA	NA	NA		0
22-A-1585317	2022	Ames	Ames B1	0	High	250	LC_4231	17.5	61	4	2	26	1585317	PHN46 X PHB47	1739602	2022-05-22			NA	NA	NA	NA	NA	NA	84	215	30500	13.75	119.34	17.5	NA	14.342	NA	4.543	2.591	NA	13	374	33.565	125.5	18.4	NA	NA	NA	NA	NA	NA		0
22-A-1585318	2022	Ames	Ames B1	0	High	250	LC_4231	17.5	71	4	2	20	1585318	COMMERCIAL HYBRID 6	1739673	2022-05-22			NA	NA	NA	NA	NA	NA	103	216	35500	21.67	183.75	19.4	NA	17.125	NA	4.466	2.487	NA	14	480	28.328	136.1	22.133	NA	NA	NA	NA	NA	NA		2.82
22-A-1585319	2022	Ames	Ames B1	0	High	250	LC_4231	17.5	63	4	2	17	1585319	PHB47 X PHK56	1739653	2022-05-22			NA	NA	NA	NA	NA	NA	107	207	31500	13.4	121.24	14	NA	13.209	NA	4.168	2.431	NA	13.5	336	26.336	88.4	15.7	NA	NA	NA	NA	NA	NA		1.59
22-A-1585320	2022	Ames	Ames B1	0	High	250	LC_4231	17.5	65	4	6	29	1585320	PHT69 X 3IIH6	1739628	2022-05-22			NA	NA	NA	NA	NA	NA	99	196	32500	15.79	146.85	11.6	NA	16.155	NA	4.465	2.593	NA	16	474	24.919	118	16.133	NA	NA	NA	NA	NA	NA		0
22-A-1585321	2022	Ames	Ames B1	0	High	250	LC_4231	17.5	62	4	4	21	1585321	2369 X LH123HT	1739654	2022-05-22			NA	NA	NA	NA	NA	NA	118	246	31000	12.06	95.28	24.9	NA	17.458	NA	4.718	2.821	NA	15	569	27.914	158.8	28.7	NA	NA	NA	NA	NA	NA		0
22-A-1585322	2022	Ames	Ames B1	0	High	250	LC_4231	17.5	62	4	5	18	1585322	PHK76 X LH82	1739640	2022-05-22			NA	NA	NA	NA	NA	NA	101	174	31000	12.94	125.79	7.6	NA	15.48	NA	4.415	2.54	NA	16.5	563	25.385	143	16.767	NA	NA	NA	NA	NA	NA		1.61
22-A-1585323	2022	Ames	Ames B1	0	High	250	LC_4231	17.5	61	4	7	29	1585323	COMMERCIAL HYBRID 4	1739670	2022-05-22			NA	NA	NA	NA	NA	NA	84	205	30500	20.52	185.23	14.2	NA	17.195	NA	4.49	2.539	NA	15	546	30.061	164.1	22.2	NA	NA	NA	NA	NA	NA		0
22-A-1585324	2022	Ames	Ames B1	0	High	250	LC_4231	17.5	45	4	4	18	1585324	PHN46 X PHK56	1716300	2022-05-22			NA	NA	NA	NA	NA	NA	97	193	22500	18.75	159.78	19	NA	18.428	NA	5.219	2.716	NA	17	636	37.794	NA	31.933	NA	NA	NA	NA	NA	NA		0
22-A-1585325	2022	Ames	Ames B1	0	High	250	LC_4231	17.5	56	4	3	25	1585325	PHP02 X PHK56	1739649	2022-05-22			NA	NA	NA	NA	NA	NA	104	204	28000	18.08	160.54	15.6	NA	13.405	NA	4.705	2.502	NA	15.5	447	29.076	130.1	17.933	NA	NA	NA	NA	NA	NA		0
22-A-1585326	2022	Ames	Ames B1	0	High	250	LC_4231	17.5	71	4	7	23	1585326	LH185 X LH82	1716292	2022-05-22			NA	NA	NA	NA	NA	NA	57	179	35500	17.37	154.05	15.7	NA	16.703	NA	4.758	2.634	NA	16	560	23.996	134.3	16.667	NA	NA	NA	NA	NA	NA		0
22-A-1585327	2022	Ames	Ames B1	0	High	250	LC_4231	17.5	68	4	5	27	1585327	PHP02 X PHJ89	1739642	2022-05-22			NA	NA	NA	NA	NA	NA	91	217	34000	16.59	149.05	14.6	NA	15.154	NA	4.592	2.446	NA	15	512	26.675	136.7	15.067	NA	NA	NA	NA	NA	NA		0
22-A-1585328	2022	Ames	Ames B1	0	High	250	LC_4231	17.5	63	4	7	21	1585328	PHK56 X LH185	1739634	2022-05-22			NA	NA	NA	NA	NA	NA	89	231	31500	19.89	173.47	17.1	NA	17.44	NA	4.582	2.49	NA	14	509	31.29	159.3	20.367	NA	NA	NA	NA	NA	NA		0
22-A-1585329	2022	Ames	Ames B1	0	High	250	LC_4231	17.5	61	4	3	27	1585329	LH198 X PHB47	1716294	2022-05-22			NA	NA	NA	NA	NA	NA	106	215	30500	15.07	130.32	17.8	NA	16.499	NA	4.662	2.583	NA	14.5	532	29.404	156.3	27.933	NA	NA	NA	NA	NA	NA		0
22-A-1585330	2022	Ames	Ames B1	0	High	250	LC_4231	17.5	56	4	3	22	1585330	PHP02 X PHG47	1739627	2022-05-22			NA	NA	NA	NA	NA	NA	90	198	28000	15.73	141.99	14.2	NA	16.048	NA	4.362	2.474	NA	15	444	29.542	131.2	15.4	NA	NA	NA	NA	NA	NA		0
22-A-1585331	2022	Ames	Ames B1	0	High	250	LC_4231	17.5	58	4	2	18	1585331	PHK56 X 3IIH6	1739631	2022-05-22			NA	NA	NA	NA	NA	NA	92	198	29000	15.06	133.72	15.6	NA	11.849	NA	4.287	2.461	NA	15	347	24.607	85.5	13.133	NA	NA	NA	NA	NA	NA		0
22-A-1570100	2022	Ames	Ames E1	0	Low	75	LC_4233	17.5	62	1	3	3	1570100	LH195 X 3IIH6	1739660	2022-05-23			NA	NA	NA	NA	NA	NA	100	207	31000	16.52	141.65	18.5	53.3	15.939	NA	4.206	2.463	NA	15.5	476	23.63	112.4	15.467	NA	NA	NA	NA	NA	NA		1.61
22-A-1585101	2022	Ames	Ames E1	0	Low	75	LC_4233	17.5	57	1	4	3	1585101	2369 X LH123HT	1739654	2022-05-23			NA	NA	NA	NA	NA	NA	106	230	28500	21.72	171.61	24.9	53.3	16.531	NA	4.496	2.583	NA	14.5	495	27.672	137.1	22.233	NA	NA	NA	NA	NA	NA		0
22-A-1585102	2022	Ames	Ames E1	0	Low	75	LC_4233	17.5	67	1	5	3	1585102	B14A X MO17	1739655	2022-05-23			NA	NA	NA	NA	NA	NA	99	213	33500	19.6	154.03	25.3	50.7	16.045	NA	4.088	2.511	NA	14	443	26.271	116.5	19.667	NA	NA	NA	NA	NA	NA		0
22-A-1585103	2022	Ames	Ames E1	0	Low	75	LC_4233	17.5	65	1	6	3	1585103	PHK76 X LH198	1739637	2022-05-23			NA	NA	NA	NA	NA	NA	95	192	32500	19.87	172.04	17.7	59.9	14.146	NA	4.499	2.552	NA	14.5	442	28.222	124.8	21.7	NA	NA	NA	NA	NA	NA		1.54
22-A-1585104	2022	Ames	Ames E1	0	Low	75	LC_4233	17.5	52	1	7	3	1585104	2369 X PHP02	1739615	2022-05-23			NA	NA	NA	NA	NA	NA	101	197	26000	20.37	171.44	20	55.7	17.271	NA	4.529	2.638	NA	16	546	26.929	147	21.067	NA	NA	NA	NA	NA	NA		0
22-A-1585105	2022	Ames	Ames E1	0	Low	75	LC_4233	17.5	65	1	8	3	1585105	PHG39 X PHN82	NA	2022-05-23			NA	NA	NA	NA	NA	NA	90	198	32500	23.36	189.48	22.9	56.4	16.854	NA	4.401	2.533	NA	14.5	484	30.806	149	22.833	NA	NA	NA	NA	NA	NA		0
22-A-1585106	2022	Ames	Ames E1	0	Low	75	LC_4233	17.5	57	1	9	3	1585106	B73 X 3IIH6	1739664	2022-05-23			NA	NA	NA	NA	NA	NA	105	222	28500	22.13	193.47	16.9	53.2	17.387	NA	4.66	2.559	NA	17.5	582	25.741	149.9	18.633	NA	NA	NA	NA	NA	NA		3.51
22-A-1585107	2022	Ames	Ames E1	0	Low	75	LC_4233	17.5	57	1	10	3	1585107	4N506 X 3IIH6	1739619	2022-05-23			NA	NA	NA	NA	NA	NA	117	236	28500	20.77	175.25	19.8	52.2	16.851	NA	4.582	2.594	NA	15.5	517	27.776	143.6	23.067	NA	NA	NA	NA	NA	NA		0
22-A-1585108	2022	Ames	Ames E1	0	Low	75	LC_4233	17.5	69	1	3	4	1585108	2FACC X 3IIH6	1739618	2022-05-23			NA	NA	NA	NA	NA	NA	86	166	34500	16.85	149.08	15.9	54.8	14.563	NA	4.333	2.529	NA	17	431	25.618	110.5	18.967	NA	NA	NA	NA	NA	NA		0
22-A-1585109	2022	Ames	Ames E1	0	Low	75	LC_4233	17.5	62	1	4	4	1585109	F42 X MO17	1739657	2022-05-23			NA	NA	NA	NA	NA	NA	116	215	31000	20.45	162.43	24.5	52.5	15.774	NA	4.502	2.527	NA	15.5	540	27.128	146.4	19.8	NA	NA	NA	NA	NA	NA		1.61
22-A-1585110	2022	Ames	Ames E1	0	Low	75	LC_4233	17.5	68	1	5	4	1585110	PHW52 X PHM49	1739613	2022-05-23			NA	NA	NA	NA	NA	NA	89	185	34000	18.81	141.29	28.6	54.1	13.486	NA	4.125	2.113	NA	14.5	346	28.98	100.4	12.2	NA	NA	NA	NA	NA	NA		0
22-A-1585111	2022	Ames	Ames E1	0	Low	75	LC_4233	17.5	59	1	6	4	1585111	PHP02 X LH198	1739650	2022-05-23			NA	NA	NA	NA	NA	NA	88	200	29500	19.9	163.3	22	54.6	14.713	NA	4.819	2.633	NA	16.5	493	30.034	148	22.4	NA	NA	NA	NA	NA	NA		3.39
22-A-1585112	2022	Ames	Ames E1	0	Low	75	LC_4233	17.5	66	1	7	4	1585112	COMMERCIAL HYBRID 6	1739673	2022-05-23			NA	NA	NA	NA	NA	NA	91	202	33000	20.43	167.43	22.1	53.1	16.538	NA	4.516	2.572	NA	15	503	27.752	139.5	21.5	NA	NA	NA	NA	NA	NA		0
22-A-1585113	2022	Ames	Ames E1	0	Low	75	LC_4233	17.5	55	1	8	4	1585113	LH195 X LH185	1739607	2022-05-23			NA	NA	NA	NA	NA	NA	77	182	27500	21.61	168.46	25.9	52.6	16.399	NA	4.56	2.586	NA	14.5	506	30.639	154.9	18.733	NA	NA	NA	NA	NA	NA		1.82
22-A-1585114	2022	Ames	Ames E1	0	Low	75	LC_4233	17.5	62	1	9	4	1585114	LH74 X PHN82	1739651	2022-05-23			NA	NA	NA	NA	NA	NA	80	191	31000	18.78	152.13	23	55.9	14.934	NA	4.673	2.679	NA	15.5	427	30.359	129.7	20	NA	NA	NA	NA	NA	NA		1.61
22-A-1585115	2022	Ames	Ames E1	0	Low	75	LC_4233	17.5	56	1	10	4	1585115	PHW52 X PHN82	1739661	2022-05-23			NA	NA	NA	NA	NA	NA	57	202	28000	24.54	193.63	25	55	15.936	NA	4.87	2.644	NA	16	529	32.676	173	22.5	NA	NA	NA	NA	NA	NA		1.79
22-A-1585116	2022	Ames	Ames E1	0	Low	75	LC_4233	17.5	64	1	3	5	1585116	N209 X 3IIH6	1739624	2022-05-23			NA	NA	NA	NA	NA	NA	104	185	32000	15.32	134.42	16.6	53.2	14.737	NA	4.389	2.637	NA	16	415	25.141	104.3	15.267	NA	NA	NA	NA	NA	NA		1.56
22-A-1585118	2022	Ames	Ames E1	0	Low	75	LC_4233	17.5	58	1	5	5	1585118	B73 X MO17	1739603	2022-05-23			NA	NA	NA	NA	NA	NA	121	234	29000	19.96	151.82	27.7	50.9	16.417	NA	4.371	2.55	NA	14	494	28.764	142	19.967	NA	NA	NA	NA	NA	NA		1.72
22-A-1585119	2022	Ames	Ames E1	0	Low	75	LC_4233	17.5	49	1	6	5	1585119	COMMERCIAL HYBRID 1	1739672	2022-05-23			NA	NA	NA	NA	NA	NA	63	182	24500	15.8	134.97	18.8	57.6	15.939	NA	4.346	2.542	NA	17	439	29.301	128.6	20.233	NA	NA	NA	NA	NA	NA		8.16
22-A-1585120	2022	Ames	Ames E1	0	Low	75	LC_4233	17.5	34	1	7	5	1585120	PHK56 X PHJ89	1739633	2022-05-23			NA	NA	NA	NA	NA	NA	62	194	17000	18.04	143.86	24.2	53.1	16.904	NA	4.424	2.422	NA	15.5	531	28.531	151.5	21.033	NA	NA	NA	NA	NA	NA		2.94
22-A-1585121	2022	Ames	Ames E1	0	Low	75	LC_4233	17.5	63	1	8	5	1585121	B37 X H95	1739665	2022-05-23			NA	NA	NA	NA	NA	NA	97	217	31500	13.19	106.29	23.4	54.9	14.058	NA	4.79	2.727	NA	18	429	35.091	150.4	27.5	NA	NA	NA	NA	NA	NA		6.35
22-A-1585123	2022	Ames	Ames E1	0	Low	75	LC_4233	17.5	64	1	10	5	1585123	LH195 X PHM49	1739609	2022-05-23			NA	NA	NA	NA	NA	NA	69	177	32000	15.12	137.44	13.6	63.2	17.333	NA	3.543	2.418	NA	13	447	23.082	103.1	16.7	NA	NA	NA	NA	NA	NA		1.56
22-A-1585124	2022	Ames	Ames E1	0	Low	75	LC_4233	17.5	65	1	3	6	1585124	LH198 X PHZ51	1739662	2022-05-23			NA	NA	NA	NA	NA	NA	98	230	32500	13.22	111.68	19.7	58.3	15.684	NA	4.139	2.543	NA	13.5	411	27.591	113.4	22.133	NA	NA	NA	NA	NA	NA		1.54
22-A-1585125	2022	Ames	Ames E1	0	Low	75	LC_4233	17.5	58	1	4	6	1585125	PHZ51 X LH145	1739614	2022-05-23			NA	NA	NA	NA	NA	NA	90	218	29000	14.62	131.97	14.2	59.1	16.332	NA	4.074	2.604	NA	15.5	456	23.309	106.4	21.3	NA	NA	NA	NA	NA	NA		1.72
22-A-1585126	2022	Ames	Ames E1	0	Low	75	LC_4233	17.5	64	1	5	6	1585126	PHW52 X LH185	1739611	2022-05-23			NA	NA	NA	NA	NA	NA	79	208	32000	15.53	124.66	23.7	53.2	16.506	NA	4.638	2.517	NA	14.5	446	32.898	146.8	18.667	NA	NA	NA	NA	NA	NA		4.69
22-A-1585127	2022	Ames	Ames E1	0	Low	75	LC_4233	17.5	40	1	6	6	1585127	PHK56 X 3IIH6	1739631	2022-05-23			NA	NA	NA	NA	NA	NA	75	186	20000	17.8	154.68	17.4	56.4	15.077	NA	4.724	2.509	NA	15.5	493	29.804	146.8	20.7	NA	NA	NA	NA	NA	NA		7.5
22-A-1585128	2022	Ames	Ames E1	0	Low	75	LC_4233	17.5	52	1	7	6	1585128	PHN46 X PHK56	1716300	2022-05-23			NA	NA	NA	NA	NA	NA	74	199	26000	16.89	142.69	19.7	55.8	14.887	NA	4.528	2.673	NA	17	508	24.622	125	19.433	NA	NA	NA	NA	NA	NA		3.85
22-A-1585129	2022	Ames	Ames E1	0	Low	75	LC_4233	17.5	60	1	8	6	1585129	LH82 X PHB47	1716295	2022-05-23			NA	NA	NA	NA	NA	NA	69	177	30000	18.38	158.17	18.2	57.6	17.462	NA	4.434	2.608	NA	16.5	592	24.375	144.3	21.833	NA	NA	NA	NA	NA	NA		3.33
22-A-1585130	2022	Ames	Ames E1	0	Low	75	LC_4233	17.5	69	1	9	6	1585130	PHB47 X LH185	1716298	2022-05-23			NA	NA	NA	NA	NA	NA	70	189	34500	19.42	168.55	17.5	56.1	15.736	NA	4.183	2.402	NA	13	355	28.441	101	13.3	NA	NA	NA	NA	NA	NA		0
22-A-1585131	2022	Ames	Ames E1	0	Low	75	LC_4233	17.5	67	1	10	6	1585131	PHB47 X 3IIH6	1739625	2022-05-23			NA	NA	NA	NA	NA	NA	87	206	33500	20.62	178.1	17.9	55.2	17.414	NA	4.299	2.56	NA	15	484	25.981	125.8	18	NA	NA	NA	NA	NA	NA		0
22-A-1585132	2022	Ames	Ames E1	0	Low	75	LC_4233	17.5	61	1	3	7	1585132	LH195 X LH123HT	1739658	2022-05-23			NA	NA	NA	NA	NA	NA	96	242	30500	14.22	105.62	29.4	54.8	17.018	NA	4.364	2.632	NA	14	502	27.987	140.4	23.9	NA	NA	NA	NA	NA	NA		1.64
22-A-1585133	2022	Ames	Ames E1	0	Low	75	LC_4233	17.5	55	1	4	7	1585133	PHW52 X PHZ51	1739612	2022-05-23			NA	NA	NA	NA	NA	NA	91	216	27500	19.14	146.19	27.4	53.1	19.43	NA	4.703	2.622	NA	15.5	548	34.009	186.4	29.833	NA	NA	NA	NA	NA	NA		0
22-A-1585134	2022	Ames	Ames E1	0	Low	75	LC_4233	17.5	65	1	5	7	1585134	2369 X PHZ51	1739663	2022-05-23			NA	NA	NA	NA	NA	NA	113	246	32500	14.36	116.02	23.2	54.5	17.832	NA	4.491	2.69	NA	14.5	520	28.679	149	25.833	NA	NA	NA	NA	NA	NA		6.15
22-A-1585135	2022	Ames	Ames E1	0	Low	75	LC_4233	17.5	63	1	6	7	1585135	PHJ40 X LH82	1739610	2022-05-23			NA	NA	NA	NA	NA	NA	77	156	31500	18.41	161.92	16.4	59.7	15.87	NA	4.302	2.542	NA	16.5	511	24.739	126.3	21.233	NA	NA	NA	NA	NA	NA		4.76
22-A-1585136	2022	Ames	Ames E1	0	Low	75	LC_4233	17.5	67	1	7	7	1585136	LH123HT X PHB47	1739622	2022-05-23			NA	NA	NA	NA	NA	NA	109	219	33500	16.93	144.63	18.8	58.1	13.386	NA	4.266	2.559	NA	14	365	27.258	99.4	17.167	NA	NA	NA	NA	NA	NA		0
22-A-1585137	2022	Ames	Ames E1	0	Low	75	LC_4233	17.5	62	1	8	7	1585137	2369 X PHN82	1739616	2022-05-23			NA	NA	NA	NA	NA	NA	61	185	31000	14.18	117.26	21.4	57.8	15.153	NA	4.36	2.625	NA	14	440	28.827	126.9	16.733	NA	NA	NA	NA	NA	NA		4.84
22-A-1585138	2022	Ames	Ames E1	0	Low	75	LC_4233	17.5	63	1	9	7	1585138	LH74 X PHM49	1739623	2022-05-23			NA	NA	NA	NA	NA	NA	86	186	31500	18.36	149.7	22.5	56.7	16.12	NA	4.355	2.428	NA	15	481	30.36	146	17.467	NA	NA	NA	NA	NA	NA		1.59
22-A-1585139	2022	Ames	Ames E1	0	Low	75	LC_4233	17.5	61	1	10	7	1585139	LH82 X PHJ89	1716296	2022-05-23			NA	NA	NA	NA	NA	NA	93	190	30500	21.19	179.68	19.4	55.6	17.036	NA	4.233	2.406	NA	17	624	22.292	139.1	15.1	NA	NA	NA	NA	NA	NA		0
22-A-1585140	2022	Ames	Ames E1	0	Low	75	LC_4233	17.5	56	1	3	8	1585140	B105 X 3IIH6	1739620	2022-05-23			NA	NA	NA	NA	NA	NA	91	198	28000	12.25	94.98	26.3	50.6	12.888	NA	4.495	2.562	NA	16.5	404	25.029	101	10.367	NA	NA	NA	NA	NA	NA		0
22-A-1585141	2022	Ames	Ames E1	0	Low	75	LC_4233	17.5	61	1	4	8	1585141	LH123HT X 3IIH6	1739659	2022-05-23			NA	NA	NA	NA	NA	NA	107	215	30500	17.5	152.63	17.1	55.8	14.231	NA	4.213	2.641	NA	16.5	399	24.386	97.3	13	NA	NA	NA	NA	NA	NA		0
22-A-1585142	2022	Ames	Ames E1	0	Low	75	LC_4233	17.5	63	1	5	8	1585142	PHB47 X PHJ89	1716299	2022-05-23			NA	NA	NA	NA	NA	NA	78	195	31500	15.09	131.61	17.1	57.6	13.433	NA	3.93	2.27	NA	13	377	25.049	94.4	13.2	NA	NA	NA	NA	NA	NA		0
22-A-1585143	2022	Ames	Ames E1	0	Low	75	LC_4233	17.5	64	1	6	8	1585143	PHP02 X PHJ89	1739642	2022-05-23			NA	NA	NA	NA	NA	NA	84	188	32000	21.2	183.33	17.8	55.2	11.341	NA	4.266	2.475	NA	13.5	481	26.126	125.7	14.267	NA	NA	NA	NA	NA	NA		1.56
22-A-1585144	2022	Ames	Ames E1	0	Low	75	LC_4233	17.5	59	1	7	8	1585144	PHK76 X 3IIH6	1739638	2022-05-23			NA	NA	NA	NA	NA	NA	100	186	29500	17.15	155.53	13.8	59.1	15.787	NA	4.07	2.532	NA	14	425	25.995	110.6	15.133	NA	NA	NA	NA	NA	NA		0
22-A-1585145	2022	Ames	Ames E1	0	Low	75	LC_4233	17.5	67	1	8	8	1585145	PHB47 X PHK56	1739653	2022-05-23			NA	NA	NA	NA	NA	NA	80	215	33500	20.27	175.08	17.9	58.2	13.986	NA	4.172	2.621	NA	15	431	25.008	107.7	16.533	NA	NA	NA	NA	NA	NA		0
22-A-1585147	2022	Ames	Ames E1	0	Low	75	LC_4233	17.5	57	1	10	8	1585147	PHK56 X LH198	1739632	2022-05-23			NA	NA	NA	NA	NA	NA	89	212	28500	21.2	173.97	22	54.7	15.279	NA	4.924	2.558	NA	17.5	592	28.891	171	25.7	NA	NA	NA	NA	NA	NA		0
22-A-1585148	2022	Ames	Ames E1	0	Low	75	LC_4233	17.5	64	1	3	9	1585148	PHT69 X 3IIH6	1739628	2022-05-23			NA	NA	NA	NA	NA	NA	83	194	32000	17.1	151.84	15.6	54.1	16.272	NA	4.361	2.612	NA	16	502	24.121	121.2	15.933	NA	NA	NA	NA	NA	NA		3.12
22-A-1585149	2022	Ames	Ames E1	0	Low	75	LC_4233	17.5	66	1	4	9	1585149	LH145 X LH162	1739606	2022-05-23			NA	NA	NA	NA	NA	NA	95	221	33000	18.33	142.7	26	54.4	16.334	NA	4.205	2.401	NA	14	420	29.444	123.7	18.4	NA	NA	NA	NA	NA	NA		1.52
22-A-1585150	2022	Ames	Ames E1	0	Low	75	LC_4233	17.5	62	1	5	9	1585150	WF9 X H95	1739666	2022-05-23			NA	NA	NA	NA	NA	NA	111	233	31000	16.77	135.85	23	55.4	13.443	NA	4.402	2.532	NA	18	419	22.699	95	16.4	NA	NA	NA	NA	NA	NA		4.84
22-A-1585151	2022	Ames	Ames E1	0	Low	75	LC_4233	17.5	63	1	6	9	1585151	PHP02 X LH82	1739648	2022-05-23			NA	NA	NA	NA	NA	NA	92	168	31500	17.78	153.95	17.7	56.6	15.014	NA	4.532	2.651	NA	16.5	498	23.918	119	15.1	NA	NA	NA	NA	NA	NA		1.59
22-A-1585152	2022	Ames	Ames E1	0	Low	75	LC_4233	17.5	50	1	7	9	1585152	LH82 X W606S	1716297	2022-05-23			NA	NA	NA	NA	NA	NA	78	175	25000	17.82	149.42	20.3	56.8	15.494	NA	4.484	2.737	NA	18.5	546	22.737	124.1	18.033	NA	NA	NA	NA	NA	NA		2
22-A-1585153	2022	Ames	Ames E1	0	Low	75	LC_4233	17.5	74	1	8	9	1585153	B37 X OH43	1739667	2022-05-23			NA	NA	NA	NA	NA	NA	84	205	37000	16.72	134.57	23.5	52.6	13.836	NA	4.774	2.801	NA	16.5	353	27.363	96.5	18.9	NA	NA	NA	NA	NA	NA		4.05
22-A-1585154	2022	Ames	Ames E1	0	Low	75	LC_4233	17.5	62	1	9	9	1585154	LH195 X PHZ51	1739608	2022-05-23			NA	NA	NA	NA	NA	NA	121	233	31000	19.48	161.49	21.2	56.9	15.292	NA	4.2	2.586	NA	16	437	26.911	117.6	23.7	NA	NA	NA	NA	NA	NA		1.61
22-A-1585155	2022	Ames	Ames E1	0	Low	75	LC_4233	17.5	56	1	10	9	1585155	B73 X PHN82	1739652	2022-05-23			NA	NA	NA	NA	NA	NA	109	209	28000	21.73	177.63	22.3	55.6	15.428	NA	4.685	2.777	NA	16	490	28.144	138	24	NA	NA	NA	NA	NA	NA		1.79
22-A-1585156	2022	Ames	Ames E1	0	Low	75	LC_4233	17.5	56	1	3	10	1585156	PHP02 X PHB47	1739641	2022-05-23			NA	NA	NA	NA	NA	NA	73	197	28000	13.58	115.15	19.4	55.5	17.702	NA	4.331	2.54	NA	14	439	27.525	120.8	17.3	NA	NA	NA	NA	NA	NA		1.79
22-A-1585157	2022	Ames	Ames E1	0	Low	75	LC_4233	17.5	64	1	4	11	1585157	B84 X 3IIH6	1739621	2022-05-23			NA	NA	NA	NA	NA	NA	131	223	32000	17.69	156.89	15.7	53.9	16.03	NA	4.588	2.564	NA	17	507	25.813	131	23.167	NA	NA	NA	NA	NA	NA		3.12
22-A-1585158	2022	Ames	Ames E1	0	Low	75	LC_4233	17.5	73	1	5	10	1585158	F42 X OH43	1739668	2022-05-23			NA	NA	NA	NA	NA	NA	89	206	36500	15.74	124.69	24.7	51.3	15.296	NA	4.663	2.8	NA	18.5	561	24.804	139.2	21.667	NA	NA	NA	NA	NA	NA		5.48
22-A-1585159	2022	Ames	Ames E1	0	Low	75	LC_4233	17.5	54	1	6	10	1585159	PHN46 X PHB47	1739602	2022-05-23			NA	NA	NA	NA	NA	NA	117	209	27000	18.55	160.22	17.9	56.3	17.348	NA	4.693	2.613	NA	14	482	33.103	159.7	23.233	NA	NA	NA	NA	NA	NA		3.7
22-A-1585160	2022	Ames	Ames E1	0	Low	75	LC_4233	17.5	46	1	7	10	1585160	PHK76 X W606S	1739639	2022-05-23			NA	NA	NA	NA	NA	NA	97	189	23000	15.62	137.71	16.2	60.5	16.53	NA	4.149	2.616	NA	14.5	431	24.149	104	18.567	NA	NA	NA	NA	NA	NA		4.35
22-A-1585161	2022	Ames	Ames E1	0	Low	75	LC_4233	17.5	56	1	8	10	1585161	PHP02 X LH185	1739643	2022-05-23			NA	NA	NA	NA	NA	NA	73	168	28000	19.43	170.07	16.8	56.9	18.952	NA	4.432	2.533	NA	14.5	552	28.804	159	21.433	NA	NA	NA	NA	NA	NA		7.14
22-A-1585162	2022	Ames	Ames E1	0	Low	75	LC_4233	17.5	61	1	9	10	1585162	PHP02 X PHK76	1739646	2022-05-23			NA	NA	NA	NA	NA	NA	87	171	30500	19.11	168.88	16	59.9	17.024	NA	4.479	2.522	NA	13.5	490	32.741	160.4	24.667	NA	NA	NA	NA	NA	NA		0
22-A-1585163	2022	Ames	Ames E1	0	Low	75	LC_4233	17.5	56	1	10	10	1585163	PHK76 X LH145	1739636	2022-05-23			NA	NA	NA	NA	NA	NA	80	184	28000	14.03	127.82	13.4	63.4	16.844	NA	4.074	2.492	NA	14.5	482	25.564	123.1	19.867	NA	NA	NA	NA	NA	NA		3.57
22-A-1585164	2022	Ames	Ames E1	0	Low	75	LC_4233	17.5	67	1	3	11	1585164	B73 X PHM49	1739605	2022-05-23			NA	NA	NA	NA	NA	NA	115	223	33500	16.26	128.98	24.6	53.4	18.267	NA	4.679	2.529	NA	15.5	637	29.53	188	26	NA	NA	NA	NA	NA	NA		0
22-A-1585166	2022	Ames	Ames E1	0	Low	75	LC_4233	17.5	65	1	5	11	1585166	PHG39 X PHM49	1739626	2022-05-23			NA	NA	NA	NA	NA	NA	94	204	32500	21.16	167.18	24.9	54.8	15.365	NA	4.205	2.276	NA	15	438	27.685	121.4	16.533	NA	NA	NA	NA	NA	NA		3.08
22-A-1585167	2022	Ames	Ames E1	0	Low	75	LC_4233	17.5	63	1	6	11	1585167	COMMERCIAL HYBRID 4	1739670	2022-05-23			NA	NA	NA	NA	NA	NA	91	173	31500	21.02	182	17.7	57.8	14.763	NA	4.393	2.408	NA	16	435	26.984	117.3	15.6	NA	NA	NA	NA	NA	NA		3.17
22-A-1585168	2022	Ames	Ames E1	0	Low	75	LC_4233	17.5	57	1	7	11	1585168	LH198 X PHB47	1716294	2022-05-23			NA	NA	NA	NA	NA	NA	90	204	28500	15.33	132.89	17.6	58.8	16.383	NA	4.607	2.604	NA	14	495	31.265	154.9	29.3	NA	NA	NA	NA	NA	NA		0
22-A-1585169	2022	Ames	Ames E1	0	Low	75	LC_4233	17.5	61	1	8	11	1585169	PHK76 X LH82	1739640	2022-05-23			NA	NA	NA	NA	NA	NA	68	166	30500	19.09	168.7	16	60.8	15.135	NA	4.156	2.414	NA	16	506	23.608	119.4	15.667	NA	NA	NA	NA	NA	NA		1.64
22-A-1585170	2022	Ames	Ames E1	0	Low	75	LC_4233	17.5	48	1	9	11	1585170	PHP02 X LH145	1739645	2022-05-23			NA	NA	NA	NA	NA	NA	67	159	24000	13.93	125.59	14.3	58.8	16.821	NA	4.192	2.482	NA	15	458	25.828	118.3	19.333	NA	NA	NA	NA	NA	NA		0
22-A-1585171	2022	Ames	Ames E1	0	Low	75	LC_4233	17.5	58	1	10	11	1585171	COMMERCIAL HYBRID 2	NA	2022-05-23			NA	NA	NA	NA	NA	NA	69	181	29000	24.18	198.42	22	54.8	17.898	NA	4.628	2.466	NA	15	616	30.725	189.4	21.767	NA	NA	NA	NA	NA	NA		0
22-A-1585172	2022	Ames	Ames E1	0	Low	75	LC_4233	17.5	60	1	3	12	1585172	B73 X PHZ51	1739604	2022-05-23			NA	NA	NA	NA	NA	NA	99	232	30000	12.61	103.34	22.1	54.9	NA	NA	5.142	2.779	NA	16	704	33.688	NA	NA	NA	NA	NA	NA	NA	NA		1.67
22-A-1585173	2022	Ames	Ames E1	0	Low	75	LC_4233	17.5	65	1	4	12	1585173	2369 X 3IIH6	1739617	2022-05-23			NA	NA	NA	NA	NA	NA	117	200	32500	19.65	174.48	15.6	54.3	14.745	NA	4.374	2.553	NA	18.5	503	22.663	114.1	14.133	NA	NA	NA	NA	NA	NA		1.54
22-A-1585174	2022	Ames	Ames E1	0	Low	75	LC_4233	17.5	73	1	5	12	1585174	B37 X MO17	1739656	2022-05-23			NA	NA	NA	NA	NA	NA	113	224	36500	19.3	157.36	22.5	54.1	14.29	NA	4.406	2.62	NA	13	344	27.684	95.2	18.567	NA	NA	NA	NA	NA	NA		4.11
22-A-1585175	2022	Ames	Ames E1	0	Low	75	LC_4233	17.5	59	1	6	12	1585175	PHK56 X W606S	1739630	2022-05-23			NA	NA	NA	NA	NA	NA	95	201	29500	19.87	164.72	21.2	56.3	14.888	NA	4.282	2.576	NA	15	454	24.38	110.8	17.9	NA	NA	NA	NA	NA	NA		1.69
22-A-1585176	2022	Ames	Ames E1	0	Low	75	LC_4233	17.5	61	1	7	12	1585176	PHK56 X LH145	1739635	2022-05-23			NA	NA	NA	NA	NA	NA	87	168	30500	14.56	132.96	13.2	57.3	15.004	NA	4.077	2.349	NA	15.2	432	22.797	98.5	17.225	NA	NA	NA	NA	NA	NA		0
22-A-1585177	2022	Ames	Ames E1	0	Low	75	LC_4233	17.5	59	1	8	12	1585177	PHP02 X PHK56	1739649	2022-05-23			NA	NA	NA	NA	NA	NA	78	173	29500	22.55	195.96	17.4	56.9	15.96	NA	4.555	2.411	NA	16	533	27.117	144.5	19.3	NA	NA	NA	NA	NA	NA		0
22-A-1585178	2022	Ames	Ames E1	0	Low	75	LC_4233	17.5	60	1	9	12	1585178	COMMERCIAL HYBRID 3	NA	2022-05-23			NA	NA	NA	NA	NA	NA	85	202	30000	27.52	221.49	23.5	54.8	16.186	NA	5.186	2.68	NA	18.5	545	33.93	185	18.4	NA	NA	NA	NA	NA	NA		0
22-A-1585179	2022	Ames	Ames E1	0	Low	75	LC_4233	17.5	48	1	10	12	1585179	PHN46 X W606S	1739601	2022-05-23			NA	NA	NA	NA	NA	NA	83	192	24000	19.62	164.92	20.1	55.2	16.512	NA	4.931	2.776	NA	14	503	32.942	165.7	24.967	NA	NA	NA	NA	NA	NA		2.08
22-A-1585180	2022	Ames	Ames E1	0	Low	75	LC_4233	17.5	56	1	3	13	1585180	PHP02 X PHN46	1739644	2022-05-23			NA	NA	NA	NA	NA	NA	81	194	28000	15.05	125.56	20.7	53.9	15.752	NA	4.757	2.549	NA	15.5	504	27.032	136.3	16	NA	NA	NA	NA	NA	NA		1.79
22-A-1585181	2022	Ames	Ames E1	0	Low	75	LC_4233	17.5	59	1	4	13	1585181	PHK56 X LH82	1739629	2022-05-23			NA	NA	NA	NA	NA	NA	84	188	29500	19.69	171.52	17.2	57.2	13.628	NA	4.432	2.382	NA	18.5	505	22.658	114.5	13.967	NA	NA	NA	NA	NA	NA		0
22-A-1585182	2022	Ames	Ames E1	0	Low	75	LC_4233	17.5	61	1	5	13	1585182	PHP02 X PHG47	1739627	2022-05-23			NA	NA	NA	NA	NA	NA	94	191	30500	19.25	171.53	15.3	57.8	16.654	NA	4.195	2.42	NA	17	498	24.705	123	13.8	NA	NA	NA	NA	NA	NA		0
22-A-1585183	2022	Ames	Ames E1	0	Low	75	LC_4233	17.5	54	1	6	13	1585183	PHK56 X LH185	1739634	2022-05-23			NA	NA	NA	NA	NA	NA	72	192	27000	18.16	153.61	19.6	55.2	16.247	NA	4.478	2.325	NA	14	444	31.538	140.1	18.7	NA	NA	NA	NA	NA	NA		3.7
22-A-1585184	2022	Ames	Ames E1	0	Low	75	LC_4233	17.5	61	1	7	13	1585184	LH185 X W606S	1716293	2022-05-23			NA	NA	NA	NA	NA	NA	85	181	30500	17.97	155.02	18	57.5	18.194	NA	4.02	2.506	NA	13.5	447	25.918	115.8	16.9	NA	NA	NA	NA	NA	NA		1.64
22-A-1585185	2022	Ames	Ames E1	0	Low	75	LC_4233	17.5	58	1	8	13	1585185	LH185 X LH82	1716292	2022-05-23			NA	NA	NA	NA	NA	NA	71	166	29000	22.2	188.24	19.4	57.6	17.127	NA	4.542	2.574	NA	16	600	26.208	157.3	17.3	NA	NA	NA	NA	NA	NA		3.45
22-A-1585186	2022	Ames	Ames E1	0	Low	75	LC_4233	17.5	61	1	9	13	1585186	LH185 X LH145	1716291	2022-05-23			NA	NA	NA	NA	NA	NA	63	180	30500	15.85	143.07	14.2	57.5	19.319	NA	4.03	2.341	NA	14	510	25.32	129.1	18.167	NA	NA	NA	NA	NA	NA		0
22-A-1585187	2022	Ames	Ames E1	0	Low	75	LC_4233	17.5	59	1	10	13	1585187	PHP02 X W606S	1739647	2022-05-23			NA	NA	NA	NA	NA	NA	93	182	29500	19.24	163.96	19	56.4	18.772	NA	4.885	2.711	NA	15.5	526	31.572	166.1	25.933	NA	NA	NA	NA	NA	NA		0
22-A-1585188	2022	Ames	Ames E1	0	Low	75	LC_4233	17.5	72	2	3	22	1585188	LH195 X 3IIH6	1739660	2022-05-23			NA	NA	NA	NA	NA	NA	109	204	36000	16.74	141.07	19.9	54.2	17.298	NA	4.6	2.511	NA	18.5	578	28.153	162.6	20.4	NA	NA	NA	NA	NA	NA		1.39
22-A-1585189	2022	Ames	Ames E1	0	Low	75	LC_4233	17.5	63	2	5	22	1585189	2369 X LH123HT	1739654	2022-05-23			NA	NA	NA	NA	NA	NA	109	204	31500	11.82	90.78	27	54.1	15.723	NA	4.404	2.567	NA	15	463	28.209	130.7	23.767	NA	NA	NA	NA	NA	NA		3.17
22-A-1585190	2022	Ames	Ames E1	0	Low	75	LC_4233	17.5	60	2	6	16	1585190	B14A X MO17	1739655	2022-05-23			NA	NA	NA	NA	NA	NA	NA	NA	30000	20.23	161.11	24.3	51.6	NA	NA	NA	NA	NA	NA	NA	NA	NA	NA	NA	NA	NA	NA	NA	NA		3.33
22-A-1585191	2022	Ames	Ames E1	0	Low	75	LC_4233	17.5	56	2	4	16	1585191	PHK76 X LH198	1739637	2022-05-23			NA	NA	NA	NA	NA	NA	87	192	28000	13.62	116.21	18.9	61.2	14.864	NA	4.335	2.429	NA	13.5	446	29.666	132.4	19.8	NA	NA	NA	NA	NA	NA		1.79
22-A-1585192	2022	Ames	Ames E1	0	Low	75	LC_4233	17.5	65	2	6	20	1585192	2369 X PHP02	1739615	2022-05-23			NA	NA	NA	NA	NA	NA	101	190	32500	15.82	131.15	21.2	55.1	16.68	NA	4.43	2.464	NA	16	546	26.685	145.6	18.6	NA	NA	NA	NA	NA	NA		0
22-A-1585194	2022	Ames	Ames E1	0	Low	75	LC_4233	17.5	61	2	9	20	1585194	B73 X 3IIH6	1739664	2022-05-23			NA	NA	NA	NA	NA	NA	109	212	30500	19.91	174.06	16.9	53.8	16.664	NA	4.891	2.575	NA	19	638	26.007	165.8	20.633	NA	NA	NA	NA	NA	NA		1.64
22-A-1585195	2022	Ames	Ames E1	0	Low	75	LC_4233	17.5	65	2	3	14	1585195	4N506 X 3IIH6	1739619	2022-05-23			NA	NA	NA	NA	NA	NA	113	226	32500	18.45	162.27	16.4	54.2	17.497	NA	4.604	2.589	NA	16	524	29.293	153.4	22.733	NA	NA	NA	NA	NA	NA		1.54
22-A-1585196	2022	Ames	Ames E1	0	Low	75	LC_4233	17.5	65	2	8	16	1585196	2FACC X 3IIH6	1739618	2022-05-23			NA	NA	NA	NA	NA	NA	71	185	32500	19.31	172.27	15.2	55.7	14.741	NA	4.528	2.479	NA	18.5	491	25.839	126.8	18.367	NA	NA	NA	NA	NA	NA		1.54
22-A-1585197	2022	Ames	Ames E1	0	Low	75	LC_4233	17.5	61	2	3	23	1585197	F42 X MO17	1739657	2022-05-23			NA	NA	NA	NA	NA	NA	110	210	30500	17.42	138	24.7	53.2	15.955	NA	4.447	2.425	NA	15	534	27.286	145.8	19.567	NA	NA	NA	NA	NA	NA		1.64
22-A-1585198	2022	Ames	Ames E1	0	Low	75	LC_4233	17.5	63	2	3	19	1585198	PHW52 X PHM49	1739613	2022-05-23			NA	NA	NA	NA	NA	NA	84	199	31500	10.36	76.95	29.4	53.8	16.988	NA	3.945	2.139	NA	12.5	374	34.963	130.9	16.367	NA	NA	NA	NA	NA	NA		0
22-A-1585199	2022	Ames	Ames E1	0	Low	75	LC_4233	17.5	61	2	6	17	1585199	PHP02 X LH198	1739650	2022-05-23			NA	NA	NA	NA	NA	NA	99	202	30500	14.05	114.85	22.3	55.1	14.338	NA	4.784	2.771	NA	16	451	29.944	134.9	20.633	NA	NA	NA	NA	NA	NA		1.64
22-A-1585200	2022	Ames	Ames E1	0	Low	75	LC_4233	17.5	69	2	7	17	1585200	COMMERCIAL HYBRID 6	1739673	2022-05-23			NA	NA	NA	NA	NA	NA	110	221	34500	17.86	151.07	19.6	56.6	15.914	NA	4.307	2.6	NA	15.5	500	27.67	138.3	18.1	NA	NA	NA	NA	NA	NA		0
22-A-1585201	2022	Ames	Ames E1	0	Low	75	LC_4233	17.5	61	2	6	22	1585201	LH195 X LH185	1739607	2022-05-23			NA	NA	NA	NA	NA	NA	85	194	30500	19.95	158.88	24.3	53.4	15.923	NA	4.847	2.592	NA	14	467	34.054	159	20.067	NA	NA	NA	NA	NA	NA		0
22-A-1585202	2022	Ames	Ames E1	0	Low	75	LC_4233	17.5	68	2	8	23	1585202	LH74 X PHN82	1739651	2022-05-23			NA	NA	NA	NA	NA	NA	84	177	34000	18.55	151.44	22.4	56.5	16.622	NA	4.682	2.548	NA	16	512	30.846	157.9	24.667	NA	NA	NA	NA	NA	NA		0
22-A-1585203	2022	Ames	Ames E1	0	Low	75	LC_4233	17.5	60	2	10	23	1585203	PHW52 X PHN82	1739661	2022-05-23			NA	NA	NA	NA	NA	NA	73	187	30000	21.85	170.8	25.7	55.1	17.802	NA	4.84	2.577	NA	15.5	556	32.777	182.1	23.7	NA	NA	NA	NA	NA	NA		0
22-A-1585204	2022	Ames	Ames E1	0	Low	75	LC_4233	17.5	64	2	7	21	1585204	N209 X 3IIH6	1739624	2022-05-23			NA	NA	NA	NA	NA	NA	109	178	32000	16.67	143.63	18.1	53.6	15.817	NA	4.772	2.751	NA	17	536	32.045	171.9	24.567	NA	NA	NA	NA	NA	NA		0
22-A-1585206	2022	Ames	Ames E1	0	Low	75	LC_4233	17.5	65	2	4	17	1585206	B73 X MO17	1739603	2022-05-23			NA	NA	NA	NA	NA	NA	121	210	32500	16.28	126.57	26.1	52.2	17.101	NA	4.34	2.418	NA	13	503	31.268	157.3	21.5	NA	NA	NA	NA	NA	NA		6.15
22-A-1585207	2022	Ames	Ames E1	0	Low	75	LC_4233	17.5	65	2	4	23	1585207	COMMERCIAL HYBRID 1	1739672	2022-05-23			NA	NA	NA	NA	NA	NA	89	186	32500	15.7	137.09	17	59.3	12.991	NA	4.221	2.338	NA	14.5	317	31.916	101.1	16.433	NA	NA	NA	NA	NA	NA		4.62
22-A-1585208	2022	Ames	Ames E1	0	Low	75	LC_4233	17.5	53	2	5	15	1585208	PHK56 X PHJ89	1739633	2022-05-23			NA	NA	NA	NA	NA	NA	83	188	26500	20.28	166.84	21.8	54.1	15.492	NA	4.555	2.366	NA	15.5	510	31.92	162.9	20.533	NA	NA	NA	NA	NA	NA		3.77
22-A-1585209	2022	Ames	Ames E1	0	Low	75	LC_4233	17.5	74	2	4	19	1585209	B37 X H95	1739665	2022-05-23			NA	NA	NA	NA	NA	NA	114	206	37000	8.25	64.05	26.2	54.3	11.596	NA	3.891	2.53	NA	15	205	21.898	44.9	14.933	NA	NA	NA	NA	NA	NA		4.05
22-A-1585211	2022	Ames	Ames E1	0	Low	75	LC_4233	17.5	68	2	6	19	1585211	LH195 X PHM49	1739609	2022-05-23			NA	NA	NA	NA	NA	NA	69	175	34000	10.54	96.47	13	63.4	13.372	NA	3.601	2.116	NA	14.8	268	20	53.7	9.167	NA	NA	NA	NA	NA	NA		0
22-A-1585212	2022	Ames	Ames E1	0	Low	75	LC_4233	17.5	63	2	3	21	1585212	LH198 X PHZ51	1739662	2022-05-23			NA	NA	NA	NA	NA	NA	107	214	31500	9.52	79.42	20.7	58	13.571	NA	4.375	2.55	NA	14.5	323	35.07	113.3	23.933	NA	NA	NA	NA	NA	NA		1.59
22-A-1585213	2022	Ames	Ames E1	0	Low	75	LC_4233	17.5	68	2	5	21	1585213	PHZ51 X LH145	1739614	2022-05-23			NA	NA	NA	NA	NA	NA	96	201	34000	8.19	74.27	13.8	60.8	16.614	NA	3.84	2.393	NA	14.5	459	21.299	97.8	16.8	NA	NA	NA	NA	NA	NA		2.94
22-A-1585214	2022	Ames	Ames E1	0	Low	75	LC_4233	17.5	62	2	4	20	1585214	PHW52 X LH185	1739611	2022-05-23			NA	NA	NA	NA	NA	NA	64	184	31000	11.7	95.15	22.7	55.2	14.83	NA	4.303	2.304	NA	13	330	33.595	111	16.333	NA	NA	NA	NA	NA	NA		1.61
22-A-1585215	2022	Ames	Ames E1	0	Low	75	LC_4233	17.5	54	2	8	19	1585215	PHK56 X 3IIH6	1739631	2022-05-23			NA	NA	NA	NA	NA	NA	83	209	27000	18.31	158.53	17.7	56.2	14.466	NA	4.232	2.221	NA	14	459	25.642	117.6	13.533	NA	NA	NA	NA	NA	NA		0
22-A-1585216	2022	Ames	Ames E1	0	Low	75	LC_4233	17.5	52	2	7	20	1585216	PHN46 X PHK56	1716300	2022-05-23			NA	NA	NA	NA	NA	NA	83	185	26000	19.85	163.93	21.5	54.9	14.496	NA	4.554	2.411	NA	17	529	26.464	140.1	19.367	NA	NA	NA	NA	NA	NA		1.92
22-A-1585217	2022	Ames	Ames E1	0	Low	75	LC_4233	17.5	67	2	8	21	1585217	LH82 X PHB47	1716295	2022-05-23			NA	NA	NA	NA	NA	NA	85	186	33500	16.78	146.7	16.9	58	15.286	NA	4.222	2.399	NA	16.5	530	21.604	114.5	15.9	NA	NA	NA	NA	NA	NA		1.49
22-A-1585218	2022	Ames	Ames E1	0	Low	75	LC_4233	17.5	63	2	10	17	1585218	PHB47 X LH185	1716298	2022-05-23			NA	NA	NA	NA	NA	NA	76	195	31500	15.8	138.8	16.5	56.9	16.433	NA	4.115	2.492	NA	13	429	27.943	119.9	17.233	NA	NA	NA	NA	NA	NA		1.59
22-A-1585219	2022	Ames	Ames E1	0	Low	75	LC_4233	17.5	65	2	5	14	1585219	PHB47 X 3IIH6	1739625	2022-05-23			NA	NA	NA	NA	NA	NA	90	208	32500	18.18	160.85	15.9	56	16.046	NA	4.282	2.351	NA	15.5	416	26.191	108.9	16.7	NA	NA	NA	NA	NA	NA		0
22-A-1585220	2022	Ames	Ames E1	0	Low	75	LC_4233	17.5	61	2	7	23	1585220	LH195 X LH123HT	1739658	2022-05-23			NA	NA	NA	NA	NA	NA	112	233	30500	22.29	170.01	27.5	54	18.105	NA	4.875	2.62	NA	15.5	590	31.289	184.5	27.8	NA	NA	NA	NA	NA	NA		0
22-A-1585221	2022	Ames	Ames E1	0	Low	75	LC_4233	17.5	66	2	3	16	1585221	PHW52 X PHZ51	1739612	2022-05-23			NA	NA	NA	NA	NA	NA	100	207	33000	14.18	114.57	23.2	55.9	17.437	NA	4.274	2.382	NA	15	463	33.568	155.5	23.133	NA	NA	NA	NA	NA	NA		0
22-A-1585222	2022	Ames	Ames E1	0	Low	75	LC_4233	17.5	65	2	7	24	1585222	2369 X PHZ51	1739663	2022-05-23			NA	NA	NA	NA	NA	NA	122	236	32500	15.75	129.74	21.7	56.6	19.853	NA	4.38	2.56	NA	15.5	603	21.798	131.4	28.667	NA	NA	NA	NA	NA	NA		0
22-A-1585223	2022	Ames	Ames E1	0	Low	75	LC_4233	17.5	60	2	5	20	1585223	PHJ40 X LH82	1739610	2022-05-23			NA	NA	NA	NA	NA	NA	93	164	30000	12.97	113.39	16.9	60.4	14.953	NA	4.345	2.496	NA	17.5	460	24.71	113.6	19.3	NA	NA	NA	NA	NA	NA		1.67
22-A-1585224	2022	Ames	Ames E1	0	Low	75	LC_4233	17.5	63	2	6	21	1585224	LH123HT X PHB47	1739622	2022-05-23			NA	NA	NA	NA	NA	NA	90	216	31500	18.85	156.27	21.2	57.4	16.649	NA	4.279	2.416	NA	13.5	446	27.613	123.1	21.833	NA	NA	NA	NA	NA	NA		1.59
22-A-1585225	2022	Ames	Ames E1	0	Low	75	LC_4233	17.5	62	2	9	16	1585225	2369 X PHN82	1739616	2022-05-23			NA	NA	NA	NA	NA	NA	77	173	31000	15.13	122.41	23.1	56.9	16.78	NA	4.292	2.561	NA	15.5	561	25.413	142.5	20.433	NA	NA	NA	NA	NA	NA		1.61
22-A-1585226	2022	Ames	Ames E1	0	Low	75	LC_4233	17.5	60	2	10	18	1585226	LH74 X PHM49	1739623	2022-05-23			NA	NA	NA	NA	NA	NA	100	189	30000	16.62	131.49	24.8	55.5	15.609	NA	4.058	2.364	NA	14	470	29.891	140.5	15.967	NA	NA	NA	NA	NA	NA		0
22-A-1585227	2022	Ames	Ames E1	0	Low	75	LC_4233	17.5	56	2	9	14	1585227	LH82 X PHJ89	1716296	2022-05-23			NA	NA	NA	NA	NA	NA	64	155	28000	20.19	175.02	17.6	56.9	17.584	NA	4.442	2.361	NA	17	609	25.709	156.6	18.667	NA	NA	NA	NA	NA	NA		1.79
22-A-1585228	2022	Ames	Ames E1	0	Low	75	LC_4233	17.5	64	2	10	24	1585228	B105 X 3IIH6	1739620	2022-05-23			NA	NA	NA	NA	NA	NA	91	194	32000	19.36	159.48	21.7	51.9	18.907	NA	4.725	2.573	NA	16	506	28.182	142.6	14.867	NA	NA	NA	NA	NA	NA		0
22-A-1585229	2022	Ames	Ames E1	0	Low	75	LC_4233	17.5	67	2	3	15	1585229	LH123HT X 3IIH6	1739659	2022-05-23			NA	NA	NA	NA	NA	NA	122	238	33500	19.29	163.37	19.5	55.2	17.408	NA	4.493	2.598	NA	15	488	28.381	138.5	20.967	NA	NA	NA	NA	NA	NA		1.49
22-A-1585231	2022	Ames	Ames E1	0	Low	75	LC_4233	17.5	59	2	3	17	1585231	PHP02 X PHJ89	1739642	2022-05-23			NA	NA	NA	NA	NA	NA	79	190	29500	13.99	117.75	20	54.7	14.971	NA	4.179	2.387	NA	15	444	24.986	110.9	12.433	NA	NA	NA	NA	NA	NA		0
22-A-1585232	2022	Ames	Ames E1	0	Low	75	LC_4233	17.5	65	2	4	18	1585232	PHK76 X 3IIH6	1739638	2022-05-23			NA	NA	NA	NA	NA	NA	100	181	32500	16.51	148.68	14.4	60.1	16.602	NA	4.226	2.516	NA	15	419	27.819	116.5	15.633	NA	NA	NA	NA	NA	NA		0
22-A-1585233	2022	Ames	Ames E1	0	Low	75	LC_4233	17.5	69	2	10	15	1585233	PHB47 X PHK56	1739653	2022-05-23			NA	NA	NA	NA	NA	NA	82	176	34500	20.59	181.96	16	58.7	15.639	NA	4.4	2.474	NA	15.5	534	26.956	144	21.567	NA	NA	NA	NA	NA	NA		1.45
22-A-1585235	2022	Ames	Ames E1	0	Low	75	LC_4233	17.5	54	2	5	24	1585235	PHK56 X LH198	1739632	2022-05-23			NA	NA	NA	NA	NA	NA	101	202	27000	16.78	137.7	22	54.3	NA	NA	NA	NA	NA	NA	NA	NA	NA	NA	NA	NA	NA	NA	NA	NA		0
22-A-1585236	2022	Ames	Ames E1	0	Low	75	LC_4233	17.5	59	2	10	21	1585236	PHT69 X 3IIH6	1739628	2022-05-23			NA	NA	NA	NA	NA	NA	95	192	29500	18.23	163.79	14.6	55.4	18.42	NA	4.292	2.465	NA	14	507	28.607	145.1	19.167	NA	NA	NA	NA	NA	NA		0
22-A-1585237	2022	Ames	Ames E1	0	Low	75	LC_4233	17.5	68	2	6	23	1585237	LH145 X LH162	1739606	2022-05-23			NA	NA	NA	NA	NA	NA	96	204	34000	18.82	145.72	26.4	53.7	18.899	NA	4.524	2.44	NA	15.5	541	29.594	160.2	23.033	NA	NA	NA	NA	NA	NA		0
22-A-1585238	2022	Ames	Ames E1	0	Low	75	LC_4233	17.5	70	2	5	19	1585238	WF9 X H95	1739666	2022-05-23			NA	NA	NA	NA	NA	NA	85	194	35000	8.41	66.18	25.2	53.4	15.029	NA	4.093	2.444	NA	17	491	22.912	112.5	18.3	NA	NA	NA	NA	NA	NA		2.86
22-A-1585239	2022	Ames	Ames E1	0	Low	75	LC_4233	17.5	60	2	4	21	1585239	PHP02 X LH82	1739648	2022-05-23			NA	NA	NA	NA	NA	NA	87	167	30000	11.63	99.6	18.6	56.8	12.331	NA	3.997	2.181	NA	17	259	19.411	50.2	6.6	NA	NA	NA	NA	NA	NA		0
22-A-1585240	2022	Ames	Ames E1	0	Low	75	LC_4233	17.5	51	2	9	15	1585240	LH82 X W606S	1716297	2022-05-23			NA	NA	NA	NA	NA	NA	80	173	25500	20.8	170.47	22.1	55.9	17.756	NA	4.67	2.679	NA	18.5	610	24.044	146.7	19.933	NA	NA	NA	NA	NA	NA		1.96
22-A-1585241	2022	Ames	Ames E1	0	Low	75	LC_4233	17.5	67	2	8	24	1585241	B37 X OH43	1739667	2022-05-23			NA	NA	NA	NA	NA	NA	109	221	33500	15.09	118.43	25.4	51.6	13.615	NA	4.721	2.815	NA	16.5	412	28.124	116	23.733	NA	NA	NA	NA	NA	NA		0
22-A-1585242	2022	Ames	Ames E1	0	Low	75	LC_4233	17.5	66	2	7	15	1585242	LH195 X PHZ51	1739608	2022-05-23			NA	NA	NA	NA	NA	NA	113	218	33000	14.78	119.26	23.3	55.5	16.324	NA	4.381	2.576	NA	14.5	444	27.035	120	23.6	NA	NA	NA	NA	NA	NA		1.52
22-A-1585243	2022	Ames	Ames E1	0	Low	75	LC_4233	17.5	53	2	7	14	1585243	B73 X PHN82	1739652	2022-05-23			NA	NA	NA	NA	NA	NA	79	172	26500	16.78	137.7	22	55.9	14.517	NA	4.629	2.634	NA	17.5	518	25.997	134.7	18.933	NA	NA	NA	NA	NA	NA		3.77
22-A-1585244	2022	Ames	Ames E1	0	Low	75	LC_4233	17.5	57	2	10	16	1585244	PHP02 X PHB47	1739641	2022-05-23			NA	NA	NA	NA	NA	NA	71	179	28500	14.34	123.1	18.4	56.1	15.197	NA	4.544	2.497	NA	16	464	26.951	125.1	17.233	NA	NA	NA	NA	NA	NA		1.75
22-A-1585245	2022	Ames	Ames E1	0	Low	75	LC_4233	17.5	60	2	5	17	1585245	B84 X 3IIH6	1739621	2022-05-23			NA	NA	NA	NA	NA	NA	121	224	30000	15.64	135.91	17.4	54.8	14.439	NA	4.453	2.478	NA	15.5	382	29.23	111.6	17.333	NA	NA	NA	NA	NA	NA		11.67
22-A-1585246	2022	Ames	Ames E1	0	Low	75	LC_4233	17.5	66	2	9	17	1585246	F42 X OH43	1739668	2022-05-23			NA	NA	NA	NA	NA	NA	101	211	33000	12.78	97.88	27.2	52.6	14.911	NA	4.52	2.822	NA	17.5	484	25.284	122.4	21.233	NA	NA	NA	NA	NA	NA		1.52
22-A-1585247	2022	Ames	Ames E1	0	Low	75	LC_4233	17.5	58	2	4	15	1585247	PHN46 X PHB47	1739602	2022-05-23			NA	NA	NA	NA	NA	NA	100	197	29000	17.43	147.61	19.5	56.6	14.397	NA	4.62	2.532	NA	14.5	390	30.188	117.7	17.267	NA	NA	NA	NA	NA	NA		1.72
22-A-1585248	2022	Ames	Ames E1	0	Low	75	LC_4233	17.5	52	2	7	18	1585248	PHK76 X W606S	1739639	2022-05-23			NA	NA	NA	NA	NA	NA	80	186	26000	12.53	107.3	18.6	59.6	16.291	NA	4.234	2.674	NA	14.5	450	25.527	114.8	20.233	NA	NA	NA	NA	NA	NA		7.69
22-A-1585249	2022	Ames	Ames E1	0	Low	75	LC_4233	17.5	62	2	5	16	1585249	PHP02 X LH185	1739643	2022-05-23			NA	NA	NA	NA	NA	NA	76	165	31000	17.23	145.92	19.5	55.3	18.853	NA	4.378	2.516	NA	15	579	30.139	174.4	21.533	NA	NA	NA	NA	NA	NA		3.23
22-A-1585250	2022	Ames	Ames E1	0	Low	75	LC_4233	17.5	62	2	8	22	1585250	PHP02 X PHK76	1739646	2022-05-23			NA	NA	NA	NA	NA	NA	97	193	31000	17.05	149.42	16.7	59	17.126	NA	4.197	2.45	NA	13.5	390	35.171	137.2	23.7	NA	NA	NA	NA	NA	NA		0
22-A-1585251	2022	Ames	Ames E1	0	Low	75	LC_4233	17.5	57	2	3	18	1585251	PHK76 X LH145	1739636	2022-05-23			NA	NA	NA	NA	NA	NA	61	168	28500	9.66	86.79	14.6	63	13.946	NA	NA	2.198	NA	11.8	265	23.259	61.7	10.967	NA	NA	NA	NA	NA	NA		1.75
22-A-1585252	2022	Ames	Ames E1	0	Low	75	LC_4233	17.5	62	2	9	21	1585252	B73 X PHM49	1739605	2022-05-23			NA	NA	NA	NA	NA	NA	113	224	31000	18.17	139.93	26.8	53.2	19.538	NA	4.802	2.443	NA	15.5	637	31.89	203	27.3	NA	NA	NA	NA	NA	NA		1.61
22-A-1585254	2022	Ames	Ames E1	0	Low	75	LC_4233	17.5	60	2	6	15	1585254	PHG39 X PHM49	1739626	2022-05-23			NA	NA	NA	NA	NA	NA	79	196	30000	15.76	122.36	26.2	55	18.428	NA	4.543	2.424	NA	16.5	590	30.011	177.1	22.4	NA	NA	NA	NA	NA	NA		1.67
22-A-1585255	2022	Ames	Ames E1	0	Low	75	LC_4233	17.5	52	2	6	24	1585255	COMMERCIAL HYBRID 4	1739670	2022-05-23			NA	NA	NA	NA	NA	NA	80	183	26000	15.96	134.83	19.7	57.3	15.601	NA	4.451	2.513	NA	15	465	28.149	130.8	18.667	NA	NA	NA	NA	NA	NA		0
22-A-1585256	2022	Ames	Ames E1	0	Low	75	LC_4233	17.5	57	2	10	22	1585256	LH198 X PHB47	1716294	2022-05-23			NA	NA	NA	NA	NA	NA	96	202	28500	16.47	140.18	19.1	57.7	15.802	NA	4.4	2.376	NA	12.5	438	28.722	125.9	24.967	NA	NA	NA	NA	NA	NA		1.75
22-A-1585257	2022	Ames	Ames E1	0	Low	75	LC_4233	17.5	62	2	4	14	1585257	PHK76 X LH82	1739640	2022-05-23			NA	NA	NA	NA	NA	NA	75	162	31000	17.13	151.74	15.8	60.8	13.571	NA	4.037	2.217	NA	15	366	23.67	86.6	11.2	NA	NA	NA	NA	NA	NA		0
22-A-1585258	2022	Ames	Ames E1	0	Low	75	LC_4233	17.5	65	2	4	22	1585258	PHP02 X LH145	1739645	2022-05-23			NA	NA	NA	NA	NA	NA	85	183	32500	7.71	69.68	14.1	61.5	15.381	NA	3.797	2.212	NA	14.5	349	25.864	90.3	16.367	NA	NA	NA	NA	NA	NA		0
22-A-1585259	2022	Ames	Ames E1	0	Low	75	LC_4233	17.5	50	2	4	24	1585259	COMMERCIAL HYBRID 2	NA	2022-05-23			NA	NA	NA	NA	NA	NA	79	182	25000	13.91	111.36	23.9	53.2	16.437	NA	4.63	2.398	NA	15	496	29.57	146.8	16.367	NA	NA	NA	NA	NA	NA		0
22-A-1585260	2022	Ames	Ames E1	0	Low	75	LC_4233	17.5	58	2	5	23	1585260	B73 X PHZ51	1739604	2022-05-23			NA	NA	NA	NA	NA	NA	122	227	29000	17.69	147.77	20.6	55.9	16.811	NA	4.567	2.555	NA	16.5	552	26.975	148.9	22.767	NA	NA	NA	NA	NA	NA		6.9
22-A-1585261	2022	Ames	Ames E1	0	Low	75	LC_4233	17.5	52	2	8	15	1585261	2369 X 3IIH6	1739617	2022-05-23			NA	NA	NA	NA	NA	NA	93	181	26000	20.83	184.74	15.7	53.9	17.159	NA	4.58	2.498	NA	16.5	567	25.32	143.6	17.367	NA	NA	NA	NA	NA	NA		1.92
22-A-1585262	2022	Ames	Ames E1	0	Low	75	LC_4233	17.5	66	2	7	19	1585262	B37 X MO17	1739656	2022-05-23			NA	NA	NA	NA	NA	NA	109	211	33000	15.29	121.29	24.6	53.6	16.915	NA	4.516	2.621	NA	13	475	30.379	144.3	26.133	NA	NA	NA	NA	NA	NA		12.12
22-A-1585263	2022	Ames	Ames E1	0	Low	75	LC_4233	17.5	49	2	9	23	1585263	PHK56 X W606S	1739630	2022-05-23			NA	NA	NA	NA	NA	NA	87	218	24500	22.56	184.89	22.1	54.9	18.895	NA	4.964	2.68	NA	16	613	31.708	194.3	30.9	NA	NA	NA	NA	NA	NA		4.08
22-A-1585265	2022	Ames	Ames E1	0	Low	75	LC_4233	17.5	68	2	6	18	1585265	PHP02 X PHK56	1739649	2022-05-23			NA	NA	NA	NA	NA	NA	101	194	34000	19.62	165.13	20	56.4	14.501	NA	4.002	2.416	NA	14	406	26.078	105.8	12.633	NA	NA	NA	NA	NA	NA		0
22-A-1585266	2022	Ames	Ames E1	0	Low	75	LC_4233	17.5	57	2	6	14	1585266	COMMERCIAL HYBRID 3	NA	2022-05-23			NA	NA	NA	NA	NA	NA	87	203	28500	17.85	141.97	24.4	54.1	15.855	NA	5.011	2.482	NA	17.5	430	32.463	139.7	14.133	NA	NA	NA	NA	NA	NA		1.75
22-A-1585267	2022	Ames	Ames E1	0	Low	75	LC_4233	17.5	47	2	10	19	1585267	PHN46 X W606S	1739601	2022-05-23			NA	NA	NA	NA	NA	NA	103	208	23500	18.56	154.26	21	54.8	15.733	NA	5.197	2.822	NA	15.5	479	33.455	160.1	24.133	NA	NA	NA	NA	NA	NA		2.13
22-A-1585268	2022	Ames	Ames E1	0	Low	75	LC_4233	17.5	53	2	9	18	1585268	PHP02 X PHN46	1739644	2022-05-23			NA	NA	NA	NA	NA	NA	81	205	26500	14.12	117.95	20.6	55.1	16.616	NA	4.548	2.541	NA	14.5	531	27.769	147.4	16.467	NA	NA	NA	NA	NA	NA		3.77
22-A-1585269	2022	Ames	Ames E1	0	Low	75	LC_4233	17.5	63	2	9	19	1585269	PHK56 X LH82	1739629	2022-05-23			NA	NA	NA	NA	NA	NA	75	182	31500	17.82	153.73	18	57	16.174	NA	4.501	2.554	NA	19	628	24.997	157	20.833	NA	NA	NA	NA	NA	NA		0
22-A-1585270	2022	Ames	Ames E1	0	Low	75	LC_4233	17.5	65	2	8	17	1585270	PHP02 X PHG47	1739627	2022-05-23			NA	NA	NA	NA	NA	NA	93	190	32500	16.24	142.83	16.4	57.8	17.411	NA	4.354	2.612	NA	17.5	561	26.523	148.9	17.167	NA	NA	NA	NA	NA	NA		1.54
22-A-1585271	2022	Ames	Ames E1	0	Low	75	LC_4233	17.5	63	2	7	16	1585271	PHK56 X LH185	1739634	2022-05-23			NA	NA	NA	NA	NA	NA	NA	NA	31500	18.31	152.37	20.9	55.2	NA	NA	NA	NA	NA	NA	NA	NA	NA	NA	NA	NA	NA	NA	NA	NA		1.59
22-A-1585273	2022	Ames	Ames E1	0	Low	75	LC_4233	17.5	56	2	10	14	1585273	LH185 X LH82	1716292	2022-05-23			NA	NA	NA	NA	NA	NA	64	153	28000	20.6	170.56	21.3	56.1	17.599	NA	4.779	2.545	NA	17	597	28.637	170.9	22	NA	NA	NA	NA	NA	NA		0
22-A-1585275	2022	Ames	Ames E1	0	Low	75	LC_4233	17.5	55	2	10	20	1585275	PHP02 X W606S	1739647	2022-05-23			NA	NA	NA	NA	NA	NA	99	190	27500	18.64	157.67	19.6	55.5	17.388	NA	4.81	2.754	NA	15.5	500	29.596	148.1	21.333	NA	NA	NA	NA	NA	NA		0
22-C-1584342	2022	Crawfordsville	Crawfordsville A	0	Low	75	LC_4352	17.5	59	1	2	13	1584342	PHK76 X W606S	1739639	2022-05-11			NA	NA	NA	NA	NA	NA	94	230	29500	14.37	137.12	9.3	NA	17.408	NA	4.159	2.503	NA	13.5	439	24.454	107.4	19.9	NA	NA	NA	NA	NA	NA		0
22-C-1584343	2022	Crawfordsville	Crawfordsville A	0	Low	75	LC_4352	17.5	61	1	3	13	1584343	PHP02 X PHJ89	1739642	2022-05-11			NA	NA	NA	NA	NA	NA	75	225	30500	17.68	161.64	13.1	NA	17.212	NA	4.551	2.421	NA	14.5	556	29.7	165.1	19	NA	NA	NA	NA	NA	NA		0
22-C-1584344	2022	Crawfordsville	Crawfordsville A	0	Low	75	LC_4352	17.5	60	1	4	13	1584344	LH195 X 3IIH6	1739660	2022-05-11			NA	NA	NA	NA	NA	NA	110	240	30000	17.67	163.22	12.2	NA	16.492	NA	4.55	2.329	NA	17	558	26.491	147.7	19.567	NA	NA	NA	NA	NA	NA		25
22-C-1584345	2022	Crawfordsville	Crawfordsville A	0	Low	75	LC_4352	17.5	37	1	5	13	1584345	PHK56 X W606S	1739630	2022-05-11			NA	NA	NA	NA	NA	NA	107	245	18500	18.38	167.07	13.6	NA	15.822	NA	4.444	2.552	NA	14.5	505	26.724	134.9	21.033	NA	NA	NA	NA	NA	NA		0
22-C-1584346	2022	Crawfordsville	Crawfordsville A	0	Low	75	LC_4352	17.5	18	1	6	13	1584346	PHP02 X LH145	1739645	2022-05-11			NA	NA	NA	NA	NA	NA	103	231	9000	16.75	154.9	12.1	NA	14.515	NA	4.277	2.341	NA	15	406	27.206	110.4	15.733	NA	NA	NA	NA	NA	NA		0
22-C-1584347	2022	Crawfordsville	Crawfordsville A	0	Low	75	LC_4352	17.5	65	1	7	13	1584347	PHZ51 X LH145	1739614	2022-05-11			NA	NA	NA	NA	NA	NA	98	249	32500	13.57	131.06	8.2	NA	18.36	NA	4.063	2.416	NA	16	556	22.188	123.4	23.133	NA	NA	NA	NA	NA	NA		3.08
22-C-1584348	2022	Crawfordsville	Crawfordsville A	0	Low	75	LC_4352	17.5	56	1	8	13	1584348	LH123HT X PHB47	1739622	2022-05-11			NA	NA	NA	NA	NA	NA	115	265	28000	15.13	139.44	12.4	NA	17.52	NA	4.298	2.371	NA	12.5	487	29.13	141.8	22.6	NA	NA	NA	NA	NA	NA		3.57
22-C-1584349	2022	Crawfordsville	Crawfordsville A	0	Low	75	LC_4352	17.5	64	1	9	13	1584349	LH185 X LH145	1716291	2022-05-11			NA	NA	NA	NA	NA	NA	74	210	32000	13.52	128.72	9.5	NA	19.058	NA	3.822	2.299	NA	14	493	22.074	108.9	16.5	NA	NA	NA	NA	NA	NA		0
22-C-1584351	2022	Crawfordsville	Crawfordsville A	0	Low	75	LC_4352	17.5	64	1	3	14	1584351	PHP02 X W606S	1739647	2022-05-11			NA	NA	NA	NA	NA	NA	120	247	32000	15.66	145.31	11.8	NA	17.582	NA	4.628	2.682	NA	16	578	23.91	138.2	20.167	NA	NA	NA	NA	NA	NA		1.56
22-C-1584352	2022	Crawfordsville	Crawfordsville A	0	Low	75	LC_4352	17.5	62	1	4	14	1584352	COMMERCIAL HYBRID 4	1739670	2022-05-11			NA	NA	NA	NA	NA	NA	103	223	31000	23.01	211.33	12.7	NA	16.011	NA	4.441	2.396	NA	14.5	526	28.656	150.6	18.067	NA	NA	NA	NA	NA	NA		0
22-C-1584353	2022	Crawfordsville	Crawfordsville A	0	Low	75	LC_4352	17.5	39	1	5	14	1584353	PHP02 X LH198	1739650	2022-05-11			NA	NA	NA	NA	NA	NA	105	230	19500	18.48	167.2	14	NA	14.808	NA	4.993	2.549	NA	16.5	518	32.122	166.5	25.8	NA	NA	NA	NA	NA	NA		5.13
22-C-1584354	2022	Crawfordsville	Crawfordsville A	0	Low	75	LC_4352	17.5	64	1	6	14	1584354	LH145 X LH162	1739606	2022-05-11			NA	NA	NA	NA	NA	NA	124	240	32000	19.43	171.5	16.1	NA	16.469	NA	4.383	2.401	NA	14	491	29.878	146.6	19.933	NA	NA	NA	NA	NA	NA		3.12
22-C-1584356	2022	Crawfordsville	Crawfordsville A	0	Low	75	LC_4352	17.5	44	1	8	14	1584356	PHB47 X PHK56	1739653	2022-05-11			NA	NA	NA	NA	NA	NA	119	262	22000	17.39	159.17	13	NA	15.148	NA	4.33	2.336	NA	14	477	27.462	130.9	18.167	NA	NA	NA	NA	NA	NA		0
22-C-1584357	2022	Crawfordsville	Crawfordsville A	0	Low	75	LC_4352	17.5	68	1	9	14	1584357	LH195 X PHZ51	1739608	2022-05-11			NA	NA	NA	NA	NA	NA	96	237	34000	16.49	149.54	13.8	NA	17.751	NA	4.25	2.326	NA	15	517	27.249	141	25.933	NA	NA	NA	NA	NA	NA		4.41
22-C-1584358	2022	Crawfordsville	Crawfordsville A	0	Low	75	LC_4352	17.5	62	1	2	15	1584358	PHP02 X PHK76	1739646	2022-05-11			NA	NA	NA	NA	NA	NA	107	220	31000	17.36	159.62	12.6	NA	15.946	NA	4.343	2.313	NA	13	435	30.804	134.1	18.6	NA	NA	NA	NA	NA	NA		4.84
22-C-1584359	2022	Crawfordsville	Crawfordsville A	0	Low	75	LC_4352	17.5	65	1	3	15	1584359	PHK76 X LH82	1739640	2022-05-11			NA	NA	NA	NA	NA	NA	79	196	32500	18.56	164.02	16	NA	14.368	NA	4.281	2.365	NA	15.5	459	25.276	116.1	13.633	NA	NA	NA	NA	NA	NA		0
22-C-1584360	2022	Crawfordsville	Crawfordsville A	0	Low	75	LC_4352	17.5	61	1	4	15	1584360	B84 X 3IIH6	1739621	2022-05-11			NA	NA	NA	NA	NA	NA	145	274	30500	18.25	168.96	12	NA	17.7	NA	4.834	2.545	NA	17	585	29.442	172.2	28.133	NA	NA	NA	NA	NA	NA		32.79
22-C-1584361	2022	Crawfordsville	Crawfordsville A	0	Low	75	LC_4352	17.5	61	1	5	15	1584361	B37 X OH43	1739667	2022-05-11			NA	NA	NA	NA	NA	NA	118	263	30500	13.19	121.84	12.2	NA	13.608	NA	4.721	2.698	NA	16	490	25.738	126.2	19.633	NA	NA	NA	NA	NA	NA		8.2
22-C-1584362	2022	Crawfordsville	Crawfordsville A	0	Low	75	LC_4352	17.5	69	1	6	15	1584362	B37 X H95	1739665	2022-05-11			NA	NA	NA	NA	NA	NA	123	239	34500	13.61	127	11.3	NA	14.928	NA	4.619	2.835	NA	16.5	533	24.718	131.7	25.933	NA	NA	NA	NA	NA	NA		14.49
22-C-1584363	2022	Crawfordsville	Crawfordsville A	0	Low	75	LC_4352	17.5	60	1	7	15	1584363	PHB47 X PHJ89	1716299	2022-05-11			NA	NA	NA	NA	NA	NA	102	247	30000	18.7	171.94	12.6	NA	16.94	NA	4.203	2.29	NA	13.5	475	26.91	127.7	17.533	NA	NA	NA	NA	NA	NA		1.67
22-C-1584364	2022	Crawfordsville	Crawfordsville A	0	Low	75	LC_4352	17.5	57	1	8	15	1584364	LH82 X W606S	1716297	2022-05-11			NA	NA	NA	NA	NA	NA	95	208	28500	17.66	158.48	14.7	NA	18.156	NA	4.584	2.847	NA	18	636	23.323	148.3	22.067	NA	NA	NA	NA	NA	NA		0
22-C-1584365	2022	Crawfordsville	Crawfordsville A	0	Low	75	LC_4352	17.5	58	1	9	15	1584365	LH195 X LH185	1739607	2022-05-11			NA	NA	NA	NA	NA	NA	95	216	29000	20.13	181.7	14.2	NA	16.674	NA	4.687	2.537	NA	15.5	613	29.505	180.8	21	NA	NA	NA	NA	NA	NA		12.07
22-C-1584366	2022	Crawfordsville	Crawfordsville A	0	Low	75	LC_4352	17.5	62	1	2	16	1584366	PHK76 X 3IIH6	1739638	2022-05-11			NA	NA	NA	NA	NA	NA	130	232	31000	16.19	149.55	12.2	NA	16.153	NA	4.304	2.327	NA	15	434	30.123	130.7	18.7	NA	NA	NA	NA	NA	NA		0
22-C-1584367	2022	Crawfordsville	Crawfordsville A	0	Low	75	LC_4352	17.5	59	1	3	16	1584367	F42 X OH43	1739668	2022-05-11			NA	NA	NA	NA	NA	NA	111	240	29500	18.28	166.74	13.3	NA	15.199	NA	4.75	2.562	NA	18	543	27.445	148.9	22.3	NA	NA	NA	NA	NA	NA		0
22-C-1584368	2022	Crawfordsville	Crawfordsville A	0	Low	75	LC_4352	17.5	66	1	4	16	1584368	PHW52 X PHZ51	1739612	2022-05-11			NA	NA	NA	NA	NA	NA	108	255	33000	19.64	178.31	13.7	NA	17.916	NA	4.424	2.411	NA	14	504	31.766	160.1	24.567	NA	NA	NA	NA	NA	NA		0
22-C-1584369	2022	Crawfordsville	Crawfordsville A	0	Low	75	LC_4352	17.5	58	1	5	16	1584369	PHW52 X LH185	1739611	2022-05-11			NA	NA	NA	NA	NA	NA	91	213	29000	19.87	179.36	14.2	NA	17.643	NA	4.772	2.533	NA	15.5	543	32.406	176	18.9	NA	NA	NA	NA	NA	NA		0
22-C-1584370	2022	Crawfordsville	Crawfordsville A	0	Low	75	LC_4352	17.5	62	1	6	16	1584370	B73 X PHN82	1739652	2022-05-11			NA	NA	NA	NA	NA	NA	114	242	31000	21.05	187.35	15.4	NA	15.642	NA	4.88	2.735	NA	17	601	29.817	179.2	26.567	NA	NA	NA	NA	NA	NA		0
22-C-1584371	2022	Crawfordsville	Crawfordsville A	0	Low	75	LC_4352	17.5	64	1	7	16	1584371	2369 X LH123HT	1739654	2022-05-11			NA	NA	NA	NA	NA	NA	120	262	32000	19.92	177.71	15.2	NA	16.395	NA	4.337	2.596	NA	15	518	26.727	138.5	23.233	NA	NA	NA	NA	NA	NA		0
22-C-1584372	2022	Crawfordsville	Crawfordsville A	0	Low	75	LC_4352	17.5	62	1	8	16	1584372	PHP02 X LH185	1739643	2022-05-11			NA	NA	NA	NA	NA	NA	97	218	31000	16.63	152.91	12.6	NA	16.57	NA	4.395	2.506	NA	13	460	30.863	141.9	15.767	NA	NA	NA	NA	NA	NA		4.84
22-C-1584373	2022	Crawfordsville	Crawfordsville A	0	Low	75	LC_4352	17.5	56	1	9	16	1584373	LH198 X PHB47	1716294	2022-05-11			NA	NA	NA	NA	NA	NA	100	218	28000	17.87	163.37	13.1	NA	15.974	NA	4.556	2.526	NA	13.5	508	30.616	155.6	23.867	NA	NA	NA	NA	NA	NA		8.93
22-C-1584374	2022	Crawfordsville	Crawfordsville A	0	Low	75	LC_4352	17.5	64	1	2	17	1584374	F42 X MO17	1739657	2022-05-11			NA	NA	NA	NA	NA	NA	121	244	32000	16.19	144.1	15.4	NA	16.63	NA	4.387	2.48	NA	14.5	573	26.262	150.6	20.067	NA	NA	NA	NA	NA	NA		3.12
22-C-1584375	2022	Crawfordsville	Crawfordsville A	0	Low	75	LC_4352	17.5	66	1	3	17	1584375	PHJ40 X LH82	1739610	2022-05-11			NA	NA	NA	NA	NA	NA	84	189	33000	20.87	189.04	13.9	NA	14.086	NA	4.491	2.504	NA	16	324	NA	125	19.233	NA	NA	NA	NA	NA	NA		0
22-C-1584376	2022	Crawfordsville	Crawfordsville A	0	Low	75	LC_4352	17.5	59	1	4	17	1584376	LH185 X LH82	1716292	2022-05-11			NA	NA	NA	NA	NA	NA	93	205	29500	18.71	170.66	13.3	NA	17.662	NA	4.604	2.568	NA	15	552	27.266	150.6	18.833	NA	NA	NA	NA	NA	NA		6.78
22-C-1584377	2022	Crawfordsville	Crawfordsville A	0	Low	75	LC_4352	17.5	56	1	5	17	1584377	PHP02 X PHK56	1739649	2022-05-11			NA	NA	NA	NA	NA	NA	119	225	28000	17.32	159.98	12.2	NA	15.312	NA	4.874	2.541	NA	16	509	31.697	161.2	24.8	NA	NA	NA	NA	NA	NA		0
22-C-1584378	2022	Crawfordsville	Crawfordsville A	0	Low	75	LC_4352	17.5	58	1	6	17	1584378	PHN46 X PHK56	1716300	2022-05-11			NA	NA	NA	NA	NA	NA	91	236	29000	18.57	169.97	13	NA	15.049	NA	4.864	2.503	NA	17.5	571	29.515	168.4	22.167	NA	NA	NA	NA	NA	NA		8.62
22-C-1584379	2022	Crawfordsville	Crawfordsville A	0	Low	75	LC_4352	17.5	54	1	7	17	1584379	2369 X PHP02	1739615	2022-05-11			NA	NA	NA	NA	NA	NA	113	238	27000	16.96	155.95	12.6	NA	16.348	NA	4.529	2.579	NA	15	498	27.443	136.7	19.767	NA	NA	NA	NA	NA	NA		11.11
22-C-1584380	2022	Crawfordsville	Crawfordsville A	0	Low	75	LC_4352	17.5	42	1	8	17	1584380	PHK56 X LH82	1739629	2022-05-11			NA	NA	NA	NA	NA	NA	110	222	21000	18.77	172	12.9	NA	14.066	NA	4.595	2.503	NA	18.5	569	26.426	150.4	19.767	NA	NA	NA	NA	NA	NA		7.14
22-C-1584381	2022	Crawfordsville	Crawfordsville A	0	Low	75	LC_4352	17.5	57	1	9	17	1584381	COMMERCIAL HYBRID 1	1739672	2022-05-11			NA	NA	NA	NA	NA	NA	94	214	28500	23.63	217.03	12.7	NA	17.585	NA	4.701	2.397	NA	16	589	31.143	183.5	21.033	NA	NA	NA	NA	NA	NA		0
22-C-1584382	2022	Crawfordsville	Crawfordsville A	0	Low	75	LC_4352	17.5	53	1	2	18	1584382	B73 X PHZ51	1739604	2022-05-11			NA	NA	NA	NA	NA	NA	125	262	26500	16.47	149.53	13.7	NA	17.174	NA	4.502	2.614	NA	18	608	27.094	164.7	25.133	NA	NA	NA	NA	NA	NA		3.77
22-C-1584383	2022	Crawfordsville	Crawfordsville A	0	Low	75	LC_4352	17.5	63	1	3	18	1584383	PHK76 X LH198	1739637	2022-05-11			NA	NA	NA	NA	NA	NA	95	214	31500	10.23	101.81	5.4	NA	14.23	NA	4.216	2.537	NA	13	396	28.167	111.6	19.967	NA	NA	NA	NA	NA	NA		3.17
22-C-1584384	2022	Crawfordsville	Crawfordsville A	0	Low	75	LC_4352	17.5	56	1	4	18	1584384	PHP02 X PHG47	1739627	2022-05-11			NA	NA	NA	NA	NA	NA	95	210	28000	NA	111.91	7.5	NA	17.721	NA	4.681	2.451	NA	16	567	30.629	173.6	23.1	NA	NA	NA	NA	NA	NA		0
22-C-1584385	2022	Crawfordsville	Crawfordsville A	0	Low	75	LC_4352	17.5	65	1	5	18	1584385	PHG39 X PHN82	NA	2022-05-11			NA	NA	NA	NA	NA	NA	97	232	32500	18.57	166.45	14.8	NA	18.193	NA	4.662	2.617	NA	15.5	591	32.001	189.2	31.067	NA	NA	NA	NA	NA	NA		0
22-C-1584386	2022	Crawfordsville	Crawfordsville A	0	Low	75	LC_4352	17.5	69	1	6	18	1584386	2FACC X 3IIH6	1739618	2022-05-11			NA	NA	NA	NA	NA	NA	103	212	34500	20.2	187.22	11.9	NA	15.952	NA	4.749	2.543	NA	16.5	493	28.932	142.7	21.033	NA	NA	NA	NA	NA	NA		1.45
22-C-1584387	2022	Crawfordsville	Crawfordsville A	0	Low	75	LC_4352	17.5	62	1	7	18	1584387	PHK56 X LH185	1739634	2022-05-11			NA	NA	NA	NA	NA	NA	98	232	31000	17.04	155.96	13	NA	16.588	NA	4.584	2.47	NA	14	502	32.636	163.8	22	NA	NA	NA	NA	NA	NA		0
22-C-1584388	2022	Crawfordsville	Crawfordsville A	0	Low	75	LC_4352	17.5	33	1	8	18	1584388	PHG39 X PHM49	1739626	2022-05-11			NA	NA	NA	NA	NA	NA	103	235	16500	16.8	149.53	15.4	NA	18.608	NA	4.626	2.264	NA	16	553	31.367	173.6	21.967	NA	NA	NA	NA	NA	NA		0
22-C-1584389	2022	Crawfordsville	Crawfordsville A	0	Low	75	LC_4352	17.5	64	1	9	18	1584389	PHK76 X LH145	1739636	2022-05-11			NA	NA	NA	NA	NA	NA	104	232	32000	12.71	125.16	6.4	NA	15.21	NA	3.873	2.365	NA	12.5	377	25.566	96.3	15.567	NA	NA	NA	NA	NA	NA		0
22-C-1584390	2022	Crawfordsville	Crawfordsville A	0	Low	75	LC_4352	17.5	63	1	2	19	1584390	COMMERCIAL HYBRID 3	NA	2022-05-11			NA	NA	NA	NA	NA	NA	116	242	31500	21.3	190.02	15.2	NA	17.438	NA	5.28	2.708	NA	19	630	35.135	221.2	23.6	NA	NA	NA	NA	NA	NA		0
22-C-1584391	2022	Crawfordsville	Crawfordsville A	0	Low	75	LC_4352	17.5	58	1	3	19	1584391	B37 X MO17	1739656	2022-05-11			NA	NA	NA	NA	NA	NA	113	227	29000	17.85	160.94	14.3	NA	17.459	NA	4.259	2.658	NA	12.5	398	34.526	137.3	24.3	NA	NA	NA	NA	NA	NA		0
22-C-1584392	2022	Crawfordsville	Crawfordsville A	0	Low	75	LC_4352	17.5	63	1	4	19	1584392	PHK56 X PHJ89	1739633	2022-05-11			NA	NA	NA	NA	NA	NA	80	234	31500	17.66	160.52	13.6	NA	13.916	NA	4.422	2.243	NA	15	445	28.614	127.3	15.267	NA	NA	NA	NA	NA	NA		1.59
22-C-1584393	2022	Crawfordsville	Crawfordsville A	0	Low	75	LC_4352	17.5	38	1	5	19	1584393	WF9 X H95	1739666	2022-05-11			NA	NA	NA	NA	NA	NA	109	251	19000	13.35	124.58	11.3	NA	17.09	NA	4.63	2.61	NA	18	634	24.795	157.2	22.9	NA	NA	NA	NA	NA	NA		7.89
22-C-1584394	2022	Crawfordsville	Crawfordsville A	0	Low	75	LC_4352	17.5	62	1	6	19	1584394	B73 X MO17	1739603	2022-05-11			NA	NA	NA	NA	NA	NA	123	234	31000	21.57	194.93	14.1	NA	16.823	NA	4.601	2.46	NA	14.5	549	28.73	157.6	20.767	NA	NA	NA	NA	NA	NA		0
22-C-1584395	2022	Crawfordsville	Crawfordsville A	0	Low	75	LC_4352	17.5	58	1	7	19	1584395	PHP02 X LH82	1739648	2022-05-11			NA	NA	NA	NA	NA	NA	100	197	29000	14.92	137.5	12.4	NA	14.357	NA	4.348	2.492	NA	16.5	442	25.03	110.6	12.6	NA	NA	NA	NA	NA	NA		1.72
22-C-1584396	2022	Crawfordsville	Crawfordsville A	0	Low	75	LC_4352	17.5	62	1	8	19	1584396	4N506 X 3IIH6	1739619	2022-05-11			NA	NA	NA	NA	NA	NA	127	259	31000	15.01	138.96	12	NA	17.654	NA	4.681	2.596	NA	16.5	520	28.937	150.6	23.733	NA	NA	NA	NA	NA	NA		16.13
22-C-1584397	2022	Crawfordsville	Crawfordsville A	0	Low	75	LC_4352	17.5	61	1	9	19	1584397	B73 X PHM49	1739605	2022-05-11			NA	NA	NA	NA	NA	NA	134	262	30500	19.51	174.06	15.2	NA	16.299	NA	4.657	2.467	NA	16.5	541	28.473	154.1	20.367	NA	NA	NA	NA	NA	NA		3.28
22-C-1584398	2022	Crawfordsville	Crawfordsville A	0	Low	75	LC_4352	17.5	61	1	2	20	1584398	2369 X PHN82	1739616	2022-05-11			NA	NA	NA	NA	NA	NA	111	217	30500	17.78	157.69	15.7	NA	15.537	NA	4.329	2.623	NA	15.5	513	26.491	135.9	19.533	NA	NA	NA	NA	NA	NA		6.56
22-C-1584399	2022	Crawfordsville	Crawfordsville A	0	Low	75	LC_4352	17.5	62	1	3	20	1584399	LH74 X PHM49	1739623	2022-05-11			NA	NA	NA	NA	NA	NA	105	222	31000	NA	NA	5.3	NA	15.612	NA	4.359	2.3	NA	14.5	443	29.782	131.9	15.9	NA	NA	NA	NA	NA	NA		4.84
22-C-1584400	2022	Crawfordsville	Crawfordsville A	0	Low	75	LC_4352	17.5	69	1	4	20	1584400	PHB47 X 3IIH6	1739625	2022-05-11			NA	NA	NA	NA	NA	NA	110	227	34500	15.85	147.07	11.8	NA	16.96	NA	4.277	2.572	NA	16	518	23.842	123.5	18.1	NA	NA	NA	NA	NA	NA		7.25
22-C-1584401	2022	Crawfordsville	Crawfordsville A	0	Low	75	LC_4352	17.5	64	1	5	20	1584401	LH198 X PHZ51	1739662	2022-05-11			NA	NA	NA	NA	NA	NA	114	251	32000	15	139.97	11.3	NA	17.324	NA	3.844	2.428	NA	12	389	32.075	124.7	23.7	NA	NA	NA	NA	NA	NA		15.62
22-C-1584402	2022	Crawfordsville	Crawfordsville A	0	Low	75	LC_4352	17.5	63	1	6	20	1584402	LH123HT X 3IIH6	1739659	2022-05-11			NA	NA	NA	NA	NA	NA	130	262	31500	18.4	169.57	12.4	NA	17.888	NA	4.416	2.679	NA	15.5	511	29.315	149.7	26	NA	NA	NA	NA	NA	NA		0
22-C-1584403	2022	Crawfordsville	Crawfordsville A	0	Low	75	LC_4352	17.5	70	1	7	20	1584403	B14A X MO17	1739655	2022-05-11			NA	NA	NA	NA	NA	NA	125	234	35000	20.65	184.88	14.9	NA	15.748	NA	4.163	2.515	NA	13.5	479	25.254	121	19.533	NA	NA	NA	NA	NA	NA		5.71
22-C-1584404	2022	Crawfordsville	Crawfordsville A	0	Low	75	LC_4352	17.5	60	1	8	20	1584404	2369 X 3IIH6	1739617	2022-05-11			NA	NA	NA	NA	NA	NA	108	252	30000	15.93	147.65	11.9	NA	16.885	NA	4.527	2.525	NA	15.5	517	26.389	136.4	18.567	NA	NA	NA	NA	NA	NA		25
22-C-1584405	2022	Crawfordsville	Crawfordsville A	0	Low	75	LC_4352	17.5	58	1	9	20	1584405	B105 X 3IIH6	1739620	2022-05-11			NA	NA	NA	NA	NA	NA	95	195	29000	16.12	148.22	12.6	NA	17.942	NA	4.483	2.665	NA	16.5	574	25.619	147	19.267	NA	NA	NA	NA	NA	NA		3.45
22-C-1584406	2022	Crawfordsville	Crawfordsville A	0	Low	75	LC_4352	17.5	58	1	2	21	1584406	LH82 X PHB47	1716295	2022-05-11			NA	NA	NA	NA	NA	NA	96	206	29000	11.53	114.51	5.6	NA	16.891	NA	4.355	2.505	NA	16.5	639	22.593	144.4	17.033	NA	NA	NA	NA	NA	NA		20.69
22-C-1584408	2022	Crawfordsville	Crawfordsville A	0	Low	75	LC_4352	17.5	57	1	4	21	1584408	PHK56 X LH198	1739632	2022-05-11			NA	NA	NA	NA	NA	NA	105	236	28500	17.61	158.77	14.3	NA	16.389	NA	4.6	2.464	NA	15.5	567	28.243	160.2	20.933	NA	NA	NA	NA	NA	NA		8.77
22-C-1584409	2022	Crawfordsville	Crawfordsville A	0	Low	75	LC_4352	17.5	69	1	5	21	1584409	PHK56 X LH145	1739635	2022-05-11			NA	NA	NA	NA	NA	NA	104	230	34500	15.04	140.66	11.1	NA	17.157	NA	4.158	2.445	NA	17.5	621	20.848	129.5	20.867	NA	NA	NA	NA	NA	NA		0
22-C-1584410	2022	Crawfordsville	Crawfordsville A	0	Low	75	LC_4352	17.5	69	1	6	21	1584410	COMMERCIAL HYBRID 2	NA	2022-05-11			NA	NA	NA	NA	NA	NA	86	228	34500	25.71	231.8	14.3	NA	17.64	NA	4.779	2.525	NA	14.5	580	35.782	207.5	22.033	NA	NA	NA	NA	NA	NA		2.9
22-C-1584411	2022	Crawfordsville	Crawfordsville A	0	Low	75	LC_4352	17.5	62	1	7	21	1584411	LH195 X PHM49	1739609	2022-05-11			NA	NA	NA	NA	NA	NA	78	185	31000	6.98	69.54	5.3	NA	15.386	NA	3.617	2.38	NA	14	305	24.726	75.3	13.367	NA	NA	NA	NA	NA	NA		0
22-C-1584412	2022	Crawfordsville	Crawfordsville A	0	Low	75	LC_4352	17.5	58	1	8	21	1584412	PHN46 X W606S	1739601	2022-05-11			NA	NA	NA	NA	NA	NA	107	223	29000	17.03	152.83	14.7	NA	16.056	NA	4.691	2.817	NA	15.5	475	29.144	138.4	22.767	NA	NA	NA	NA	NA	NA		3.45
22-C-1584413	2022	Crawfordsville	Crawfordsville A	0	Low	75	LC_4352	17.5	62	1	9	21	1584413	2369 X PHZ51	1739663	2022-05-11			NA	NA	NA	NA	NA	NA	116	262	31000	12.54	121.64	7.8	NA	17.683	NA	4.441	2.582	NA	15.5	569	26.413	150.2	25.867	NA	NA	NA	NA	NA	NA		6.45
22-C-1584414	2022	Crawfordsville	Crawfordsville A	0	Low	75	LC_4352	17.5	61	1	2	22	1584414	PHB47 X LH185	1716298	2022-05-11			NA	NA	NA	NA	NA	NA	87	227	30500	13.01	125.37	8.4	NA	15.818	NA	4.37	2.415	NA	13.5	505	26.413	133.3	16.067	NA	NA	NA	NA	NA	NA		29.51
22-C-1584415	2022	Crawfordsville	Crawfordsville A	0	Low	75	LC_4352	17.5	62	1	3	22	1584415	PHK56 X 3IIH6	1739631	2022-05-11			NA	NA	NA	NA	NA	NA	93	213	31000	16.12	148.9	12.2	NA	15.061	NA	4.351	2.255	NA	14	456	28.026	127.8	17.267	NA	NA	NA	NA	NA	NA		0
22-C-1584416	2022	Crawfordsville	Crawfordsville A	0	Low	75	LC_4352	17.5	54	1	4	22	1584416	LH82 X PHJ89	1716296	2022-05-11			NA	NA	NA	NA	NA	NA	91	189	27000	17	156.13	12.7	NA	16.477	NA	4.547	2.406	NA	17	681	25.588	174.2	17.767	NA	NA	NA	NA	NA	NA		14.81
22-C-1584417	2022	Crawfordsville	Crawfordsville A	0	Low	75	LC_4352	17.5	57	1	5	22	1584417	LH195 X LH123HT	1739658	2022-05-11			NA	NA	NA	NA	NA	NA	123	247	28500	19.03	165.77	17.2	NA	17.951	NA	4.765	2.613	NA	15	661	28.809	190.3	26.6	NA	NA	NA	NA	NA	NA		0
22-C-1584418	2022	Crawfordsville	Crawfordsville A	0	Low	75	LC_4352	17.5	54	1	6	22	1584418	LH185 X W606S	1716293	2022-05-11			NA	NA	NA	NA	NA	NA	95	233	27000	17.04	155.78	13.1	NA	20.891	NA	4.444	2.758	NA	12.5	574	28.479	163.5	22.833	NA	NA	NA	NA	NA	NA		3.7
22-C-1584419	2022	Crawfordsville	Crawfordsville A	0	Low	75	LC_4352	17.5	62	1	7	22	1584419	B73 X 3IIH6	1739664	2022-05-11			NA	NA	NA	NA	NA	NA	112	225	31000	18.41	170.44	12	NA	16.976	NA	4.794	2.669	NA	18.5	640	24.403	156.1	22.067	NA	NA	NA	NA	NA	NA		8.06
22-C-1584421	2022	Crawfordsville	Crawfordsville A	0	Low	75	LC_4352	17.5	62	1	9	22	1584421	PHN46 X PHB47	1739602	2022-05-11			NA	NA	NA	NA	NA	NA	109	240	31000	16.44	149.61	13.5	NA	17.113	NA	4.495	2.548	NA	13	475	31.326	148.8	17.967	NA	NA	NA	NA	NA	NA		9.68
22-C-1584422	2022	Crawfordsville	Crawfordsville A	0	Low	75	LC_4352	17.5	59	1	2	23	1584422	LH74 X PHN82	1739651	2022-05-11			NA	NA	NA	NA	NA	NA	102	214	29500	17.15	154.81	14.2	NA	15.381	NA	4.581	2.523	NA	14.5	447	34	151.9	22.733	NA	NA	NA	NA	NA	NA		3.39
22-C-1584423	2022	Crawfordsville	Crawfordsville A	0	Low	75	LC_4352	17.5	55	1	3	23	1584423	PHP02 X PHB47	1739641	2022-05-11			NA	NA	NA	NA	NA	NA	91	221	27500	21.32	191.1	14.8	NA	17.308	NA	4.636	2.576	NA	15.5	560	28.637	160.4	20.767	NA	NA	NA	NA	NA	NA		0
22-C-1584424	2022	Crawfordsville	Crawfordsville A	0	Low	75	LC_4352	17.5	66	1	4	23	1584424	PHW52 X PHM49	1739613	2022-05-11			NA	NA	NA	NA	NA	NA	98	214	33000	18.41	162.69	16	NA	18.867	NA	4.444	2.33	NA	14.5	524	33.658	176.4	21.367	NA	NA	NA	NA	NA	NA		0
22-C-1584425	2022	Crawfordsville	Crawfordsville A	0	Low	75	LC_4352	17.5	63	1	5	23	1584425	COMMERCIAL HYBRID 6	1739673	2022-05-11			NA	NA	NA	NA	NA	NA	101	234	31500	22.52	205.17	13.4	NA	18.878	NA	4.598	2.493	NA	15.5	598	31.143	186.1	25.3	NA	NA	NA	NA	NA	NA		3.17
22-C-1584426	2022	Crawfordsville	Crawfordsville A	0	Low	75	LC_4352	17.5	60	1	6	23	1584426	PHP02 X PHN46	1739644	2022-05-11			NA	NA	NA	NA	NA	NA	93	216	30000	16.8	152.71	13.6	NA	13.474	NA	4.885	2.656	NA	15.5	479	28.985	138.9	15.833	NA	NA	NA	NA	NA	NA		0
22-C-1584427	2022	Crawfordsville	Crawfordsville A	0	Low	75	LC_4352	17.5	61	1	7	23	1584427	PHT69 X 3IIH6	1739628	2022-05-11			NA	NA	NA	NA	NA	NA	108	214	30500	16.99	158.19	11.5	NA	14.323	NA	4.077	2.545	NA	13.5	348	24.823	86.3	14.767	NA	NA	NA	NA	NA	NA		0
22-C-1584428	2022	Crawfordsville	Crawfordsville A	0	Low	75	LC_4352	17.5	54	1	8	23	1584428	PHW52 X PHN82	1739661	2022-05-11			NA	NA	NA	NA	NA	NA	84	208	27000	18.91	165.32	16.9	NA	17.983	NA	4.747	2.64	NA	14.5	595	33.639	200.3	27	NA	NA	NA	NA	NA	NA		3.7
22-C-1584429	2022	Crawfordsville	Crawfordsville A	0	Low	75	LC_4352	17.5	68	1	9	23	1584429	N209 X 3IIH6	1739624	2022-05-11			NA	NA	NA	NA	NA	NA	115	225	34000	19.71	182.48	12	NA	15.663	NA	4.524	2.663	NA	16.5	545	27.258	148.5	16.433	NA	NA	NA	NA	NA	NA		4.41
22-C-1584430	2022	Crawfordsville	Crawfordsville A	0	Low	75	LC_4352	17.5	59	2	4	9	1584430	PHK76 X W606S	1739639	2022-05-11			NA	NA	NA	NA	NA	NA	105	239	29500	15.69	145.09	12.1	NA	17.43	NA	4.331	2.685	NA	13	457	27.719	126.8	21.767	NA	NA	NA	NA	NA	NA		0
22-C-1584431	2022	Crawfordsville	Crawfordsville A	0	Low	75	LC_4352	17.5	47	2	8	6	1584431	PHP02 X PHJ89	1739642	2022-05-11			NA	NA	NA	NA	NA	NA	121	237	23500	15.3	140.36	12.8	NA	16.901	NA	4.623	2.569	NA	13.5	494	31.458	155.3	19.267	NA	NA	NA	NA	NA	NA		0
22-C-1584432	2022	Crawfordsville	Crawfordsville A	0	Low	75	LC_4352	17.5	70	2	4	6	1584432	LH195 X 3IIH6	1739660	2022-05-11			NA	NA	NA	NA	NA	NA	105	236	35000	16.69	154.52	12	NA	17.835	NA	4.363	2.522	NA	16.5	587	24.762	145.4	17.733	NA	NA	NA	NA	NA	NA		11.43
22-C-1584433	2022	Crawfordsville	Crawfordsville A	0	Low	75	LC_4352	17.5	52	2	8	7	1584433	PHK56 X W606S	1739630	2022-05-11			NA	NA	NA	NA	NA	NA	96	255	26000	15.07	134.92	14.9	NA	17.303	NA	4.297	2.695	NA	14.5	529	27.825	147.1	22.5	NA	NA	NA	NA	NA	NA		0
22-C-1584434	2022	Crawfordsville	Crawfordsville A	0	Low	75	LC_4352	17.5	15	2	5	8	1584434	PHP02 X LH145	1739645	2022-05-11			NA	NA	NA	NA	NA	NA	112	236	7500	13.8	131.24	9.6	NA	14.97	NA	4.04	2.377	NA	14.5	352	26.174	92.1	14.7	NA	NA	NA	NA	NA	NA		0
22-C-1584435	2022	Crawfordsville	Crawfordsville A	0	Low	75	LC_4352	17.5	18	2	5	10	1584435	PHZ51 X LH145	1739614	2022-05-11			NA	NA	NA	NA	NA	NA	105	250	9000	11.94	117.2	6.7	NA	18.003	NA	3.953	2.563	NA	15.5	471	22.767	107.2	21.967	NA	NA	NA	NA	NA	NA		27.78
22-C-1584436	2022	Crawfordsville	Crawfordsville A	0	Low	75	LC_4352	17.5	62	2	9	8	1584436	LH123HT X PHB47	1739622	2022-05-11			NA	NA	NA	NA	NA	NA	115	268	31000	15.07	139.04	12.3	NA	18.371	NA	4.568	2.61	NA	14	585	29.413	172	27.3	NA	NA	NA	NA	NA	NA		0
22-C-1584439	2022	Crawfordsville	Crawfordsville A	0	Low	75	LC_4352	17.5	63	2	4	5	1584439	PHP02 X W606S	1739647	2022-05-11			NA	NA	NA	NA	NA	NA	117	230	31500	18.74	171.33	13.1	NA	17.815	NA	4.457	2.789	NA	15	538	24.916	134	17.433	NA	NA	NA	NA	NA	NA		0
22-C-1584440	2022	Crawfordsville	Crawfordsville A	0	Low	75	LC_4352	17.5	56	2	3	9	1584440	COMMERCIAL HYBRID 4	1739670	2022-05-11			NA	NA	NA	NA	NA	NA	116	230	28000	18.74	171.13	13.2	NA	15.544	NA	4.368	2.373	NA	14.5	471	29.073	136.9	16.767	NA	NA	NA	NA	NA	NA		0
22-C-1584441	2022	Crawfordsville	Crawfordsville A	0	Low	75	LC_4352	17.5	58	2	9	2	1584441	PHP02 X LH198	1739650	2022-05-11			NA	NA	NA	NA	NA	NA	134	238	29000	18.33	164.88	14.5	NA	13.989	NA	4.935	2.629	NA	16.5	478	33.237	158.9	24.6	NA	NA	NA	NA	NA	NA		0
22-C-1584442	2022	Crawfordsville	Crawfordsville A	0	Low	75	LC_4352	17.5	65	2	6	4	1584442	LH145 X LH162	1739606	2022-05-11			NA	NA	NA	NA	NA	NA	100	238	32500	17.51	154.19	16.3	NA	18.227	NA	4.536	2.522	NA	15	573	28.971	166.1	23.333	NA	NA	NA	NA	NA	NA		12.31
22-C-1584444	2022	Crawfordsville	Crawfordsville A	0	Low	75	LC_4352	17.5	64	2	8	3	1584444	PHB47 X PHK56	1739653	2022-05-11			NA	NA	NA	NA	NA	NA	93	236	32000	18.25	167.04	13	NA	16.085	NA	4.373	2.44	NA	13.5	517	29.832	154.3	21.133	NA	NA	NA	NA	NA	NA		0
22-C-1584445	2022	Crawfordsville	Crawfordsville A	0	Low	75	LC_4352	17.5	63	2	6	9	1584445	LH195 X PHZ51	1739608	2022-05-11			NA	NA	NA	NA	NA	NA	120	263	31500	17.17	156.07	13.6	NA	18.289	NA	4.138	2.578	NA	15.5	523	28.948	151.4	27.267	NA	NA	NA	NA	NA	NA		23.81
22-C-1584446	2022	Crawfordsville	Crawfordsville A	0	Low	75	LC_4352	17.5	53	2	5	4	1584446	PHP02 X PHK76	1739646	2022-05-11			NA	NA	NA	NA	NA	NA	107	234	26500	15.81	145.87	12.3	NA	16.086	NA	4.336	2.528	NA	15	480	28.165	135.1	16.7	NA	NA	NA	NA	NA	NA		0
22-C-1584447	2022	Crawfordsville	Crawfordsville A	0	Low	75	LC_4352	17.5	69	2	9	4	1584447	PHK76 X LH82	1739640	2022-05-11			NA	NA	NA	NA	NA	NA	86	198	34500	16.47	151.61	12.5	NA	15.468	NA	4.227	2.586	NA	15.5	485	23.688	115	15.633	NA	NA	NA	NA	NA	NA		0
22-C-1584448	2022	Crawfordsville	Crawfordsville A	0	Low	75	LC_4352	17.5	63	2	2	6	1584448	B84 X 3IIH6	1739621	2022-05-11			NA	NA	NA	NA	NA	NA	135	274	31500	11.82	114.9	7.6	NA	18.002	NA	4.561	2.598	NA	16.5	613	26.959	165.2	25.867	NA	NA	NA	NA	NA	NA		15.87
22-C-1584449	2022	Crawfordsville	Crawfordsville A	0	Low	75	LC_4352	17.5	64	2	7	4	1584449	B37 X OH43	1739667	2022-05-11			NA	NA	NA	NA	NA	NA	118	241	32000	13.83	123.82	14.9	NA	16.277	NA	4.28	2.809	NA	15	405	26.227	106.1	19.4	NA	NA	NA	NA	NA	NA		9.38
22-C-1584450	2022	Crawfordsville	Crawfordsville A	0	Low	75	LC_4352	17.5	63	2	6	5	1584450	B37 X H95	1739665	2022-05-11			NA	NA	NA	NA	NA	NA	126	254	31500	13.39	126.22	10.4	NA	14.788	NA	4.48	2.799	NA	17.5	493	24.077	118.7	22.167	NA	NA	NA	NA	NA	NA		6.35
22-C-1584452	2022	Crawfordsville	Crawfordsville A	0	Low	75	LC_4352	17.5	58	2	5	12	1584452	LH82 X W606S	1716297	2022-05-11			NA	NA	NA	NA	NA	NA	88	213	29000	17.25	157.16	13.4	NA	17.237	NA	4.451	2.8	NA	19	629	21.801	137.2	19.433	NA	NA	NA	NA	NA	NA		1.72
22-C-1584453	2022	Crawfordsville	Crawfordsville A	0	Low	75	LC_4352	17.5	63	2	5	3	1584453	LH195 X LH185	1739607	2022-05-11			NA	NA	NA	NA	NA	NA	106	226	31500	16.99	154.26	13.7	NA	16.995	NA	4.506	2.39	NA	13.5	531	28.4	150.9	18.567	NA	NA	NA	NA	NA	NA		0
22-C-1584454	2022	Crawfordsville	Crawfordsville A	0	Low	75	LC_4352	17.5	61	2	7	2	1584454	PHK76 X 3IIH6	1739638	2022-05-11			NA	NA	NA	NA	NA	NA	111	217	30500	15.7	145.19	12.1	NA	16.067	NA	4.226	2.363	NA	15	442	27.051	119.6	18.333	NA	NA	NA	NA	NA	NA		0
22-C-1584455	2022	Crawfordsville	Crawfordsville A	0	Low	75	LC_4352	17.5	63	2	4	3	1584455	F42 X OH43	1739668	2022-05-11			NA	NA	NA	NA	NA	NA	100	236	31500	17.42	153.03	16.5	NA	17.067	NA	4.314	2.638	NA	15.5	569	27.14	154.3	24.5	NA	NA	NA	NA	NA	NA		0
22-C-1584456	2022	Crawfordsville	Crawfordsville A	0	Low	75	LC_4352	17.5	58	2	7	7	1584456	PHW52 X PHZ51	1739612	2022-05-11			NA	NA	NA	NA	NA	NA	104	252	29000	17.14	155.62	13.7	NA	19.06	NA	4.348	2.475	NA	14.5	579	31.048	179.8	26.733	NA	NA	NA	NA	NA	NA		0
22-C-1584457	2022	Crawfordsville	Crawfordsville A	0	Low	75	LC_4352	17.5	34	2	2	2	1584457	PHW52 X LH185	1739611	2022-05-11			NA	NA	NA	NA	NA	NA	96	219	17000	20.19	182.67	14	NA	15.485	NA	4.55	2.525	NA	15	469	27.155	127.3	14.267	NA	NA	NA	NA	NA	NA		0
22-C-1584458	2022	Crawfordsville	Crawfordsville A	0	Low	75	LC_4352	17.5	61	2	5	9	1584458	B73 X PHN82	1739652	2022-05-11			NA	NA	NA	NA	NA	NA	124	235	30500	20.64	183.49	15.5	NA	15.721	NA	4.925	2.818	NA	18.5	603	28.086	169.3	26.433	NA	NA	NA	NA	NA	NA		4.92
22-C-1584459	2022	Crawfordsville	Crawfordsville A	0	Low	75	LC_4352	17.5	60	2	7	9	1584459	2369 X LH123HT	1739654	2022-05-11			NA	NA	NA	NA	NA	NA	116	264	30000	18.68	166.65	15.2	NA	15.421	NA	4.377	2.638	NA	14.5	447	28.866	128.9	23.2	NA	NA	NA	NA	NA	NA		0
22-C-1584460	2022	Crawfordsville	Crawfordsville A	0	Low	75	LC_4352	17.5	56	2	5	11	1584460	PHP02 X LH185	1739643	2022-05-11			NA	NA	NA	NA	NA	NA	103	220	28000	19.01	174.99	12.5	NA	16.524	NA	4.611	2.576	NA	15.5	565	27.94	157.8	16.9	NA	NA	NA	NA	NA	NA		0
22-C-1584461	2022	Crawfordsville	Crawfordsville A	0	Low	75	LC_4352	17.5	54	2	4	2	1584461	LH198 X PHB47	1716294	2022-05-11			NA	NA	NA	NA	NA	NA	103	233	27000	16.24	148.47	13.1	NA	15.423	NA	4.157	2.449	NA	12.5	406	29.252	118.7	20.133	NA	NA	NA	NA	NA	NA		0
22-C-1584462	2022	Crawfordsville	Crawfordsville A	0	Low	75	LC_4352	17.5	58	2	5	5	1584462	F42 X MO17	1739657	2022-05-11			NA	NA	NA	NA	NA	NA	109	239	29000	18.7	167.42	14.9	NA	17.651	NA	4.375	2.566	NA	15	625	25.458	159.2	21.733	NA	NA	NA	NA	NA	NA		0
22-C-1584463	2022	Crawfordsville	Crawfordsville A	0	Low	75	LC_4352	17.5	72	2	3	10	1584463	PHJ40 X LH82	1739610	2022-05-11			NA	NA	NA	NA	NA	NA	88	192	36000	14.6	140.08	8.8	NA	13.152	NA	4.396	2.52	NA	16.5	431	27.324	117.8	19.2	NA	NA	NA	NA	NA	NA		0
22-C-1584464	2022	Crawfordsville	Crawfordsville A	0	Low	75	LC_4352	17.5	64	2	9	11	1584464	LH185 X LH82	1716292	2022-05-11			NA	NA	NA	NA	NA	NA	88	199	32000	19.67	178.59	13.7	NA	16.291	NA	4.544	2.636	NA	17	552	23.789	131.2	14.667	NA	NA	NA	NA	NA	NA		0
22-C-1584465	2022	Crawfordsville	Crawfordsville A	0	Low	75	LC_4352	17.5	66	2	6	12	1584465	PHP02 X PHK56	1739649	2022-05-11			NA	NA	NA	NA	NA	NA	113	235	33000	18.7	171.94	12.6	NA	15.716	NA	4.891	2.557	NA	16	580	31.983	185.5	26.367	NA	NA	NA	NA	NA	NA		0
22-C-1584466	2022	Crawfordsville	Crawfordsville A	0	Low	75	LC_4352	17.5	63	2	9	6	1584466	PHN46 X PHK56	1716300	2022-05-11			NA	NA	NA	NA	NA	NA	114	236	31500	21.32	195.59	12.8	NA	16.962	NA	4.653	2.593	NA	18	703	24.274	170.6	23.033	NA	NA	NA	NA	NA	NA		0
22-C-1584467	2022	Crawfordsville	Crawfordsville A	0	Low	75	LC_4352	17.5	58	2	8	4	1584467	2369 X PHP02	1739615	2022-05-11			NA	NA	NA	NA	NA	NA	112	245	29000	13.35	126.68	9.8	NA	17.772	NA	4.617	2.671	NA	15.5	567	27.937	158.4	23.433	NA	NA	NA	NA	NA	NA		6.9
22-C-1584468	2022	Crawfordsville	Crawfordsville A	0	Low	75	LC_4352	17.5	60	2	4	11	1584468	PHK56 X LH82	1739629	2022-05-11			NA	NA	NA	NA	NA	NA	107	218	30000	NA	132.16	10.4	NA	17.955	NA	4.72	2.584	NA	17	705	29.205	205.8	28.667	NA	NA	NA	NA	NA	NA		0
22-C-1584469	2022	Crawfordsville	Crawfordsville A	0	Low	75	LC_4352	17.5	59	2	6	7	1584469	COMMERCIAL HYBRID 1	1739672	2022-05-11			NA	NA	NA	NA	NA	NA	100	222	29500	24.14	221.71	12.7	NA	17.438	NA	4.543	2.377	NA	15	509	33.815	172.2	22.777	NA	NA	NA	NA	NA	NA		0
22-C-1584470	2022	Crawfordsville	Crawfordsville A	0	Low	75	LC_4352	17.5	63	2	7	12	1584470	B73 X PHZ51	1739604	2022-05-11			NA	NA	NA	NA	NA	NA	114	262	31500	19.13	175.09	13	NA	16.28	NA	4.245	2.617	NA	15	490	27.161	133	23.667	NA	NA	NA	NA	NA	NA		7.94
22-C-1584471	2022	Crawfordsville	Crawfordsville A	0	Low	75	LC_4352	17.5	67	2	4	7	1584471	PHK76 X LH198	1739637	2022-05-11			NA	NA	NA	NA	NA	NA	113	234	33500	19.77	179.08	13.9	NA	15.401	NA	4.493	2.585	NA	14	497	32.06	159.2	24.433	NA	NA	NA	NA	NA	NA		14.93
22-C-1584472	2022	Crawfordsville	Crawfordsville A	0	Low	75	LC_4352	17.5	52	2	8	5	1584472	PHP02 X PHG47	1739627	2022-05-11			NA	NA	NA	NA	NA	NA	106	217	26000	15.2	141.2	11.7	NA	17.755	NA	4.42	2.475	NA	15.5	557	26	144.7	19.467	NA	NA	NA	NA	NA	NA		0
22-C-1584474	2022	Crawfordsville	Crawfordsville A	0	Low	75	LC_4352	17.5	64	2	2	10	1584474	2FACC X 3IIH6	1739618	2022-05-11			NA	NA	NA	NA	NA	NA	89	228	32000	17.44	162.19	11.6	NA	15.251	NA	4.672	2.6	NA	16	401	29.11	116.6	21.233	NA	NA	NA	NA	NA	NA		0
22-C-1584475	2022	Crawfordsville	Crawfordsville A	0	Low	75	LC_4352	17.5	61	2	2	3	1584475	PHK56 X LH185	1739634	2022-05-11			NA	NA	NA	NA	NA	NA	107	238	30500	16.29	148.93	13.1	NA	15.08	NA	4.407	2.344	NA	13.5	462	28.457	131.6	17.7	NA	NA	NA	NA	NA	NA		3.28
22-C-1584476	2022	Crawfordsville	Crawfordsville A	0	Low	75	LC_4352	17.5	62	2	9	12	1584476	PHG39 X PHM49	1739626	2022-05-11			NA	NA	NA	NA	NA	NA	115	230	31000	19.65	174.89	15.4	NA	21.088	NA	4.444	2.375	NA	14	638	33.126	211.2	28.733	NA	NA	NA	NA	NA	NA		0
22-C-1584477	2022	Crawfordsville	Crawfordsville A	0	Low	75	LC_4352	17.5	70	2	3	11	1584477	PHK76 X LH145	1739636	2022-05-11			NA	NA	NA	NA	NA	NA	106	222	35000	14.39	131.41	13.2	NA	18.125	NA	3.886	2.407	NA	14	429	24.444	104.9	19.033	NA	NA	NA	NA	NA	NA		0
22-C-1584478	2022	Crawfordsville	Crawfordsville A	0	Low	75	LC_4352	17.5	53	2	7	11	1584478	COMMERCIAL HYBRID 3	NA	2022-05-11			NA	NA	NA	NA	NA	NA	100	224	26500	22.69	203.86	14.6	NA	17.909	NA	5.081	2.731	NA	17.5	600	32.968	197.7	20.233	NA	NA	NA	NA	NA	NA		0
22-C-1584479	2022	Crawfordsville	Crawfordsville A	0	Low	75	LC_4352	17.5	63	2	3	12	1584479	B37 X MO17	1739656	2022-05-11			NA	NA	NA	NA	NA	NA	119	246	31500	19.52	179.28	12.7	NA	15.852	NA	4.184	2.607	NA	12.5	447	25.28	113	21.567	NA	NA	NA	NA	NA	NA		0
22-C-1584480	2022	Crawfordsville	Crawfordsville A	0	Low	75	LC_4352	17.5	57	2	9	9	1584480	PHK56 X PHJ89	1739633	2022-05-11			NA	NA	NA	NA	NA	NA	83	227	28500	19.83	180.46	13.5	NA	14.02	NA	4.435	2.243	NA	13.5	436	30.306	132.1	15.133	NA	NA	NA	NA	NA	NA		0
22-C-1584481	2022	Crawfordsville	Crawfordsville A	0	Low	75	LC_4352	17.5	67	2	4	8	1584481	WF9 X H95	1739666	2022-05-11			NA	NA	NA	NA	NA	NA	107	249	33500	14.84	136.45	12.6	NA	15.693	NA	4.36	2.543	NA	18.5	544	24.044	130.8	21.7	NA	NA	NA	NA	NA	NA		0
22-C-1584482	2022	Crawfordsville	Crawfordsville A	0	Low	75	LC_4352	17.5	62	2	9	7	1584482	B73 X MO17	1739603	2022-05-11			NA	NA	NA	NA	NA	NA	130	248	31000	18.05	163.12	14.1	NA	17.314	NA	4.394	2.572	NA	14.5	538	27.123	145.8	21.267	NA	NA	NA	NA	NA	NA		0
22-C-1584483	2022	Crawfordsville	Crawfordsville A	0	Low	75	LC_4352	17.5	61	2	7	10	1584483	PHP02 X LH82	1739648	2022-05-11			NA	NA	NA	NA	NA	NA	93	190	30500	16.8	153.77	13	NA	13.038	NA	4.542	2.521	NA	18	409	24.56	100.4	12.767	NA	NA	NA	NA	NA	NA		0
22-C-1584484	2022	Crawfordsville	Crawfordsville A	0	Low	75	LC_4352	17.5	37	2	5	6	1584484	4N506 X 3IIH6	1739619	2022-05-11			NA	NA	NA	NA	NA	NA	113	253	18500	15.98	148.28	11.8	NA	17.245	NA	4.466	2.609	NA	16.5	512	25.039	128.2	21.3	NA	NA	NA	NA	NA	NA		13.51
22-C-1584485	2022	Crawfordsville	Crawfordsville A	0	Low	75	LC_4352	17.5	66	2	6	10	1584485	B73 X PHM49	1739605	2022-05-11			NA	NA	NA	NA	NA	NA	113	250	33000	22.03	197.93	14.6	NA	17.784	NA	4.545	2.457	NA	15.5	595	29.305	174.4	22.733	NA	NA	NA	NA	NA	NA		0
22-C-1584486	2022	Crawfordsville	Crawfordsville A	0	Low	75	LC_4352	17.5	65	2	4	12	1584486	2369 X PHN82	1739616	2022-05-11			NA	NA	NA	NA	NA	NA	99	215	32500	21	187.79	15	NA	16.071	NA	4.584	2.677	NA	16	530	27.044	143.3	21.6	NA	NA	NA	NA	NA	NA		6.15
22-C-1584487	2022	Crawfordsville	Crawfordsville A	0	Low	75	LC_4352	17.5	58	2	7	3	1584487	LH74 X PHM49	1739623	2022-05-11			NA	NA	NA	NA	NA	NA	99	223	29000	17.55	158.79	14	NA	15.823	NA	4.248	2.242	NA	13.5	422	29.502	124.5	15.567	NA	NA	NA	NA	NA	NA		0
22-C-1584488	2022	Crawfordsville	Crawfordsville A	0	Low	75	LC_4352	17.5	66	2	3	6	1584488	PHB47 X 3IIH6	1739625	2022-05-11			NA	NA	NA	NA	NA	NA	104	243	33000	20.82	190.78	12.9	NA	15.042	NA	4.115	2.369	NA	15.5	469	20.576	96.4	14.3	NA	NA	NA	NA	NA	NA		0
22-C-1584489	2022	Crawfordsville	Crawfordsville A	0	Low	75	LC_4352	17.5	63	2	2	4	1584489	LH198 X PHZ51	1739662	2022-05-11			NA	NA	NA	NA	NA	NA	114	264	31500	13.53	131.24	7.8	NA	18.312	NA	4.068	2.629	NA	13.5	510	30.529	155.7	28.333	NA	NA	NA	NA	NA	NA		0
22-C-1584490	2022	Crawfordsville	Crawfordsville A	0	Low	75	LC_4352	17.5	61	2	2	12	1584490	LH123HT X 3IIH6	1739659	2022-05-11			NA	NA	NA	NA	NA	NA	131	264	30500	18.57	171.34	12.3	NA	16.948	NA	4.434	2.584	NA	15.5	488	25.352	123.6	21.333	NA	NA	NA	NA	NA	NA		0
22-C-1584491	2022	Crawfordsville	Crawfordsville A	0	Low	75	LC_4352	17.5	65	2	6	3	1584491	B14A X MO17	1739655	2022-05-11			NA	NA	NA	NA	NA	NA	122	241	32500	19.2	171.69	15	NA	16.909	NA	4.405	2.495	NA	15	552	26.544	146.4	21.433	NA	NA	NA	NA	NA	NA		7.69
22-C-1584492	2022	Crawfordsville	Crawfordsville A	0	Low	75	LC_4352	17.5	63	2	2	5	1584492	2369 X 3IIH6	1739617	2022-05-11			NA	NA	NA	NA	NA	NA	104	235	31500	15.79	146.85	11.6	NA	16.976	NA	4.538	2.558	NA	16	562	25.638	144	18.9	NA	NA	NA	NA	NA	NA		3.17
22-C-1584493	2022	Crawfordsville	Crawfordsville A	0	Low	75	LC_4352	17.5	61	2	8	10	1584493	B105 X 3IIH6	1739620	2022-05-11			NA	NA	NA	NA	NA	NA	95	208	30500	15.31	140.93	12.5	NA	19.02	NA	4.68	2.678	NA	16	535	27.506	147.1	21.233	NA	NA	NA	NA	NA	NA		0
22-C-1584494	2022	Crawfordsville	Crawfordsville A	0	Low	75	LC_4352	17.5	59	2	8	8	1584494	LH82 X PHB47	1716295	2022-05-11			NA	NA	NA	NA	NA	NA	81	212	29500	14.2	134	10.3	NA	16.456	NA	4.409	2.658	NA	17	610	21.922	133.8	17.467	NA	NA	NA	NA	NA	NA		5.08
22-C-1584496	2022	Crawfordsville	Crawfordsville A	0	Low	75	LC_4352	17.5	59	2	8	2	1584496	PHK56 X LH198	1739632	2022-05-11			NA	NA	NA	NA	NA	NA	102	226	29500	18.1	164.14	13.8	NA	13.596	NA	4.634	2.382	NA	15.5	484	29.58	143.2	20.267	NA	NA	NA	NA	NA	NA		6.78
22-C-1584498	2022	Crawfordsville	Crawfordsville A	0	Low	75	LC_4352	17.5	57	2	7	8	1584498	COMMERCIAL HYBRID 2	NA	2022-05-11			NA	NA	NA	NA	NA	NA	82	218	28500	23.27	210.78	13.9	NA	17.145	NA	4.77	2.5	NA	15	552	32.862	181.4	19.9	NA	NA	NA	NA	NA	NA		0
22-C-1584499	2022	Crawfordsville	Crawfordsville A	0	Low	75	LC_4352	17.5	64	2	9	3	1584499	LH195 X PHM49	1739609	2022-05-11			NA	NA	NA	NA	NA	NA	79	181	32000	8.79	87.57	5.3	NA	13.252	NA	3.743	2.342	NA	14.5	346	22.541	78.1	13.467	NA	NA	NA	NA	NA	NA		0
22-C-1584500	2022	Crawfordsville	Crawfordsville A	0	Low	75	LC_4352	17.5	58	2	2	8	1584500	PHN46 X W606S	1739601	2022-05-11			NA	NA	NA	NA	NA	NA	109	246	29000	17.96	162.12	14.2	NA	17.064	NA	4.646	2.852	NA	14.5	411	30.251	124.3	20.833	NA	NA	NA	NA	NA	NA		0
22-C-1584501	2022	Crawfordsville	Crawfordsville A	0	Low	75	LC_4352	17.5	65	2	2	7	1584501	2369 X PHZ51	1739663	2022-05-11			NA	NA	NA	NA	NA	NA	134	265	32500	13.66	131.06	8.8	NA	17.839	NA	4.197	2.567	NA	14.5	452	32.723	147.8	25.4	NA	NA	NA	NA	NA	NA		7.69
22-C-1584502	2022	Crawfordsville	Crawfordsville A	0	Low	75	LC_4352	17.5	53	2	8	11	1584502	PHB47 X LH185	1716298	2022-05-11			NA	NA	NA	NA	NA	NA	100	223	26500	15.56	143.4	12.4	NA	15.071	NA	4.429	2.473	NA	13.5	419	27.381	114.6	14.8	NA	NA	NA	NA	NA	NA		0
22-C-1584503	2022	Crawfordsville	Crawfordsville A	0	Low	75	LC_4352	17.5	40	2	6	11	1584503	PHK56 X 3IIH6	1739631	2022-05-11			NA	NA	NA	NA	NA	NA	109	246	20000	19.14	177	12.1	NA	15.144	NA	4.439	2.281	NA	13	420	29.119	122.3	18.2	NA	NA	NA	NA	NA	NA		2.5
22-C-1584504	2022	Crawfordsville	Crawfordsville A	0	Low	75	LC_4352	17.5	61	2	3	7	1584504	LH82 X PHJ89	1716296	2022-05-11			NA	NA	NA	NA	NA	NA	100	217	30500	20.24	178.65	16.1	NA	15.439	NA	4.329	2.394	NA	15.5	564	24.574	138.6	13.667	NA	NA	NA	NA	NA	NA		0
22-C-1584505	2022	Crawfordsville	Crawfordsville A	0	Low	75	LC_4352	17.5	63	2	8	9	1584505	LH195 X LH123HT	1739658	2022-05-11			NA	NA	NA	NA	NA	NA	115	262	31500	15.8	138.8	16.5	NA	17.522	NA	4.332	2.555	NA	14.5	542	30.812	167	24.133	NA	NA	NA	NA	NA	NA		0
22-C-1584507	2022	Crawfordsville	Crawfordsville A	0	Low	75	LC_4352	17.5	57	2	5	7	1584507	B73 X 3IIH6	1739664	2022-05-11			NA	NA	NA	NA	NA	NA	123	244	28500	19.9	184.86	11.7	NA	16.255	NA	4.514	2.664	NA	18.2	554	25.286	140	19.633	NA	NA	NA	NA	NA	NA		1.75
22-C-1584509	2022	Crawfordsville	Crawfordsville A	0	Low	75	LC_4352	17.5	59	2	3	4	1584509	PHN46 X PHB47	1739602	2022-05-11			NA	NA	NA	NA	NA	NA	112	240	29500	21.15	191.36	14	NA	14.451	NA	4.107	2.381	NA	12.5	341	29.434	100.5	14.533	NA	NA	NA	NA	NA	NA		0
22-C-1584510	2022	Crawfordsville	Crawfordsville A	0	Low	75	LC_4352	17.5	69	2	4	4	1584510	LH74 X PHN82	1739651	2022-05-11			NA	NA	NA	NA	NA	NA	89	213	34500	17.85	160.94	14.3	NA	15.659	NA	4.353	2.606	NA	14.5	433	30.993	134.2	20.267	NA	NA	NA	NA	NA	NA		2.9
22-C-1584511	2022	Crawfordsville	Crawfordsville A	0	Low	75	LC_4352	17.5	60	2	9	5	1584511	PHP02 X PHB47	1739641	2022-05-11			NA	NA	NA	NA	NA	NA	109	229	30000	18.52	170.48	12.5	NA	17.337	NA	4.531	2.644	NA	14.5	510	28.668	146.3	18.867	NA	NA	NA	NA	NA	NA		0
22-C-1584512	2022	Crawfordsville	Crawfordsville A	0	Low	75	LC_4352	17.5	59	2	7	5	1584512	PHW52 X PHM49	1739613	2022-05-11			NA	NA	NA	NA	NA	NA	106	235	29500	18.23	160.33	16.4	NA	18.414	NA	4.402	2.291	NA	15	512	32.422	166	19.333	NA	NA	NA	NA	NA	NA		0
22-C-1584513	2022	Crawfordsville	Crawfordsville A	0	Low	75	LC_4352	17.5	63	2	3	3	1584513	COMMERCIAL HYBRID 6	1739673	2022-05-11			NA	NA	NA	NA	NA	NA	121	233	31500	16.62	152.82	12.6	NA	17.175	NA	4.479	2.442	NA	14	585	27.219	159.2	20.9	NA	NA	NA	NA	NA	NA		0
22-C-1584514	2022	Crawfordsville	Crawfordsville A	0	Low	75	LC_4352	17.5	57	2	8	12	1584514	PHP02 X PHN46	1739644	2022-05-11			NA	NA	NA	NA	NA	NA	119	220	28500	15.11	135.91	14.5	NA	13.94	NA	4.843	2.605	NA	14	412	30.21	124.5	15.7	NA	NA	NA	NA	NA	NA		0
22-C-1584515	2022	Crawfordsville	Crawfordsville A	0	Low	75	LC_4352	17.5	39	2	6	8	1584515	PHT69 X 3IIH6	1739628	2022-05-11			NA	NA	NA	NA	NA	NA	111	217	19500	19.25	178.82	11.7	NA	16.834	NA	4.473	2.412	NA	13	408	33.671	137.3	20.3	NA	NA	NA	NA	NA	NA		0
22-C-1584516	2022	Crawfordsville	Crawfordsville A	0	Low	75	LC_4352	17.5	59	2	3	8	1584516	PHW52 X PHN82	1739661	2022-05-11			NA	NA	NA	NA	NA	NA	85	207	29500	21.42	196.28	12.9	NA	17.404	NA	4.555	2.599	NA	14.5	534	31.212	166.6	21.533	NA	NA	NA	NA	NA	NA		0
22-C-1584517	2022	Crawfordsville	Crawfordsville A	0	Low	75	LC_4352	17.5	65	2	6	2	1584517	N209 X 3IIH6	1739624	2022-05-11			NA	NA	NA	NA	NA	NA	141	231	32500	19.46	181.18	11.5	NA	15.631	NA	4.579	2.6	NA	16.5	536	24.929	133.7	17.2	NA	NA	NA	NA	NA	NA		4.62
22-C-1584688	2022	Crawfordsville	Crawfordsville A	0	High	225	LC_4351	17.5	60	3	13	13	1584688	LH185 X LH145	1716291	2022-05-11			NA	NA	NA	NA	NA	NA	76	200	30000	14.39	135.49	10.5	NA	18.585	NA	4.043	2.24	NA	14.5	508	20.664	105	16.467	NA	NA	NA	NA	NA	NA		0
22-C-1584689	2022	Crawfordsville	Crawfordsville A	0	High	225	LC_4351	17.5	65	3	14	13	1584689	PHK56 X 3IIH6	1739631	2022-05-11			NA	NA	NA	NA	NA	NA	107	235	32500	19.09	175.93	12.4	NA	15.772	NA	4.647	2.265	NA	16	521	29.913	155.8	18.6	NA	NA	NA	NA	NA	NA		0
22-C-1584690	2022	Crawfordsville	Crawfordsville A	0	High	225	LC_4351	17.5	57	3	15	13	1584690	PHK56 X LH185	1739634	2022-05-11			NA	NA	NA	NA	NA	NA	99	232	28500	18.29	166.25	13.6	NA	16.127	NA	4.472	2.307	NA	13	437	35.432	154.8	20.567	NA	NA	NA	NA	NA	NA		0
22-C-1584691	2022	Crawfordsville	Crawfordsville A	0	High	225	LC_4351	17.5	64	3	16	13	1584691	COMMERCIAL HYBRID 2	NA	2022-05-11			NA	NA	NA	NA	NA	NA	84	231	32000	22.83	205.12	14.6	NA	15.904	NA	4.715	2.346	NA	15	562	32.427	182.1	17.5	NA	NA	NA	NA	NA	NA		3.12
22-C-1584692	2022	Crawfordsville	Crawfordsville A	0	High	225	LC_4351	17.5	64	3	17	13	1584692	COMMERCIAL HYBRID 6	1739673	2022-05-11			NA	NA	NA	NA	NA	NA	110	226	32000	20.41	186.59	13.1	NA	18.429	NA	4.799	2.32	NA	14.5	600	32.51	195.2	24.367	NA	NA	NA	NA	NA	NA		0
22-C-1584693	2022	Crawfordsville	Crawfordsville A	0	High	225	LC_4351	17.5	57	3	18	13	1584693	B84 X 3IIH6	1739621	2022-05-11			NA	NA	NA	NA	NA	NA	115	250	28500	18.18	167.55	12.4	NA	17.186	NA	4.543	2.405	NA	16	544	26.389	143.5	22.333	NA	NA	NA	NA	NA	NA		17.54
22-C-1584694	2022	Crawfordsville	Crawfordsville A	0	High	225	LC_4351	17.5	60	3	19	13	1584694	PHZ51 X LH145	1739614	2022-05-11			NA	NA	NA	NA	NA	NA	124	276	30000	9.43	93.85	5.4	NA	16.846	NA	3.962	2.311	NA	14	437	21.27	92.9	18.533	NA	NA	NA	NA	NA	NA		0
22-C-1584695	2022	Crawfordsville	Crawfordsville A	0	High	225	LC_4351	17.5	60	3	20	13	1584695	B37 X H95	1739665	2022-05-11			NA	NA	NA	NA	NA	NA	131	264	30000	10.86	107.28	6.1	NA	16.213	NA	4.648	2.595	NA	17.5	603	26.149	157.8	29.7	NA	NA	NA	NA	NA	NA		8.33
22-C-1584696	2022	Crawfordsville	Crawfordsville A	0	High	225	LC_4351	17.5	61	3	13	14	1584696	PHP02 X LH145	1739645	2022-05-11			NA	NA	NA	NA	NA	NA	100	222	30500	14.49	136.89	10.2	NA	19.127	NA	4.283	2.432	NA	13.5	460	30.543	140.5	23.433	NA	NA	NA	NA	NA	NA		0
22-C-1584697	2022	Crawfordsville	Crawfordsville A	0	High	225	LC_4351	17.5	59	3	14	14	1584697	PHK76 X 3IIH6	1739638	2022-05-11			NA	NA	NA	NA	NA	NA	110	217	29500	16.7	154.43	12.1	NA	17.335	NA	4.118	2.272	NA	13.5	462	29.617	136.7	19.767	NA	NA	NA	NA	NA	NA		0
22-C-1584698	2022	Crawfordsville	Crawfordsville A	0	High	225	LC_4351	17.5	58	3	15	14	1584698	PHP02 X PHN46	1739644	2022-05-11			NA	NA	NA	NA	NA	NA	99	203	29000	17.09	154.26	14.2	NA	15.932	NA	4.837	2.689	NA	15	515	32.817	168.9	21.633	NA	NA	NA	NA	NA	NA		0
22-C-1584699	2022	Crawfordsville	Crawfordsville A	0	High	225	LC_4351	17.5	61	3	16	14	1584699	PHK76 X LH198	1739637	2022-05-11			NA	NA	NA	NA	NA	NA	110	219	30500	18.43	166.55	14.1	NA	15.847	NA	4.264	2.469	NA	12.5	467	31.507	147	22.933	NA	NA	NA	NA	NA	NA		3.28
22-C-1584700	2022	Crawfordsville	Crawfordsville A	0	High	225	LC_4351	17.5	63	3	17	14	1584700	LH123HT X PHB47	1739622	2022-05-11			NA	NA	NA	NA	NA	NA	85	250	31500	17.98	162.68	14	NA	17.929	NA	4.338	2.415	NA	12	468	32.399	151.7	24.233	NA	NA	NA	NA	NA	NA		0
22-C-1584901	2022	Crawfordsville	Crawfordsville A	0	High	225	LC_4351	17.5	66	3	18	14	1584901	LH74 X PHN82	1739651	2022-05-11			NA	NA	NA	NA	NA	NA	91	212	33000	19.03	170.57	14.8	NA	14.396	NA	4.41	2.591	NA	15.5	403	32.074	129.4	17.9	NA	NA	NA	NA	NA	NA		1.52
22-C-1584903	2022	Crawfordsville	Crawfordsville A	0	High	225	LC_4351	17.5	62	3	20	14	1584903	PHW52 X PHZ51	1739612	2022-05-11			NA	NA	NA	NA	NA	NA	110	245	31000	18.58	168.1	14	NA	19.077	NA	4.563	2.588	NA	15	572	31.771	181.8	24.1	NA	NA	NA	NA	NA	NA		1.61
22-C-1584904	2022	Crawfordsville	Crawfordsville A	0	High	225	LC_4351	17.5	62	3	13	15	1584904	PHK56 X PHJ89	1739633	2022-05-11			NA	NA	NA	NA	NA	NA	103	220	31000	18.23	165.13	13.9	NA	14.672	NA	4.254	2.119	NA	14	480	27.431	131.7	14.4	NA	NA	NA	NA	NA	NA		0
22-C-1584905	2022	Crawfordsville	Crawfordsville A	0	High	225	LC_4351	17.5	65	3	14	15	1584905	F42 X OH43	1739668	2022-05-11			NA	NA	NA	NA	NA	NA	107	239	32500	19.52	172.3	16.1	NA	15.384	NA	4.593	2.793	NA	18	580	25.158	145.8	20.867	NA	NA	NA	NA	NA	NA		0
22-C-1584906	2022	Crawfordsville	Crawfordsville A	0	High	225	LC_4351	17.5	66	3	15	15	1584906	PHP02 X LH82	1739648	2022-05-11			NA	NA	NA	NA	NA	NA	86	178	33000	16.81	153.5	13.2	NA	14.931	NA	4.329	2.359	NA	15.5	458	25.841	118.3	13.5	NA	NA	NA	NA	NA	NA		0
22-C-1584907	2022	Crawfordsville	Crawfordsville A	0	High	225	LC_4351	17.5	54	3	16	15	1584907	LH185 X W606S	1716293	2022-05-11			NA	NA	NA	NA	NA	NA	103	242	27000	16.42	149.6	13.4	NA	20.592	NA	4.37	2.684	NA	12.5	539	29.765	160.5	25	NA	NA	NA	NA	NA	NA		0
22-C-1584908	2022	Crawfordsville	Crawfordsville A	0	High	225	LC_4351	17.5	57	3	17	15	1584908	PHP02 X W606S	1739647	2022-05-11			NA	NA	NA	NA	NA	NA	98	232	28500	19.32	176.43	13.2	NA	17.377	NA	4.333	2.619	NA	14	500	27.961	139.9	17.467	NA	NA	NA	NA	NA	NA		0
22-C-1584909	2022	Crawfordsville	Crawfordsville A	0	High	225	LC_4351	17.5	61	3	18	15	1584909	PHW52 X PHN82	1739661	2022-05-11			NA	NA	NA	NA	NA	NA	87	206	30500	18.81	166.43	15.9	NA	18.437	NA	4.759	2.49	NA	15	622	33.955	211.2	27.233	NA	NA	NA	NA	NA	NA		3.28
22-C-1584910	2022	Crawfordsville	Crawfordsville A	0	High	225	LC_4351	17.5	55	3	19	14	1584910	2369 X 3IIH6	1739617	2022-05-11			NA	NA	NA	NA	NA	NA	122	232	27500	16.65	153.8	12.2	NA	17.333	NA	4.631	2.643	NA	17.5	589	26.744	157.4	20.7	NA	NA	NA	NA	NA	NA		9.09
22-C-1584911	2022	Crawfordsville	Crawfordsville A	0	High	225	LC_4351	17.5	65	3	20	15	1584911	PHT69 X 3IIH6	1739628	2022-05-11			NA	NA	NA	NA	NA	NA	110	218	32500	20.05	186.26	11.7	NA	18.563	NA	4.313	2.506	NA	15.5	567	26.7	151.3	20.6	NA	NA	NA	NA	NA	NA		0
22-C-1584912	2022	Crawfordsville	Crawfordsville A	0	High	225	LC_4351	17.5	62	3	13	16	1584912	LH195 X LH123HT	1739658	2022-05-11			NA	NA	NA	NA	NA	NA	121	263	31000	20.15	175.95	17	NA	17.823	NA	4.608	2.529	NA	15	539	32.413	174.6	23.733	NA	NA	NA	NA	NA	NA		0
22-C-1584913	2022	Crawfordsville	Crawfordsville A	0	High	225	LC_4351	17.5	70	3	14	16	1584913	LH123HT X 3IIH6	1739659	2022-05-11			NA	NA	NA	NA	NA	NA	110	263	35000	16.74	153.75	12.7	NA	16.702	NA	4.351	2.451	NA	15	421	27.413	115.5	21.733	NA	NA	NA	NA	NA	NA		0
22-C-1584914	2022	Crawfordsville	Crawfordsville A	0	High	225	LC_4351	17.5	58	3	15	16	1584914	PHP02 X PHB47	1739641	2022-05-11			NA	NA	NA	NA	NA	NA	106	221	29000	17.23	158.43	12.6	NA	13.149	NA	4.548	2.504	NA	15.5	466	27.727	129.3	17.333	NA	NA	NA	NA	NA	NA		0
22-C-1584915	2022	Crawfordsville	Crawfordsville A	0	High	225	LC_4351	17.5	58	3	16	16	1584915	PHN46 X PHB47	1739602	2022-05-11			NA	NA	NA	NA	NA	NA	124	240	29000	18.62	170.03	13.2	NA	16.818	NA	4.216	2.403	NA	13	401	30.648	122.9	18.967	NA	NA	NA	NA	NA	NA		1.72
22-C-1584916	2022	Crawfordsville	Crawfordsville A	0	High	225	LC_4351	17.5	63	3	17	16	1584916	PHK76 X LH145	1739636	2022-05-11			NA	NA	NA	NA	NA	NA	83	225	31500	14.67	139.98	9.3	NA	16.248	NA	3.784	2.381	NA	13	412	23.062	94.9	17.7	NA	NA	NA	NA	NA	NA		0
22-C-1584917	2022	Crawfordsville	Crawfordsville A	0	High	225	LC_4351	17.5	53	3	18	16	1584917	PHG39 X PHM49	1739626	2022-05-11			NA	NA	NA	NA	NA	NA	104	234	26500	19.46	172.18	15.9	NA	18.311	NA	4.487	2.284	NA	14.5	545	33.157	180.7	23.767	NA	NA	NA	NA	NA	NA		1.89
22-C-1584918	2022	Crawfordsville	Crawfordsville A	0	High	225	LC_4351	17.5	60	3	19	16	1584918	B105 X 3IIH6	1739620	2022-05-11			NA	NA	NA	NA	NA	NA	93	215	30000	15.2	139.6	12.7	NA	18.3	NA	4.278	2.502	NA	16	449	27.422	123.1	14.8	NA	NA	NA	NA	NA	NA		0
22-C-1584919	2022	Crawfordsville	Crawfordsville A	0	High	225	LC_4351	17.5	71	3	20	16	1584919	N209 X 3IIH6	1739624	2022-05-11			NA	NA	NA	NA	NA	NA	89	208	35500	19.01	176.39	11.8	NA	15.354	NA	4.411	2.452	NA	16	484	27.484	133	16.1	NA	NA	NA	NA	NA	NA		7.04
22-C-1584920	2022	Crawfordsville	Crawfordsville A	0	High	225	LC_4351	17.5	65	3	13	17	1584920	LH145 X LH162	1739606	2022-05-11			NA	NA	NA	NA	NA	NA	115	234	32500	20.4	177.27	17.4	NA	16.681	NA	4.476	2.402	NA	16	557	28.573	159.2	20.333	NA	NA	NA	NA	NA	NA		1.54
22-C-1584922	2022	Crawfordsville	Crawfordsville A	0	High	225	LC_4351	17.5	58	3	15	17	1584922	LH82 X PHB47	1716295	2022-05-11			NA	NA	NA	NA	NA	NA	85	219	29000	14.15	131.75	11.5	NA	17.423	NA	4.285	2.377	NA	16	626	21.763	136.2	18.1	NA	NA	NA	NA	NA	NA		25.86
22-C-1584923	2022	Crawfordsville	Crawfordsville A	0	High	225	LC_4351	17.5	62	3	16	17	1584923	2369 X PHP02	1739615	2022-05-11			NA	NA	NA	NA	NA	NA	123	261	31000	19.8	181.43	12.9	NA	17.211	NA	4.557	2.467	NA	16.5	554	27.408	151.9	22.067	NA	NA	NA	NA	NA	NA		11.29
22-C-1584924	2022	Crawfordsville	Crawfordsville A	0	High	225	LC_4351	17.5	57	3	17	17	1584924	PHP02 X LH185	1739643	2022-05-11			NA	NA	NA	NA	NA	NA	94	216	28500	17.3	158.71	12.8	NA	17.185	NA	4.304	2.48	NA	14.5	503	25.607	128.7	14.433	NA	NA	NA	NA	NA	NA		3.51
22-C-1584925	2022	Crawfordsville	Crawfordsville A	0	High	225	LC_4351	17.5	58	3	18	17	1584925	2369 X LH123HT	1739654	2022-05-11			NA	NA	NA	NA	NA	NA	120	253	29000	17.02	149.87	16.3	NA	17.587	NA	4.558	2.699	NA	14.5	577	29.835	172.2	32.933	NA	NA	NA	NA	NA	NA		0
22-C-1584926	2022	Crawfordsville	Crawfordsville A	0	High	225	LC_4351	17.5	65	3	19	17	1584926	LH195 X PHZ51	1739608	2022-05-11			NA	NA	NA	NA	NA	NA	124	254	32500	15.47	139.15	14.5	NA	18.629	NA	4.34	2.4	NA	15.5	539	30.089	162.2	26.833	NA	NA	NA	NA	NA	NA		0
22-C-1584927	2022	Crawfordsville	Crawfordsville A	0	High	225	LC_4351	17.5	56	3	20	17	1584927	B37 X MO17	1739656	2022-05-11			NA	NA	NA	NA	NA	NA	143	259	28000	17.12	153.09	15	NA	17.677	NA	4.27	2.398	NA	13	506	26.351	133.2	23.7	NA	NA	NA	NA	NA	NA		3.57
22-C-1584928	2022	Crawfordsville	Crawfordsville A	0	High	225	LC_4351	17.5	64	3	13	18	1584928	LH74 X PHM49	1739623	2022-05-11			NA	NA	NA	NA	NA	NA	93	212	32000	19.08	172.03	14.3	NA	15.624	NA	4.294	2.202	NA	15	479	29.692	142.1	17.467	NA	NA	NA	NA	NA	NA		0
22-C-1584929	2022	Crawfordsville	Crawfordsville A	0	High	225	LC_4351	17.5	64	3	14	18	1584929	PHK56 X LH198	1739632	2022-05-11			NA	NA	NA	NA	NA	NA	101	242	32000	13.86	128.17	12.1	NA	15.454	NA	4.612	2.208	NA	14	536	30.852	165.4	22.467	NA	NA	NA	NA	NA	NA		15.62
22-C-1584930	2022	Crawfordsville	Crawfordsville A	0	High	225	LC_4351	17.5	69	3	15	18	1584930	PHB47 X 3IIH6	1739625	2022-05-11			NA	NA	NA	NA	NA	NA	90	214	34500	15.05	139.97	11.6	NA	17.257	NA	4.25	2.268	NA	15	514	24.633	126.7	17.967	NA	NA	NA	NA	NA	NA		21.74
22-C-1584931	2022	Crawfordsville	Crawfordsville A	0	High	225	LC_4351	17.5	56	3	16	18	1584931	PHK76 X W606S	1739639	2022-05-11			NA	NA	NA	NA	NA	NA	109	225	28000	16.67	153.1	12.7	NA	17.661	NA	3.977	2.474	NA	12.5	444	26.785	118.8	22.1	NA	NA	NA	NA	NA	NA		0
22-C-1584932	2022	Crawfordsville	Crawfordsville A	0	High	225	LC_4351	17.5	64	3	17	18	1584932	PHP02 X PHK56	1739649	2022-05-11			NA	NA	NA	NA	NA	NA	105	238	32000	19.01	173.79	13.1	NA	15.838	NA	4.672	2.562	NA	16	572	28.8	164.8	21.067	NA	NA	NA	NA	NA	NA		1.56
22-C-1584933	2022	Crawfordsville	Crawfordsville A	0	High	225	LC_4351	17.5	61	3	18	18	1584933	B37 X OH43	1739667	2022-05-11			NA	NA	NA	NA	NA	NA	113	244	30500	15.64	139.2	15.4	NA	15.804	NA	4.752	2.816	NA	17	563	25.583	144	21	NA	NA	NA	NA	NA	NA		0
22-C-1584934	2022	Crawfordsville	Crawfordsville A	0	High	225	LC_4351	17.5	61	3	19	18	1584934	B14A X MO17	1739655	2022-05-11			NA	NA	NA	NA	NA	NA	109	245	30500	14.44	127.91	15.8	NA	19.56	NA	4.626	2.591	NA	13.5	606	32.277	195.6	27.367	NA	NA	NA	NA	NA	NA		6.56
22-C-1584935	2022	Crawfordsville	Crawfordsville A	0	High	225	LC_4351	17.5	62	3	20	18	1584935	PHB47 X PHJ89	1716299	2022-05-11			NA	NA	NA	NA	NA	NA	116	247	31000	19.77	182.2	12.4	NA	17.453	NA	4.367	2.322	NA	14.5	598	26.167	156.6	18.467	NA	NA	NA	NA	NA	NA		0
22-C-1584936	2022	Crawfordsville	Crawfordsville A	0	High	225	LC_4351	17.5	49	3	13	19	1584936	LH82 X PHJ89	1716296	2022-05-11			NA	NA	NA	NA	NA	NA	85	208	24500	15.97	146	13.1	NA	16.327	NA	4.577	2.285	NA	16.5	589	25.286	149	15.6	NA	NA	NA	NA	NA	NA		20.41
22-C-1584937	2022	Crawfordsville	Crawfordsville A	0	High	225	LC_4351	17.5	61	3	14	19	1584937	PHB47 X LH185	1716298	2022-05-11			NA	NA	NA	NA	NA	NA	100	240	30500	12.05	116.63	8	NA	16.38	NA	4.5	2.447	NA	13.5	507	27.918	141.4	16.933	NA	NA	NA	NA	NA	NA		32.79
22-C-1584938	2022	Crawfordsville	Crawfordsville A	0	High	225	LC_4351	17.5	61	3	15	19	1584938	2369 X PHN82	1739616	2022-05-11			NA	NA	NA	NA	NA	NA	108	220	30500	17.9	158.94	15.6	NA	17.395	NA	4.591	2.741	NA	15	598	28.823	172.3	25.167	NA	NA	NA	NA	NA	NA		16.39
22-C-1584939	2022	Crawfordsville	Crawfordsville A	0	High	225	LC_4351	17.5	56	3	16	19	1584939	PHK56 X LH82	1739629	2022-05-11			NA	NA	NA	NA	NA	NA	109	213	28000	20.35	185.19	13.5	NA	14.639	NA	4.618	2.436	NA	17	583	26.006	151.7	17.867	NA	NA	NA	NA	NA	NA		3.57
22-C-1584940	2022	Crawfordsville	Crawfordsville A	0	High	225	LC_4351	17.5	61	3	17	19	1584940	COMMERCIAL HYBRID 1	1739672	2022-05-11			NA	NA	NA	NA	NA	NA	97	219	30500	24.13	220.6	13.1	NA	16.673	NA	4.557	2.248	NA	14.5	520	32.793	170.6	20.867	NA	NA	NA	NA	NA	NA		0
22-C-1584941	2022	Crawfordsville	Crawfordsville A	0	High	225	LC_4351	17.5	63	3	18	19	1584941	LH195 X 3IIH6	1739660	2022-05-11			NA	NA	NA	NA	NA	NA	105	239	31500	19.36	178.01	12.6	NA	18.255	NA	4.562	2.382	NA	17	660	26.741	176.4	22.5	NA	NA	NA	NA	NA	NA		15.87
22-C-1584942	2022	Crawfordsville	Crawfordsville A	0	High	225	LC_4351	17.5	57	3	19	19	1584942	B73 X PHN82	1739652	2022-05-11			NA	NA	NA	NA	NA	NA	122	262	28500	19.5	170.89	16.7	NA	16.422	NA	5.061	2.672	NA	18	697	28.421	198.2	29.2	NA	NA	NA	NA	NA	NA		5.26
22-C-1584943	2022	Crawfordsville	Crawfordsville A	0	High	225	LC_4351	17.5	61	3	20	19	1584943	B73 X PHM49	1739605	2022-05-11			NA	NA	NA	NA	NA	NA	113	264	30500	20.79	183.73	16	NA	17.777	NA	4.746	2.467	NA	15.5	597	29.25	174.7	23.4	NA	NA	NA	NA	NA	NA		0
22-C-1584944	2022	Crawfordsville	Crawfordsville A	0	High	225	LC_4351	17.5	56	3	13	20	1584944	PHB47 X PHK56	1739653	2022-05-11			NA	NA	NA	NA	NA	NA	96	251	28000	19.68	179.92	13.1	NA	15.374	NA	4.51	2.534	NA	16	545	27.197	148.1	20.067	NA	NA	NA	NA	NA	NA		3.57
22-C-1584946	2022	Crawfordsville	Crawfordsville A	0	High	225	LC_4351	17.5	58	3	15	20	1584946	2369 X PHZ51	1739663	2022-05-11			NA	NA	NA	NA	NA	NA	117	243	29000	15.83	144.39	13.3	NA	17.852	NA	4.308	2.695	NA	14.5	590	27.588	162.8	26.733	NA	NA	NA	NA	NA	NA		1.72
22-C-1584947	2022	Crawfordsville	Crawfordsville A	0	High	225	LC_4351	17.5	62	3	16	20	1584947	PHJ40 X LH82	1739610	2022-05-11			NA	NA	NA	NA	NA	NA	93	193	31000	19.53	178.34	13.2	NA	14.922	NA	4.497	2.569	NA	15.5	417	25.767	107.4	18.767	NA	NA	NA	NA	NA	NA		0
22-C-1584948	2022	Crawfordsville	Crawfordsville A	0	High	225	LC_4351	17.5	52	3	17	20	1584948	PHP02 X PHK76	1739646	2022-05-11			NA	NA	NA	NA	NA	NA	102	223	26000	15.91	146.46	12.5	NA	15.723	NA	4.437	2.623	NA	14.5	453	30.758	139.2	19.433	NA	NA	NA	NA	NA	NA		1.92
22-C-1584949	2022	Crawfordsville	Crawfordsville A	0	High	225	LC_4351	17.5	69	3	18	20	1584949	4N506 X 3IIH6	1739619	2022-05-11			NA	NA	NA	NA	NA	NA	121	254	34500	17.43	161.18	12.1	NA	16.641	NA	4.618	2.565	NA	14.5	479	30.932	148.3	21.2	NA	NA	NA	NA	NA	NA		10.14
22-C-1584951	2022	Crawfordsville	Crawfordsville A	0	High	225	LC_4351	17.5	63	3	20	20	1584951	WF9 X H95	1739666	2022-05-11			NA	NA	NA	NA	NA	NA	99	249	31500	15.12	136.8	14	NA	17.16	NA	4.383	2.677	NA	18.5	704	23.188	163.2	25.5	NA	NA	NA	NA	NA	NA		0
22-C-1584952	2022	Crawfordsville	Crawfordsville A	0	High	225	LC_4351	17.5	64	3	13	21	1584952	PHW52 X PHM49	1739613	2022-05-11			NA	NA	NA	NA	NA	NA	96	226	32000	21.12	185.97	16.3	NA	17.736	NA	4.343	2.158	NA	14.5	494	31.699	156.7	17.167	NA	NA	NA	NA	NA	NA		0
22-C-1584953	2022	Crawfordsville	Crawfordsville A	0	High	225	LC_4351	17.5	59	3	14	21	1584953	PHG39 X PHN82	NA	2022-05-11			NA	NA	NA	NA	NA	NA	113	233	29500	19.16	169.32	16	NA	19.675	NA	4.393	2.59	NA	15.5	625	28.651	179.2	25.4	NA	NA	NA	NA	NA	NA		0
22-C-1584954	2022	Crawfordsville	Crawfordsville A	0	High	225	LC_4351	17.5	58	3	15	21	1584954	B73 X MO17	1739603	2022-05-11			NA	NA	NA	NA	NA	NA	117	256	29000	19.77	177	14.9	NA	17.916	NA	4.505	2.546	NA	14.5	666	26.426	176	23.733	NA	NA	NA	NA	NA	NA		1.72
22-C-1584955	2022	Crawfordsville	Crawfordsville A	0	High	225	LC_4351	17.5	58	3	16	21	1584955	COMMERCIAL HYBRID 4	1739670	2022-05-11			NA	NA	NA	NA	NA	NA	115	225	29000	23.8	217.34	13.2	NA	15.646	NA	4.579	2.403	NA	15.5	503	31.834	160.2	18.767	NA	NA	NA	NA	NA	NA		0
22-C-1584956	2022	Crawfordsville	Crawfordsville A	0	High	225	LC_4351	17.5	60	3	17	21	1584956	PHP02 X PHG47	1739627	2022-05-11			NA	NA	NA	NA	NA	NA	103	222	30000	18.01	166.55	12.1	NA	16.77	NA	4.489	2.48	NA	16	553	25.124	138.9	17.133	NA	NA	NA	NA	NA	NA		0
22-C-1584957	2022	Crawfordsville	Crawfordsville A	0	High	225	LC_4351	17.5	58	3	18	21	1584957	LH195 X LH185	1739607	2022-05-11			NA	NA	NA	NA	NA	NA	95	229	29000	19.53	176.08	14.3	NA	18.024	NA	4.714	2.442	NA	13.5	502	NA	190.8	20.167	NA	NA	NA	NA	NA	NA		0
22-C-1584958	2022	Crawfordsville	Crawfordsville A	0	High	225	LC_4351	17.5	58	3	19	21	1584958	PHW52 X LH185	1739611	2022-05-11			NA	NA	NA	NA	NA	NA	85	218	29000	16.15	144.76	14.8	NA	17.409	NA	4.614	2.438	NA	15.5	520	27.448	142.8	15.933	NA	NA	NA	NA	NA	NA		0
22-C-1584959	2022	Crawfordsville	Crawfordsville A	0	High	225	LC_4351	17.5	70	3	20	21	1584959	LH198 X PHZ51	1739662	2022-05-11			NA	NA	NA	NA	NA	NA	120	258	35000	17.38	158.89	13.1	NA	17.208	NA	4.326	2.588	NA	14	482	31.261	150.8	25.733	NA	NA	NA	NA	NA	NA		2.86
22-C-1584960	2022	Crawfordsville	Crawfordsville A	0	High	225	LC_4351	17.5	61	3	13	22	1584960	B73 X 3IIH6	1739664	2022-05-11			NA	NA	NA	NA	NA	NA	119	242	30500	20.21	186.68	12.2	NA	15.795	NA	4.623	2.627	NA	18.5	550	25.846	142.1	20.267	NA	NA	NA	NA	NA	NA		9.84
22-C-1584961	2022	Crawfordsville	Crawfordsville A	0	High	225	LC_4351	17.5	64	3	14	22	1584961	2FACC X 3IIH6	1739618	2022-05-11			NA	NA	NA	NA	NA	NA	93	211	32000	18.45	171	11.9	NA	15.608	NA	4.625	2.534	NA	16	462	28.896	133.5	19.533	NA	NA	NA	NA	NA	NA		0
22-C-1584962	2022	Crawfordsville	Crawfordsville A	0	High	225	LC_4351	17.5	66	3	15	22	1584962	LH195 X PHM49	1739609	2022-05-11			NA	NA	NA	NA	NA	NA	74	194	33000	10.26	102.22	5.3	NA	14.035	NA	3.916	2.372	NA	14	363	26.349	95.7	14.4	NA	NA	NA	NA	NA	NA		3.03
22-C-1584963	2022	Crawfordsville	Crawfordsville A	0	High	225	LC_4351	17.5	60	3	16	22	1584963	PHK56 X W606S	1739630	2022-05-11			NA	NA	NA	NA	NA	NA	116	253	30000	19.38	175.75	13.8	NA	17.877	NA	4.786	2.729	NA	16	585	31.25	182.9	30.8	NA	NA	NA	NA	NA	NA		0
22-C-1584964	2022	Crawfordsville	Crawfordsville A	0	High	225	LC_4351	17.5	57	3	17	22	1584964	LH198 X PHB47	1716294	2022-05-11			NA	NA	NA	NA	NA	NA	107	223	28500	13.98	132.22	10.1	NA	16.712	NA	4.389	2.515	NA	13	484	30.158	146	22.833	NA	NA	NA	NA	NA	NA		0
22-C-1584965	2022	Crawfordsville	Crawfordsville A	0	High	225	LC_4351	17.5	57	3	18	22	1584965	B73 X PHZ51	1739604	2022-05-11			NA	NA	NA	NA	NA	NA	100	240	28500	16.55	150.61	13.5	NA	17.732	NA	4.726	2.782	NA	17.5	716	25.886	185.4	27.167	NA	NA	NA	NA	NA	NA		3.51
22-C-1584966	2022	Crawfordsville	Crawfordsville A	0	High	225	LC_4351	17.5	64	3	19	22	1584966	F42 X MO17	1739657	2022-05-11			NA	NA	NA	NA	NA	NA	122	254	32000	15.71	140.82	14.8	NA	16.697	NA	4.519	2.518	NA	15.5	633	25.111	159	20.533	NA	NA	NA	NA	NA	NA		0
22-C-1584967	2022	Crawfordsville	Crawfordsville A	0	High	225	LC_4351	17.5	61	3	20	22	1584967	PHN46 X W606S	1739601	2022-05-11			NA	NA	NA	NA	NA	NA	116	243	30500	19.17	172.64	14.4	NA	17.024	NA	4.748	2.835	NA	14.5	488	30.895	150.8	21.267	NA	NA	NA	NA	NA	NA		0
22-C-1584968	2022	Crawfordsville	Crawfordsville A	0	High	225	LC_4351	17.5	58	3	13	23	1584968	COMMERCIAL HYBRID 3	NA	2022-05-11			NA	NA	NA	NA	NA	NA	93	242	29000	21.28	188.5	15.8	NA	15.883	NA	4.995	2.651	NA	17.5	482	34.18	164.6	17.233	NA	NA	NA	NA	NA	NA		0
22-C-1584969	2022	Crawfordsville	Crawfordsville A	0	High	225	LC_4351	17.5	71	3	14	23	1584969	PHK76 X LH82	1739640	2022-05-11			NA	NA	NA	NA	NA	NA	80	197	35500	15.64	148.25	9.9	NA	15.527	NA	4.268	2.419	NA	15	518	26.162	135.4	15.433	NA	NA	NA	NA	NA	NA		0
22-C-1584970	2022	Crawfordsville	Crawfordsville A	0	High	225	LC_4351	17.5	57	3	15	23	1584970	PHP02 X PHJ89	1739642	2022-05-11			NA	NA	NA	NA	NA	NA	98	233	28500	19.52	178.87	12.9	NA	16.392	NA	4.559	2.506	NA	14.5	544	28.627	155.6	16.7	NA	NA	NA	NA	NA	NA		0
22-C-1584971	2022	Crawfordsville	Crawfordsville A	0	High	225	LC_4351	17.5	58	3	16	23	1584971	PHK56 X LH145	1739635	2022-05-11			NA	NA	NA	NA	NA	NA	116	242	29000	16.3	151.08	11.9	NA	17.058	NA	4.098	2.359	NA	14	510	23.732	121	19.433	NA	NA	NA	NA	NA	NA		0
22-C-1584972	2022	Crawfordsville	Crawfordsville A	0	High	225	LC_4351	17.5	52	3	17	23	1584972	PHN46 X PHK56	1716300	2022-05-11			NA	NA	NA	NA	NA	NA	91	243	26000	18.47	167.11	14	NA	17.049	NA	4.784	2.534	NA	17	679	28.611	194.4	23.733	NA	NA	NA	NA	NA	NA		3.85
22-C-1584973	2022	Crawfordsville	Crawfordsville A	0	High	225	LC_4351	17.5	58	3	18	23	1584973	LH185 X LH82	1716292	2022-05-11			NA	NA	NA	NA	NA	NA	78	201	29000	17.98	163.62	13.5	NA	15.209	NA	4.556	2.567	NA	16.5	530	26.478	140.3	14.633	NA	NA	NA	NA	NA	NA		0
22-C-1584974	2022	Crawfordsville	Crawfordsville A	0	High	225	LC_4351	17.5	50	3	19	23	1584974	LH82 X W606S	1716297	2022-05-11			NA	NA	NA	NA	NA	NA	96	216	25000	16.51	149.03	14.2	NA	17.636	NA	4.37	2.762	NA	18.5	657	21.32	140	19.967	NA	NA	NA	NA	NA	NA		4
22-C-1584975	2022	Crawfordsville	Crawfordsville A	0	High	225	LC_4351	17.5	58	3	20	23	1584975	PHP02 X LH198	1739650	2022-05-11			NA	NA	NA	NA	NA	NA	102	243	29000	18.93	171.27	14	NA	15.258	NA	4.897	2.774	NA	16.5	583	31.304	182.4	25.2	NA	NA	NA	NA	NA	NA		0
22-C-1584977	2022	Crawfordsville	Crawfordsville A	0	High	225	LC_4351	17.5	52	4	16	5	1584977	PHK56 X 3IIH6	1739631	2022-05-11			NA	NA	NA	NA	NA	NA	110	222	26000	16.12	149.07	12.1	NA	16.242	NA	4.502	2.61	NA	15	531	26.394	140.1	19.3	NA	NA	NA	NA	NA	NA		1.92
22-C-1584978	2022	Crawfordsville	Crawfordsville A	0	High	225	LC_4351	17.5	61	4	17	5	1584978	PHK56 X LH185	1739634	2022-05-11			NA	NA	NA	NA	NA	NA	81	210	30500	19.85	180.64	13.5	NA	14.919	NA	4.335	2.554	NA	13.5	450	27.454	123.6	16.733	NA	NA	NA	NA	NA	NA		0
22-C-1584979	2022	Crawfordsville	Crawfordsville A	0	High	225	LC_4351	17.5	55	4	15	2	1584979	COMMERCIAL HYBRID 2	NA	2022-05-11			NA	NA	NA	NA	NA	NA	78	201	27500	23.95	216.44	14.1	NA	16.651	NA	4.524	2.676	NA	14	515	32.863	169.1	19.4	NA	NA	NA	NA	NA	NA		0
22-C-1584980	2022	Crawfordsville	Crawfordsville A	0	High	225	LC_4351	17.5	60	4	13	12	1584980	COMMERCIAL HYBRID 6	1739673	2022-05-11			NA	NA	NA	NA	NA	NA	98	231	30000	23.33	213.04	13.2	NA	18.725	NA	4.664	2.438	NA	15.5	588	30.442	179	23.3	NA	NA	NA	NA	NA	NA		0
22-C-1584981	2022	Crawfordsville	Crawfordsville A	0	High	225	LC_4351	17.5	60	4	16	9	1584981	B84 X 3IIH6	1739621	2022-05-11			NA	NA	NA	NA	NA	NA	134	246	30000	14.28	132.5	11.8	NA	16.671	NA	4.578	2.618	NA	16.5	532	30.169	160.6	24.033	NA	NA	NA	NA	NA	NA		33.33
22-C-1584982	2022	Crawfordsville	Crawfordsville A	0	High	225	LC_4351	17.5	61	4	20	4	1584982	PHZ51 X LH145	1739614	2022-05-11			NA	NA	NA	NA	NA	NA	111	244	30500	13.81	130.76	10	NA	18.094	NA	4.082	2.735	NA	16	548	22.421	122.9	23.433	NA	NA	NA	NA	NA	NA		0
22-C-1584983	2022	Crawfordsville	Crawfordsville A	0	High	225	LC_4351	17.5	66	4	17	9	1584983	B37 X H95	1739665	2022-05-11			NA	NA	NA	NA	NA	NA	123	265	33000	12.23	118.11	8.2	NA	15.671	NA	4.442	2.771	NA	17	488	25.754	125.8	23.633	NA	NA	NA	NA	NA	NA		12.12
22-C-1584984	2022	Crawfordsville	Crawfordsville A	0	High	225	LC_4351	17.5	61	4	14	3	1584984	PHP02 X LH145	1739645	2022-05-11			NA	NA	NA	NA	NA	NA	98	211	30500	14.29	134.4	10.6	NA	15.721	NA	4.276	2.701	NA	15	428	27.872	119.2	18.433	NA	NA	NA	NA	NA	NA		0
22-C-1584985	2022	Crawfordsville	Crawfordsville A	0	High	225	LC_4351	17.5	66	4	18	3	1584985	PHK76 X 3IIH6	1739638	2022-05-11			NA	NA	NA	NA	NA	NA	117	217	33000	17.87	165.25	12.1	NA	16.605	NA	4.096	2.478	NA	14	441	27.445	121	17.867	NA	NA	NA	NA	NA	NA		0
22-C-1584986	2022	Crawfordsville	Crawfordsville A	0	High	225	LC_4351	17.5	52	4	17	8	1584986	PHP02 X PHN46	1739644	2022-05-11			NA	NA	NA	NA	NA	NA	121	239	26000	17.76	159.75	14.5	NA	14.756	NA	4.884	2.707	NA	14.5	464	32.708	151.8	19.233	NA	NA	NA	NA	NA	NA		0
22-C-1584987	2022	Crawfordsville	Crawfordsville A	0	High	225	LC_4351	17.5	67	4	15	9	1584987	PHK76 X LH198	1739637	2022-05-11			NA	NA	NA	NA	NA	NA	101	222	33500	19.83	179.83	13.8	NA	16.952	NA	4.261	2.488	NA	13	489	31.978	156.3	22.767	NA	NA	NA	NA	NA	NA		7.46
22-C-1584988	2022	Crawfordsville	Crawfordsville A	0	High	225	LC_4351	17.5	56	4	14	4	1584988	LH123HT X PHB47	1739622	2022-05-11			NA	NA	NA	NA	NA	NA	95	256	28000	14.88	136.66	12.7	NA	18.351	NA	4.46	2.621	NA	14	568	29.783	169.3	28.3	NA	NA	NA	NA	NA	NA		0
22-C-1584989	2022	Crawfordsville	Crawfordsville A	0	High	225	LC_4351	17.5	59	4	20	6	1584989	LH74 X PHN82	1739651	2022-05-11			NA	NA	NA	NA	NA	NA	95	220	29500	17.69	159.12	14.5	NA	16.942	NA	4.531	2.662	NA	14	492	32.18	158.4	21.567	NA	NA	NA	NA	NA	NA		0
22-C-1584991	2022	Crawfordsville	Crawfordsville A	0	High	225	LC_4351	17.5	58	4	17	12	1584991	PHW52 X PHZ51	1739612	2022-05-11			NA	NA	NA	NA	NA	NA	99	250	29000	19.7	178.45	13.9	NA	19.36	NA	4.464	2.403	NA	14	577	31.772	183.3	28.067	NA	NA	NA	NA	NA	NA		3.45
22-C-1584992	2022	Crawfordsville	Crawfordsville A	0	High	225	LC_4351	17.5	54	4	13	11	1584992	PHK56 X PHJ89	1739633	2022-05-11			NA	NA	NA	NA	NA	NA	85	236	27000	20.58	186.2	14	NA	15.569	NA	4.358	2.162	NA	14	494	28.455	140.6	16.033	NA	NA	NA	NA	NA	NA		0
22-C-1584993	2022	Crawfordsville	Crawfordsville A	0	High	225	LC_4351	17.5	57	4	13	3	1584993	F42 X OH43	1739668	2022-05-11			NA	NA	NA	NA	NA	NA	113	242	28500	16.92	149.88	15.8	NA	16.625	NA	4.558	2.945	NA	17	544	30.964	168.6	24	NA	NA	NA	NA	NA	NA		1.75
22-C-1584994	2022	Crawfordsville	Crawfordsville A	0	High	225	LC_4351	17.5	63	4	15	12	1584994	PHP02 X LH82	1739648	2022-05-11			NA	NA	NA	NA	NA	NA	101	210	31500	15.42	140.97	13.1	NA	15.41	NA	4.46	2.6	NA	16.5	489	25.078	122.6	14.367	NA	NA	NA	NA	NA	NA		3.17
22-C-1584996	2022	Crawfordsville	Crawfordsville A	0	High	225	LC_4351	17.5	56	4	19	11	1584996	PHP02 X W606S	1739647	2022-05-11			NA	NA	NA	NA	NA	NA	111	237	28000	18.02	163.8	13.6	NA	17.525	NA	4.721	2.663	NA	16.5	529	28.728	152.1	20.033	NA	NA	NA	NA	NA	NA		0
22-C-1584997	2022	Crawfordsville	Crawfordsville A	0	High	225	LC_4351	17.5	56	4	16	4	1584997	PHW52 X PHN82	1739661	2022-05-11			NA	NA	NA	NA	NA	NA	98	222	28000	21.35	187.1	16.7	NA	18.589	NA	4.615	2.612	NA	15.5	576	32.39	186.6	23.167	NA	NA	NA	NA	NA	NA		0
22-C-1584998	2022	Crawfordsville	Crawfordsville A	0	High	225	LC_4351	17.5	53	4	17	11	1584998	2369 X 3IIH6	1739617	2022-05-11			NA	NA	NA	NA	NA	NA	107	232	26500	17.98	167.22	11.6	NA	17.325	NA	4.649	2.531	NA	17	574	24.683	141.6	20	NA	NA	NA	NA	NA	NA		0
22-C-1584999	2022	Crawfordsville	Crawfordsville A	0	High	225	LC_4351	17.5	55	4	15	10	1584999	PHT69 X 3IIH6	1739628	2022-05-11			NA	NA	NA	NA	NA	NA	108	229	27500	18.19	168.98	11.7	NA	16.165	NA	4.412	2.578	NA	14.5	448	28.354	126.9	17.3	NA	NA	NA	NA	NA	NA		0
22-C-1585000	2022	Crawfordsville	Crawfordsville A	0	High	225	LC_4351	17.5	61	4	13	9	1585000	LH195 X LH123HT	1739658	2022-05-11			NA	NA	NA	NA	NA	NA	116	258	30500	20.48	178.83	17	NA	16.5	NA	4.448	2.606	NA	15	493	30.176	148.8	20.167	NA	NA	NA	NA	NA	NA		0
22-C-1585001	2022	Crawfordsville	Crawfordsville A	0	High	225	LC_4351	17.5	57	4	20	9	1585001	LH123HT X 3IIH6	1739659	2022-05-11			NA	NA	NA	NA	NA	NA	149	274	28500	16.83	154.93	12.5	NA	19.141	NA	4.569	2.673	NA	15.5	592	30.017	177.7	28.7	NA	NA	NA	NA	NA	NA		0
22-C-1585002	2022	Crawfordsville	Crawfordsville A	0	High	225	LC_4351	17.5	62	4	13	4	1585002	PHP02 X PHB47	1739641	2022-05-11			NA	NA	NA	NA	NA	NA	97	238	31000	17.08	157.41	12.4	NA	16.055	NA	4.526	2.633	NA	14.5	524	27.969	146.5	18.6	NA	NA	NA	NA	NA	NA		1.61
22-C-1585003	2022	Crawfordsville	Crawfordsville A	0	High	225	LC_4351	17.5	61	4	18	9	1585003	PHN46 X PHB47	1739602	2022-05-11			NA	NA	NA	NA	NA	NA	123	243	30500	18.43	168.49	13.1	NA	15.801	NA	4.501	2.561	NA	14	441	27.995	123.4	14.967	NA	NA	NA	NA	NA	NA		8.2
22-C-1585004	2022	Crawfordsville	Crawfordsville A	0	High	225	LC_4351	17.5	53	4	19	2	1585004	PHK76 X LH145	1739636	2022-05-11			NA	NA	NA	NA	NA	NA	102	217	26500	11.37	113.16	5.4	NA	17.199	NA	3.915	2.635	NA	14.5	441	23.182	102.2	19.067	NA	NA	NA	NA	NA	NA		0
22-C-1585005	2022	Crawfordsville	Crawfordsville A	0	High	225	LC_4351	17.5	60	4	17	10	1585005	PHG39 X PHM49	1739626	2022-05-11			NA	NA	NA	NA	NA	NA	108	239	30000	19.63	173.06	16.2	NA	16.463	NA	4.431	2.448	NA	16	480	30.264	145.3	21.267	NA	NA	NA	NA	NA	NA		0
22-C-1585006	2022	Crawfordsville	Crawfordsville A	0	High	225	LC_4351	17.5	61	4	17	4	1585006	B105 X 3IIH6	1739620	2022-05-11			NA	NA	NA	NA	NA	NA	97	223	30500	18.04	166.45	12.3	NA	17.334	NA	4.385	2.765	NA	16	579	23.612	136.6	16.967	NA	NA	NA	NA	NA	NA		0
22-C-1585007	2022	Crawfordsville	Crawfordsville A	0	High	225	LC_4351	17.5	52	4	20	3	1585007	N209 X 3IIH6	1739624	2022-05-11			NA	NA	NA	NA	NA	NA	130	226	26000	17.14	159.04	11.8	NA	15.961	NA	4.697	2.776	NA	17	558	26.129	145.8	20.2	NA	NA	NA	NA	NA	NA		0
22-C-1585008	2022	Crawfordsville	Crawfordsville A	0	High	225	LC_4351	17.5	55	4	13	2	1585008	LH145 X LH162	1739606	2022-05-11			NA	NA	NA	NA	NA	NA	108	223	27500	20.59	179.36	17.2	NA	15.463	NA	4.407	2.495	NA	14.5	461	30.087	138.6	18.933	NA	NA	NA	NA	NA	NA		0
22-C-1585010	2022	Crawfordsville	Crawfordsville A	0	High	225	LC_4351	17.5	60	4	15	11	1585010	LH82 X PHB47	1716295	2022-05-11			NA	NA	NA	NA	NA	NA	77	209	30000	15.76	145.08	12.5	NA	17.626	NA	4.452	2.401	NA	16	659	22.018	145.2	20.633	NA	NA	NA	NA	NA	NA		6.67
22-C-1585011	2022	Crawfordsville	Crawfordsville A	0	High	225	LC_4351	17.5	64	4	14	7	1585011	2369 X PHP02	1739615	2022-05-11			NA	NA	NA	NA	NA	NA	120	241	32000	16.19	148.69	12.7	NA	16.759	NA	4.604	2.566	NA	14.5	507	30.368	154	22.8	NA	NA	NA	NA	NA	NA		23.44
22-C-1585012	2022	Crawfordsville	Crawfordsville A	0	High	225	LC_4351	17.5	57	4	15	5	1585012	PHP02 X LH185	1739643	2022-05-11			NA	NA	NA	NA	NA	NA	87	198	28500	17.23	158.61	12.5	NA	17.975	NA	4.274	2.644	NA	14.5	553	24.922	137.9	16.833	NA	NA	NA	NA	NA	NA		0
22-C-1585013	2022	Crawfordsville	Crawfordsville A	0	High	225	LC_4351	17.5	59	4	18	6	1585013	2369 X LH123HT	1739654	2022-05-11			NA	NA	NA	NA	NA	NA	141	274	29500	21.29	189.04	15.6	NA	16.607	NA	4.512	2.557	NA	15	553	28.209	155.9	23.8	NA	NA	NA	NA	NA	NA		3.39
22-C-1585014	2022	Crawfordsville	Crawfordsville A	0	High	225	LC_4351	17.5	62	4	17	6	1585014	LH195 X PHZ51	1739608	2022-05-11			NA	NA	NA	NA	NA	NA	110	246	31000	15.76	142.42	14.1	NA	18.053	NA	4.15	2.627	NA	15	454	31.218	141.8	27.6	NA	NA	NA	NA	NA	NA		0
22-C-1585015	2022	Crawfordsville	Crawfordsville A	0	High	225	LC_4351	17.5	56	4	15	3	1585015	B37 X MO17	1739656	2022-05-11			NA	NA	NA	NA	NA	NA	119	231	28000	14.27	128.06	14.7	NA	18.192	NA	4.348	2.776	NA	13.5	497	28.94	143.7	29.6	NA	NA	NA	NA	NA	NA		0
22-C-1585016	2022	Crawfordsville	Crawfordsville A	0	High	225	LC_4351	17.5	54	4	16	8	1585016	LH74 X PHM49	1739623	2022-05-11			NA	NA	NA	NA	NA	NA	105	229	27000	18.79	169.61	14.2	NA	18.424	NA	4.468	2.385	NA	13	517	34.626	178.9	22	NA	NA	NA	NA	NA	NA		0
22-C-1585017	2022	Crawfordsville	Crawfordsville A	0	High	225	LC_4351	17.5	57	4	13	6	1585017	PHK56 X LH198	1739632	2022-05-11			NA	NA	NA	NA	NA	NA	95	237	28500	22.08	199.77	14	NA	14.133	NA	4.524	2.489	NA	15.5	488	26.901	131.4	18.267	NA	NA	NA	NA	NA	NA		3.51
22-C-1585018	2022	Crawfordsville	Crawfordsville A	0	High	225	LC_4351	17.5	55	4	19	5	1585018	PHB47 X 3IIH6	1739625	2022-05-11			NA	NA	NA	NA	NA	NA	118	241	27500	16.09	148.96	12	NA	18.353	NA	4.549	2.728	NA	17.5	675	22.767	153.6	22.633	NA	NA	NA	NA	NA	NA		5.45
22-C-1585019	2022	Crawfordsville	Crawfordsville A	0	High	225	LC_4351	17.5	58	4	19	3	1585019	PHK76 X W606S	1739639	2022-05-11			NA	NA	NA	NA	NA	NA	112	225	29000	15.73	143.97	13	NA	17.651	NA	4.19	2.734	NA	13.5	485	25.725	124.8	21.6	NA	NA	NA	NA	NA	NA		0
22-C-1585020	2022	Crawfordsville	Crawfordsville A	0	High	225	LC_4351	17.5	56	4	14	11	1585020	PHP02 X PHK56	1739649	2022-05-11			NA	NA	NA	NA	NA	NA	100	230	28000	19.81	180.9	13.2	NA	16.687	NA	4.717	2.499	NA	16.5	614	28.988	178.1	22.1	NA	NA	NA	NA	NA	NA		0
22-C-1585021	2022	Crawfordsville	Crawfordsville A	0	High	225	LC_4351	17.5	55	4	18	11	1585021	B37 X OH43	1739667	2022-05-11			NA	NA	NA	NA	NA	NA	100	245	27500	16.71	148.2	15.7	NA	16.56	NA	4.582	2.744	NA	17	513	26.929	138.2	23.6	NA	NA	NA	NA	NA	NA		0
22-C-1585022	2022	Crawfordsville	Crawfordsville A	0	High	225	LC_4351	17.5	60	4	14	8	1585022	B14A X MO17	1739655	2022-05-11			NA	NA	NA	NA	NA	NA	124	251	30000	18.37	164.27	15	NA	17.104	NA	4.456	2.485	NA	14	577	26.707	154.1	22.567	NA	NA	NA	NA	NA	NA		1.67
22-C-1585024	2022	Crawfordsville	Crawfordsville A	0	High	225	LC_4351	17.5	50	4	16	12	1585024	LH82 X PHJ89	1716296	2022-05-11			NA	NA	NA	NA	NA	NA	83	204	25000	18.98	173.52	13.1	NA	17.139	NA	4.576	2.405	NA	16.5	638	25.332	161.5	15.833	NA	NA	NA	NA	NA	NA		0
22-C-1585025	2022	Crawfordsville	Crawfordsville A	0	High	225	LC_4351	17.5	60	4	19	12	1585025	PHB47 X LH185	1716298	2022-05-11			NA	NA	NA	NA	NA	NA	85	228	30000	18.08	166.24	12.6	NA	17.896	NA	4.559	2.416	NA	14	560	28.415	159	20	NA	NA	NA	NA	NA	NA		0
22-C-1585026	2022	Crawfordsville	Crawfordsville A	0	High	225	LC_4351	17.5	54	4	14	2	1585026	2369 X PHN82	1739616	2022-05-11			NA	NA	NA	NA	NA	NA	98	218	27000	19.44	174.04	14.9	NA	16.394	NA	4.694	2.787	NA	16	564	26.72	150.7	22.9	NA	NA	NA	NA	NA	NA		0
22-C-1585027	2022	Crawfordsville	Crawfordsville A	0	High	225	LC_4351	17.5	54	4	16	6	1585027	PHK56 X LH82	1739629	2022-05-11			NA	NA	NA	NA	NA	NA	81	219	27000	18.67	170.1	13.4	NA	14.677	NA	4.639	2.582	NA	19.5	605	26.606	161	21.9	NA	NA	NA	NA	NA	NA		0
22-C-1585028	2022	Crawfordsville	Crawfordsville A	0	High	225	LC_4351	17.5	51	4	19	7	1585028	COMMERCIAL HYBRID 1	1739672	2022-05-11			NA	NA	NA	NA	NA	NA	100	229	25500	19.92	182.53	12.9	NA	17.53	NA	4.612	2.428	NA	15	532	33.283	177.1	21.3	NA	NA	NA	NA	NA	NA		0
22-C-1585029	2022	Crawfordsville	Crawfordsville A	0	High	225	LC_4351	17.5	57	4	13	10	1585029	LH195 X 3IIH6	1739660	2022-05-11			NA	NA	NA	NA	NA	NA	105	230	28500	19.18	176.76	12.4	NA	18.654	NA	4.219	2.467	NA	15.5	574	23.175	133.1	17.6	NA	NA	NA	NA	NA	NA		17.54
22-C-1585030	2022	Crawfordsville	Crawfordsville A	0	High	225	LC_4351	17.5	64	4	14	12	1585030	B73 X PHN82	1739652	2022-05-11			NA	NA	NA	NA	NA	NA	107	236	32000	20.05	177.61	15.8	NA	17.236	NA	4.945	2.77	NA	17	652	30.859	201.1	28.9	NA	NA	NA	NA	NA	NA		3.12
22-C-1585031	2022	Crawfordsville	Crawfordsville A	0	High	225	LC_4351	17.5	59	4	14	5	1585031	B73 X PHM49	1739605	2022-05-11			NA	NA	NA	NA	NA	NA	140	250	29500	19.3	169.34	16.6	NA	17.28	NA	4.766	2.549	NA	15.5	577	31.145	179.6	23.267	NA	NA	NA	NA	NA	NA		0
22-C-1585032	2022	Crawfordsville	Crawfordsville A	0	High	225	LC_4351	17.5	60	4	15	4	1585032	PHB47 X PHK56	1739653	2022-05-11			NA	NA	NA	NA	NA	NA	96	236	30000	18.81	171.97	13.1	NA	13.477	NA	4.363	2.592	NA	15.5	473	25.077	118.7	16.333	NA	NA	NA	NA	NA	NA		1.67
22-C-1585034	2022	Crawfordsville	Crawfordsville A	0	High	225	LC_4351	17.5	60	4	20	8	1585034	2369 X PHZ51	1739663	2022-05-11			NA	NA	NA	NA	NA	NA	114	271	30000	15.06	138.32	12.7	NA	18.453	NA	4.306	2.672	NA	15	519	28.909	150.1	27.333	NA	NA	NA	NA	NA	NA		5
22-C-1585035	2022	Crawfordsville	Crawfordsville A	0	High	225	LC_4351	17.5	59	4	20	5	1585035	PHJ40 X LH82	1739610	2022-05-11			NA	NA	NA	NA	NA	NA	98	212	29500	15.82	144.46	13.2	NA	14.578	NA	4.348	2.689	NA	16.5	494	24.322	120.2	18.6	NA	NA	NA	NA	NA	NA		3.39
22-C-1585036	2022	Crawfordsville	Crawfordsville A	0	High	225	LC_4351	17.5	54	4	15	8	1585036	PHP02 X PHK76	1739646	2022-05-11			NA	NA	NA	NA	NA	NA	107	233	27000	16.41	151.06	12.5	NA	16.175	NA	4.371	2.565	NA	13.5	419	30.485	127.8	18.933	NA	NA	NA	NA	NA	NA		0
22-C-1585037	2022	Crawfordsville	Crawfordsville A	0	High	225	LC_4351	17.5	67	4	17	2	1585037	4N506 X 3IIH6	1739619	2022-05-11			NA	NA	NA	NA	NA	NA	125	242	33500	18.21	168.4	12.1	NA	17.089	NA	4.66	2.678	NA	16	517	29.123	150.6	22.4	NA	NA	NA	NA	NA	NA		7.46
22-C-1585039	2022	Crawfordsville	Crawfordsville A	0	High	225	LC_4351	17.5	62	4	20	12	1585039	WF9 X H95	1739666	2022-05-11			NA	NA	NA	NA	NA	NA	107	251	31000	12.45	118.67	9.4	NA	17.468	NA	4.362	2.499	NA	17.5	613	23.535	144.3	21.933	NA	NA	NA	NA	NA	NA		0
22-C-1585040	2022	Crawfordsville	Crawfordsville A	0	High	225	LC_4351	17.5	57	4	18	8	1585040	PHW52 X PHM49	1739613	2022-05-11			NA	NA	NA	NA	NA	NA	117	233	28500	21.86	191.8	16.6	NA	18.485	NA	4.664	2.381	NA	15.5	552	32.975	182.1	20	NA	NA	NA	NA	NA	NA		0
22-C-1585042	2022	Crawfordsville	Crawfordsville A	0	High	225	LC_4351	17.5	65	4	13	8	1585042	B73 X MO17	1739603	2022-05-11			NA	NA	NA	NA	NA	NA	113	252	32500	18.77	168.84	14.5	NA	18.23	NA	4.403	2.602	NA	14	546	28.786	157.3	22.067	NA	NA	NA	NA	NA	NA		0
22-C-1585043	2022	Crawfordsville	Crawfordsville A	0	High	225	LC_4351	17.5	53	4	20	7	1585043	COMMERCIAL HYBRID 4	1739670	2022-05-11			NA	NA	NA	NA	NA	NA	96	236	26500	20.7	188.59	13.4	NA	17.724	NA	4.541	2.482	NA	14	542	32.042	173.7	20.7	NA	NA	NA	NA	NA	NA		0
22-C-1585044	2022	Crawfordsville	Crawfordsville A	0	High	225	LC_4351	17.5	64	4	16	7	1585044	PHP02 X PHG47	1739627	2022-05-11			NA	NA	NA	NA	NA	NA	123	228	32000	19.3	178.07	12.3	NA	16.847	NA	4.403	2.428	NA	17	560	24.795	138.8	15.667	NA	NA	NA	NA	NA	NA		0
22-C-1585045	2022	Crawfordsville	Crawfordsville A	0	High	225	LC_4351	17.5	63	4	16	3	1585045	LH195 X LH185	1739607	2022-05-11			NA	NA	NA	NA	NA	NA	95	213	31500	20.81	186.97	14.6	NA	16.766	NA	4.684	2.58	NA	15.5	502	31.122	156.2	19.333	NA	NA	NA	NA	NA	NA		4.76
22-C-1585046	2022	Crawfordsville	Crawfordsville A	0	High	225	LC_4351	17.5	62	4	13	5	1585046	PHW52 X LH185	1739611	2022-05-11			NA	NA	NA	NA	NA	NA	84	221	31000	19.58	176.74	14.2	NA	18.217	NA	4.669	2.673	NA	14	528	29.703	156.7	18.433	NA	NA	NA	NA	NA	NA		0
22-C-1585047	2022	Crawfordsville	Crawfordsville A	0	High	225	LC_4351	17.5	63	4	18	7	1585047	LH198 X PHZ51	1739662	2022-05-11			NA	NA	NA	NA	NA	NA	113	258	31500	15.8	143.78	13.5	NA	18.382	NA	4.328	2.564	NA	14	522	31.514	164.4	26.867	NA	NA	NA	NA	NA	NA		0
22-C-1585048	2022	Crawfordsville	Crawfordsville A	0	High	225	LC_4351	17.5	63	4	17	7	1585048	B73 X 3IIH6	1739664	2022-05-11			NA	NA	NA	NA	NA	NA	122	234	31500	20.5	189.57	12.1	NA	16.774	NA	4.735	2.58	NA	19	631	24.218	152.7	21.933	NA	NA	NA	NA	NA	NA		9.52
22-C-1585049	2022	Crawfordsville	Crawfordsville A	0	High	225	LC_4351	17.5	61	4	13	7	1585049	2FACC X 3IIH6	1739618	2022-05-11			NA	NA	NA	NA	NA	NA	103	219	30500	19.1	177.23	11.8	NA	15.019	NA	4.467	2.573	NA	16	454	26.769	121.5	17.433	NA	NA	NA	NA	NA	NA		0
22-C-1585050	2022	Crawfordsville	Crawfordsville A	0	High	225	LC_4351	17.5	67	4	18	10	1585050	LH195 X PHM49	1739609	2022-05-11			NA	NA	NA	NA	NA	NA	73	201	33500	11.28	112.14	5.5	NA	15.337	NA	3.725	2.309	NA	15	378	20.106	76.1	12.833	NA	NA	NA	NA	NA	NA		0
22-C-1585051	2022	Crawfordsville	Crawfordsville A	0	High	225	LC_4351	17.5	54	4	19	9	1585051	PHK56 X W606S	1739630	2022-05-11			NA	NA	NA	NA	NA	NA	102	245	27000	17.31	156.43	14.1	NA	16.264	NA	4.468	2.708	NA	15	522	27.345	142.8	22.833	NA	NA	NA	NA	NA	NA		1.85
22-C-1585052	2022	Crawfordsville	Crawfordsville A	0	High	225	LC_4351	17.5	65	4	17	3	1585052	LH198 X PHB47	1716294	2022-05-11			NA	NA	NA	NA	NA	NA	75	228	32500	16.52	150.86	13.2	NA	16.166	NA	4.266	2.576	NA	12	459	30.9	141.9	23	NA	NA	NA	NA	NA	NA		4.62
22-C-1585053	2022	Crawfordsville	Crawfordsville A	0	High	225	LC_4351	17.5	57	4	20	10	1585053	B73 X PHZ51	1739604	2022-05-11			NA	NA	NA	NA	NA	NA	124	261	28500	15.59	142.69	13	NA	17.226	NA	4.471	2.692	NA	16.5	597	26.128	155.9	24.933	NA	NA	NA	NA	NA	NA		1.75
22-C-1585054	2022	Crawfordsville	Crawfordsville A	0	High	225	LC_4351	17.5	59	4	16	10	1585054	F42 X MO17	1739657	2022-05-11			NA	NA	NA	NA	NA	NA	111	250	29500	16.35	146.21	15	NA	19.193	NA	4.466	2.557	NA	15.5	695	26.659	185.4	24.9	NA	NA	NA	NA	NA	NA		3.39
22-C-1585055	2022	Crawfordsville	Crawfordsville A	0	High	225	LC_4351	17.5	66	4	18	5	1585055	PHN46 X W606S	1739601	2022-05-11			NA	NA	NA	NA	NA	NA	109	239	33000	19.17	173.04	14.2	NA	18.026	NA	4.625	2.793	NA	14	490	31.048	152.1	21.967	NA	NA	NA	NA	NA	NA		0
22-C-1585056	2022	Crawfordsville	Crawfordsville A	0	High	225	LC_4351	17.5	56	4	20	2	1585056	COMMERCIAL HYBRID 3	NA	2022-05-11			NA	NA	NA	NA	NA	NA	108	248	28000	24.74	219.67	15.6	NA	18.684	NA	5.264	2.836	NA	17.5	649	37.248	NA	25.567	NA	NA	NA	NA	NA	NA		0
22-C-1585057	2022	Crawfordsville	Crawfordsville A	0	High	225	LC_4351	17.5	60	4	16	2	1585057	PHK76 X LH82	1739640	2022-05-11			NA	NA	NA	NA	NA	NA	77	194	30000	16.32	150.92	12.1	NA	16.067	NA	4.25	2.511	NA	15	489	28.513	139.3	17.267	NA	NA	NA	NA	NA	NA		8.33
22-C-1585058	2022	Crawfordsville	Crawfordsville A	0	High	225	LC_4351	17.5	49	4	19	6	1585058	PHP02 X PHJ89	1739642	2022-05-11			NA	NA	NA	NA	NA	NA	100	215	24500	19.05	174.16	13.1	NA	14.544	NA	4.566	2.435	NA	13.5	463	28.705	133	12.833	NA	NA	NA	NA	NA	NA		0
22-C-1585060	2022	Crawfordsville	Crawfordsville A	0	High	225	LC_4351	17.5	54	4	16	11	1585060	PHN46 X PHK56	1716300	2022-05-11			NA	NA	NA	NA	NA	NA	91	229	27000	21.41	195.96	13	NA	17.148	NA	4.929	2.602	NA	18	704	27.848	196	24.967	NA	NA	NA	NA	NA	NA		7.41
22-C-1585061	2022	Crawfordsville	Crawfordsville A	0	High	225	LC_4351	17.5	59	4	14	9	1585061	LH185 X LH82	1716292	2022-05-11			NA	NA	NA	NA	NA	NA	88	204	29500	18.69	170.28	13.4	NA	17.877	NA	4.614	2.67	NA	16.5	604	26.187	158.2	16.567	NA	NA	NA	NA	NA	NA		0
22-C-1585062	2022	Crawfordsville	Crawfordsville A	0	High	225	LC_4351	17.5	60	4	14	6	1585062	LH82 X W606S	1716297	2022-05-11			NA	NA	NA	NA	NA	NA	100	217	30000	17.44	157.06	14.4	NA	18.736	NA	4.542	2.763	NA	18	647	25.552	165.2	25.4	NA	NA	NA	NA	NA	NA		0
22-C-1585063	2022	Crawfordsville	Crawfordsville A	0	High	225	LC_4351	17.5	58	4	20	11	1585063	PHP02 X LH198	1739650	2022-05-11			NA	NA	NA	NA	NA	NA	115	251	29000	16.63	149.41	14.6	NA	15.208	NA	4.837	2.575	NA	16	445	35.281	157	26.2	NA	NA	NA	NA	NA	NA		0
22-C-1585064	2022	Crawfordsville	Crawfordsville B	0	Medium	150	LC_4353	17.5	66	1	42	20	1585064	PHN46 X PHK56	1716300	2022-05-11			NA	NA	NA	NA	NA	NA	91	230	33000	21.37	193.57	13.9	NA	14.122	NA	4.714	2.373	NA	15.5	476	29.804	142	17.624	NA	NA	NA	NA	NA	NA		1.52
22-C-1585065	2022	Crawfordsville	Crawfordsville B	0	Medium	150	LC_4353	17.5	58	1	43	20	1585065	B73 X PHN82	1739652	2022-05-11			NA	NA	NA	NA	NA	NA	113	228	29000	24.27	214.48	16	NA	17.595	NA	4.919	2.648	NA	17	648	30.478	197.5	28.349	NA	NA	NA	NA	NA	NA		3.45
22-C-1585066	2022	Crawfordsville	Crawfordsville B	0	Medium	150	LC_4353	17.5	64	1	44	20	1585066	PHP02 X PHN46	1739644	2022-05-11			NA	NA	NA	NA	NA	NA	104	215	32000	20.83	186.05	15.1	NA	14.752	NA	4.965	2.556	NA	15.5	484	29.484	142.8	15.545	NA	NA	NA	NA	NA	NA		1.56
22-C-1585067	2022	Crawfordsville	Crawfordsville B	0	Medium	150	LC_4353	17.5	61	1	45	20	1585067	2369 X PHP02	1739615	2022-05-11			NA	NA	NA	NA	NA	NA	113	235	30500	19.98	180.77	14	NA	15.289	NA	4.27	2.523	NA	14.5	471	26.796	126.3	18.8	NA	NA	NA	NA	NA	NA		8.2
22-C-1585068	2022	Crawfordsville	Crawfordsville B	0	Medium	150	LC_4353	17.5	59	1	46	20	1585068	2369 X LH123HT	1739654	2022-05-11			NA	NA	NA	NA	NA	NA	111	236	29500	15.67	138.31	16.1	NA	17.06	NA	4.545	2.576	NA	15.5	592	27.611	163.4	26.223	NA	NA	NA	NA	NA	NA		8.47
22-C-1585069	2022	Crawfordsville	Crawfordsville B	0	Medium	150	LC_4353	17.5	59	1	42	21	1585069	LH82 X W606S	1716297	2022-05-11			NA	NA	NA	NA	NA	NA	86	212	29500	18.67	165.38	15.8	NA	17.908	NA	4.525	2.712	NA	18	628	22.26	139.9	18.9	NA	NA	NA	NA	NA	NA		0
22-C-1585070	2022	Crawfordsville	Crawfordsville B	0	Medium	150	LC_4353	17.5	69	1	43	21	1585070	PHW52 X PHZ51	1739612	2022-05-11			NA	NA	NA	NA	NA	NA	112	244	34500	18.94	170.17	14.6	NA	18.281	NA	4.217	2.474	NA	13.5	487	28.515	138.9	22.065	NA	NA	NA	NA	NA	NA		0
22-C-1585071	2022	Crawfordsville	Crawfordsville B	0	Medium	150	LC_4353	17.5	59	1	44	21	1585071	PHP02 X LH185	1739643	2022-05-11			NA	NA	NA	NA	NA	NA	88	211	29500	19.17	174.45	13.5	NA	15.644	NA	4.329	2.408	NA	15	472	26.448	124.8	15.356	NA	NA	NA	NA	NA	NA		1.69
22-C-1585072	2022	Crawfordsville	Crawfordsville B	0	Medium	150	LC_4353	17.5	66	1	45	21	1585072	LH185 X W606S	1716293	2022-05-11			NA	NA	NA	NA	NA	NA	98	233	33000	19.36	174.96	14.1	NA	17.963	NA	4.148	2.388	NA	13	488	26.193	127.7	19.325	NA	NA	NA	NA	NA	NA		3.03
22-C-1585073	2022	Crawfordsville	Crawfordsville B	0	Medium	150	LC_4353	17.5	58	1	46	21	1585073	PHP02 X LH82	1739648	2022-05-11			NA	NA	NA	NA	NA	NA	85	191	29000	14.88	134.63	14	NA	14.633	NA	4.623	2.481	NA	16.5	475	26.718	127	17.624	NA	NA	NA	NA	NA	NA		0
22-C-1585074	2022	Crawfordsville	Crawfordsville B	0	Medium	150	LC_4353	17.5	62	1	42	22	1585074	PHW52 X LH185	1739611	2022-05-11			NA	NA	NA	NA	NA	NA	90	199	31000	21.62	193.79	14.8	NA	18.299	NA	4.487	2.354	NA	13.5	547	31.626	173.1	20.364	NA	NA	NA	NA	NA	NA		1.61
22-C-1585075	2022	Crawfordsville	Crawfordsville B	0	Medium	150	LC_4353	17.5	56	1	43	22	1585075	WF9 X H95	1739666	2022-05-11			NA	NA	NA	NA	NA	NA	92	224	28000	14.92	133.58	14.9	NA	16.07	NA	4.398	2.502	NA	17.5	520	25.022	130.2	21.404	NA	NA	NA	NA	NA	NA		14.29
22-C-1585076	2022	Crawfordsville	Crawfordsville B	0	Medium	150	LC_4353	17.5	60	1	44	22	1585076	PHP02 X PHK56	1739649	2022-05-11			NA	NA	NA	NA	NA	NA	110	227	30000	20.01	181.25	13.9	NA	15.511	NA	4.28	2.412	NA	14.5	487	29.774	145	19.419	NA	NA	NA	NA	NA	NA		0
22-C-1585077	2022	Crawfordsville	Crawfordsville B	0	Medium	150	LC_4353	17.5	66	1	45	22	1585077	COMMERCIAL HYBRID 4	1739670	2022-05-11			NA	NA	NA	NA	NA	NA	102	231	33000	23.06	207.91	14.3	NA	15.96	NA	4.498	2.42	NA	16	559	29.249	163.6	19.939	NA	NA	NA	NA	NA	NA		0
22-C-1585078	2022	Crawfordsville	Crawfordsville B	0	Medium	150	LC_4353	17.5	55	1	46	22	1585078	PHG39 X PHN82	NA	2022-05-11			NA	NA	NA	NA	NA	NA	96	228	27500	18.13	160.6	15.8	NA	18.621	NA	4.606	2.513	NA	16	583	30.458	177.5	29.436	NA	NA	NA	NA	NA	NA		1.82
22-C-1585079	2022	Crawfordsville	Crawfordsville B	0	Medium	150	LC_4353	17.5	69	1	42	23	1585079	PHW52 X PHN82	1739661	2022-05-11			NA	NA	NA	NA	NA	NA	80	201	34500	21.08	183.18	17.4	NA	16.824	NA	4.571	2.593	NA	14.5	515	32.604	167.8	20.4	NA	NA	NA	NA	NA	NA		0
22-C-1585080	2022	Crawfordsville	Crawfordsville B	0	Medium	150	LC_4353	17.5	56	1	43	23	1585080	PHN46 X PHB47	1739602	2022-05-11			NA	NA	NA	NA	NA	NA	108	233	28000	19.49	175.93	14.2	NA	17.488	NA	4.557	2.637	NA	12.5	457	31.131	142.2	18.567	NA	NA	NA	NA	NA	NA		1.79
22-C-1585081	2022	Crawfordsville	Crawfordsville B	0	Medium	150	LC_4353	17.5	58	1	44	23	1585081	PHK56 X PHJ89	1739633	2022-05-11			NA	NA	NA	NA	NA	NA	98	217	29000	20.47	184.77	14.2	NA	16.32	NA	4.243	2.277	NA	14.5	528	30.032	158.5	17.767	NA	NA	NA	NA	NA	NA		0
22-C-1585082	2022	Crawfordsville	Crawfordsville B	0	Medium	150	LC_4353	17.5	65	1	45	23	1585082	LH145 X LH162	1739606	2022-05-11			NA	NA	NA	NA	NA	NA	95	226	32500	24.31	208.95	18.3	NA	17.027	NA	4.352	2.444	NA	15	508	30.138	153.1	20.933	NA	NA	NA	NA	NA	NA		3.08
22-C-1585083	2022	Crawfordsville	Crawfordsville B	0	Medium	150	LC_4353	17.5	65	1	46	23	1585083	B37 X MO17	1739656	2022-05-11			NA	NA	NA	NA	NA	NA	120	236	32500	16.25	144.46	15.5	NA	18.456	NA	4.243	2.703	NA	13.5	501	28.257	141.6	27.9	NA	NA	NA	NA	NA	NA		0
22-C-1585084	2022	Crawfordsville	Crawfordsville B	0	Medium	150	LC_4353	17.5	57	1	42	24	1585084	F42 X MO17	1739657	2022-05-11			NA	NA	NA	NA	NA	NA	105	238	28500	24.04	214.47	15.2	NA	17.942	NA	4.461	2.55	NA	15.5	680	24.522	166.8	23.367	NA	NA	NA	NA	NA	NA		1.75
22-C-1585085	2022	Crawfordsville	Crawfordsville B	0	Medium	150	LC_4353	17.5	59	1	43	24	1585085	COMMERCIAL HYBRID 6	1739673	2022-05-11			NA	NA	NA	NA	NA	NA	97	223	29500	23.3	211.79	13.6	NA	17.576	NA	4.433	2.418	NA	13	513	29.468	151.3	19.833	NA	NA	NA	NA	NA	NA		6.78
22-C-1585086	2022	Crawfordsville	Crawfordsville B	0	Medium	150	LC_4353	17.5	63	1	44	24	1585086	PHP02 X LH145	1739645	2022-05-11			NA	NA	NA	NA	NA	NA	74	217	31500	17.86	163.09	13.2	NA	15.963	NA	4.215	2.534	NA	15	462	26.26	121.2	19	NA	NA	NA	NA	NA	NA		0
22-C-1585087	2022	Crawfordsville	Crawfordsville B	0	Medium	150	LC_4353	17.5	71	1	45	24	1585087	PHP02 X W606S	1739647	2022-05-11			NA	NA	NA	NA	NA	NA	116	226	35500	21.65	194.97	14.4	NA	16.878	NA	4.681	2.655	NA	16	560	27.613	154.6	19.089	NA	NA	NA	NA	NA	NA		0
22-C-1585088	2022	Crawfordsville	Crawfordsville B	0	Medium	150	LC_4353	17.5	52	1	46	24	1585088	COMMERCIAL HYBRID 2	NA	2022-05-11			NA	NA	NA	NA	NA	NA	83	210	26000	23.15	207.99	14.6	NA	17.181	NA	4.638	2.477	NA	15.5	629	31.787	199.8	20.243	NA	NA	NA	NA	NA	NA		0
22-C-1585089	2022	Crawfordsville	Crawfordsville B	0	Medium	150	LC_4353	17.5	52	1	42	25	1585089	N209 X 3IIH6	1739624	2022-05-11			NA	NA	NA	NA	NA	NA	124	223	26000	19.46	178.52	12.8	NA	16.511	NA	4.559	2.587	NA	17	577	26.719	154.2	20.553	NA	NA	NA	NA	NA	NA		0
22-C-1585090	2022	Crawfordsville	Crawfordsville B	0	Medium	150	LC_4353	17.5	63	1	43	25	1585090	PHK56 X LH145	1739635	2022-05-11			NA	NA	NA	NA	NA	NA	89	224	31500	18.11	165.76	13	NA	15.127	NA	3.881	2.212	NA	15	475	19.418	92.2	15.978	NA	NA	NA	NA	NA	NA		0
22-C-1585091	2022	Crawfordsville	Crawfordsville B	0	Medium	150	LC_4353	17.5	56	1	44	25	1585091	B105 X 3IIH6	1739620	2022-05-11			NA	NA	NA	NA	NA	NA	113	254	28000	15.98	146.6	12.8	NA	17.943	NA	4.342	2.502	NA	17	550	21.436	117.9	14.167	NA	NA	NA	NA	NA	NA		0
22-C-1585092	2022	Crawfordsville	Crawfordsville B	0	Medium	150	LC_4353	17.5	61	1	45	25	1585092	F42 X OH43	1739668	2022-05-11			NA	NA	NA	NA	NA	NA	115	245	30500	18.79	164.67	16.7	NA	15.851	NA	4.578	2.778	NA	17	592	22.527	133.4	22.302	NA	NA	NA	NA	NA	NA		1.64
22-C-1585093	2022	Crawfordsville	Crawfordsville B	0	Medium	150	LC_4353	17.5	69	1	46	25	1585093	PHK76 X LH198	1739637	2022-05-11			NA	NA	NA	NA	NA	NA	112	221	34500	19.04	170.46	14.9	NA	15.623	NA	4.243	2.384	NA	13	444	28.377	125.9	20.223	NA	NA	NA	NA	NA	NA		8.7
22-C-1585094	2022	Crawfordsville	Crawfordsville B	0	Medium	150	LC_4353	17.5	58	1	42	26	1585094	2369 X 3IIH6	1739617	2022-05-11			NA	NA	NA	NA	NA	NA	112	236	29000	24.02	219.6	13.1	NA	17.285	NA	4.552	2.505	NA	16	597	25.073	149.8	19.115	NA	NA	NA	NA	NA	NA		0
22-C-1585095	2022	Crawfordsville	Crawfordsville B	0	Medium	150	LC_4353	17.5	70	1	43	26	1585095	PHN46 X W606S	1739601	2022-05-11			NA	NA	NA	NA	NA	NA	108	227	35000	20.64	185.22	14.7	NA	18.206	NA	4.777	2.614	NA	15	510	28.81	146.8	22.254	NA	NA	NA	NA	NA	NA		0
22-C-1585096	2022	Crawfordsville	Crawfordsville B	0	Medium	150	LC_4353	17.5	65	1	44	26	1585096	LH195 X LH123HT	1739658	2022-05-11			NA	NA	NA	NA	NA	NA	127	255	32500	24.28	210.22	17.7	NA	17.6	NA	4.621	2.543	NA	15	535	32.005	171.3	25.373	NA	NA	NA	NA	NA	NA		3.08
22-C-1585097	2022	Crawfordsville	Crawfordsville B	0	Medium	150	LC_4353	17.5	58	1	45	26	1585097	PHK56 X LH185	1739634	2022-05-11			NA	NA	NA	NA	NA	NA	96	229	29000	20.77	187.26	14.3	NA	14.552	NA	4.049	2.335	NA	12.5	419	25.302	106.1	15.925	NA	NA	NA	NA	NA	NA		0
22-C-1585098	2022	Crawfordsville	Crawfordsville B	0	Medium	150	LC_4353	17.5	56	1	46	26	1585098	PHG39 X PHM49	1739626	2022-05-11			NA	NA	NA	NA	NA	NA	107	241	28000	18.96	166.56	16.5	NA	18.408	NA	4.399	2.278	NA	15	542	29.963	162.5	23.247	NA	NA	NA	NA	NA	NA		1.79
22-C-1585099	2022	Crawfordsville	Crawfordsville B	0	Medium	150	LC_4353	17.5	48	1	42	27	1585099	PHK56 X 3IIH6	1739631	2022-05-11			NA	NA	NA	NA	NA	NA	100	234	24000	16.96	154.87	13.2	NA	15.252	NA	4.508	2.437	NA	14	527	27.712	146.1	19.8	NA	NA	NA	NA	NA	NA		0
22-C-1585100	2022	Crawfordsville	Crawfordsville B	0	Medium	150	LC_4353	17.5	62	1	43	27	1585100	B37 X OH43	1739667	2022-05-11			NA	NA	NA	NA	NA	NA	110	248	31000	16.62	146.7	16.1	NA	17.079	NA	4.719	2.85	NA	16.5	566	25.2	142.6	22.4	NA	NA	NA	NA	NA	NA		3.23
22-C-1585801	2022	Crawfordsville	Crawfordsville B	0	Medium	150	LC_4353	17.5	62	1	44	27	1585801	LH123HT X PHB47	1739622	2022-05-11			NA	NA	NA	NA	NA	NA	107	256	31000	18.32	164.02	14.9	NA	16.581	NA	4.309	2.544	NA	14	490	25.848	126.6	21.567	NA	NA	NA	NA	NA	NA		3.23
22-C-1585802	2022	Crawfordsville	Crawfordsville B	0	Medium	150	LC_4353	17.5	53	1	45	27	1585802	PHK56 X W606S	1739630	2022-05-11			NA	NA	NA	NA	NA	NA	121	260	26500	21.25	189.36	15.3	NA	15.686	NA	4.305	2.574	NA	15	511	22.97	117.3	19.433	NA	NA	NA	NA	NA	NA		3.77
22-C-1585803	2022	Crawfordsville	Crawfordsville B	0	Medium	150	LC_4353	17.5	65	1	46	27	1585803	PHZ51 X LH145	1739614	2022-05-11			NA	NA	NA	NA	NA	NA	106	247	32500	15.37	139.87	13.5	NA	17.942	NA	3.924	2.614	NA	15.5	557	19.647	109.4	21.7	NA	NA	NA	NA	NA	NA		0
22-C-1585804	2022	Crawfordsville	Crawfordsville B	0	Medium	150	LC_4353	17.5	50	1	42	28	1585804	B73 X PHM49	1739605	2022-05-11			NA	NA	NA	NA	NA	NA	127	251	25000	24.7	211.78	18.5	NA	16.448	NA	4.93	2.534	NA	17	607	29.819	181	23.5	NA	NA	NA	NA	NA	NA		0
22-C-1585805	2022	Crawfordsville	Crawfordsville B	0	Medium	150	LC_4353	17.5	65	1	43	28	1585805	LH195 X LH185	1739607	2022-05-11			NA	NA	NA	NA	NA	NA	90	229	32500	24.54	216.61	16.1	NA	17.838	NA	4.829	2.582	NA	15	537	34.842	187.1	24.3	NA	NA	NA	NA	NA	NA		0
22-C-1585806	2022	Crawfordsville	Crawfordsville B	0	Medium	150	LC_4353	17.5	64	1	44	28	1585806	LH74 X PHN82	1739651	2022-05-11			NA	NA	NA	NA	NA	NA	99	228	32000	18.86	167.66	15.5	NA	17.253	NA	4.811	2.716	NA	15.5	537	31.236	167.6	23.5	NA	NA	NA	NA	NA	NA		0
22-C-1585807	2022	Crawfordsville	Crawfordsville B	0	Medium	150	LC_4353	17.5	56	1	45	28	1585807	LH123HT X 3IIH6	1739659	2022-05-11			NA	NA	NA	NA	NA	NA	131	271	28000	21.17	191.54	14	NA	18.345	NA	4.523	2.558	NA	15	537	29.609	159	25.933	NA	NA	NA	NA	NA	NA		3.57
22-C-1585808	2022	Crawfordsville	Crawfordsville B	0	Medium	150	LC_4353	17.5	65	1	46	28	1585808	PHK76 X LH82	1739640	2022-05-11			NA	NA	NA	NA	NA	NA	100	199	32500	17.26	156.34	13.9	NA	14.07	NA	4.159	2.418	NA	16.5	476	22.435	106.9	13.8	NA	NA	NA	NA	NA	NA		3.08
22-C-1585809	2022	Crawfordsville	Crawfordsville B	0	Medium	150	LC_4353	17.5	43	1	42	29	1585809	COMMERCIAL HYBRID 3	NA	2022-05-11			NA	NA	NA	NA	NA	NA	99	236	21500	28.31	243.93	18.1	NA	16.322	NA	5.367	2.668	NA	19	528	34.757	183.4	20.7	NA	NA	NA	NA	NA	NA		0
22-C-1585810	2022	Crawfordsville	Crawfordsville B	0	Medium	150	LC_4353	17.5	65	1	43	29	1585810	PHB47 X PHK56	1739653	2022-05-11			NA	NA	NA	NA	NA	NA	111	253	32500	18.86	170.44	14.1	NA	16.491	NA	4.41	2.502	NA	15	612	26.076	159.5	23	NA	NA	NA	NA	NA	NA		10.77
22-C-1585811	2022	Crawfordsville	Crawfordsville B	0	Medium	150	LC_4353	17.5	59	1	44	29	1585811	B73 X PHZ51	1739604	2022-05-11			NA	NA	NA	NA	NA	NA	148	264	29500	17.45	157.15	14.4	NA	17.642	NA	4.678	2.775	NA	17.5	656	26.423	173.3	27.167	NA	NA	NA	NA	NA	NA		3.39
22-C-1585812	2022	Crawfordsville	Crawfordsville B	0	Medium	150	LC_4353	17.5	57	1	45	29	1585812	PHJ40 X LH82	1739610	2022-05-11			NA	NA	NA	NA	NA	NA	102	210	28500	19.29	173.31	14.6	NA	15.009	NA	4.453	2.461	NA	16.5	455	26.31	119.8	17.1	NA	NA	NA	NA	NA	NA		0
22-C-1585813	2022	Crawfordsville	Crawfordsville B	0	Medium	150	LC_4353	17.5	62	1	46	29	1585813	B37 X H95	1739665	2022-05-11			NA	NA	NA	NA	NA	NA	120	248	31000	13.16	113.11	18.3	NA	17.175	NA	4.473	2.895	NA	17.5	549	24.447	134.1	28.567	NA	NA	NA	NA	NA	NA		0
22-C-1585814	2022	Crawfordsville	Crawfordsville B	0	Medium	150	LC_4353	17.5	51	1	42	30	1585814	2FACC X 3IIH6	1739618	2022-05-11			NA	NA	NA	NA	NA	NA	106	232	25500	17.96	163.82	13.3	NA	18.344	NA	4.612	2.552	NA	16	562	29.994	168.7	25.167	NA	NA	NA	NA	NA	NA		0
22-C-1585815	2022	Crawfordsville	Crawfordsville B	0	Medium	150	LC_4353	17.5	56	1	43	30	1585815	PHT69 X 3IIH6	1739628	2022-05-11			NA	NA	NA	NA	NA	NA	107	237	28000	20.54	188	13	NA	19.182	NA	4.402	2.507	NA	14.5	547	32.259	176.6	24.2	NA	NA	NA	NA	NA	NA		0
22-C-1585816	2022	Crawfordsville	Crawfordsville B	0	Medium	150	LC_4353	17.5	65	1	44	30	1585816	PHK56 X LH82	1739629	2022-05-11			NA	NA	NA	NA	NA	NA	87	202	32500	19.91	179.51	14.3	NA	14.739	NA	4.566	2.459	NA	17.5	585	26.693	156.1	18.067	NA	NA	NA	NA	NA	NA		23.08
22-C-1585817	2022	Crawfordsville	Crawfordsville B	0	Medium	150	LC_4353	17.5	62	1	45	30	1585817	PHK76 X W606S	1739639	2022-05-11			NA	NA	NA	NA	NA	NA	89	220	31000	17.46	158.15	13.9	NA	18.073	NA	3.981	2.712	NA	13.5	504	24.838	125.1	22.8	NA	NA	NA	NA	NA	NA		0
22-C-1585818	2022	Crawfordsville	Crawfordsville B	0	Medium	150	LC_4353	17.5	49	1	46	30	1585818	B73 X MO17	1739603	2022-05-11			NA	NA	NA	NA	NA	NA	117	244	24500	18.23	161.49	15.8	NA	19.307	NA	4.399	2.556	NA	14	618	29.072	179.6	25.433	NA	NA	NA	NA	NA	NA		2.04
22-C-1585819	2022	Crawfordsville	Crawfordsville B	0	Medium	150	LC_4353	17.5	59	1	42	31	1585819	LH82 X PHJ89	1716296	2022-05-11			NA	NA	NA	NA	NA	NA	87	209	29500	19.97	181.52	13.6	NA	15.285	NA	4.348	2.379	NA	18	615	21.918	134.9	13.7	NA	NA	NA	NA	NA	NA		8.47
22-C-1585820	2022	Crawfordsville	Crawfordsville B	0	Medium	150	LC_4353	17.5	49	1	43	31	1585820	LH82 X PHB47	1716295	2022-05-11			NA	NA	NA	NA	NA	NA	97	212	24500	16.54	150.17	13.7	NA	18.446	NA	4.276	2.674	NA	16.5	708	22.062	156.2	22.425	NA	NA	NA	NA	NA	NA		32.65
22-C-1585821	2022	Crawfordsville	Crawfordsville B	0	Medium	150	LC_4353	17.5	56	1	44	31	1585821	PHB47 X 3IIH6	1739625	2022-05-11			NA	NA	NA	NA	NA	NA	107	233	28000	16.06	146.83	13.1	NA	18.301	NA	4.21	2.458	NA	14.5	505	25.079	126.7	20.967	NA	NA	NA	NA	NA	NA		0
22-C-1585822	2022	Crawfordsville	Crawfordsville B	0	Medium	150	LC_4353	17.5	58	1	45	31	1585822	PHP02 X PHJ89	1739642	2022-05-11			NA	NA	NA	NA	NA	NA	98	241	29000	21.15	191.8	13.8	NA	15.05	NA	4.466	2.391	NA	15	490	28.455	139.3	14.9	NA	NA	NA	NA	NA	NA		0
22-C-1585823	2022	Crawfordsville	Crawfordsville B	0	Medium	150	LC_4353	17.5	64	1	46	31	1585823	LH195 X PHM49	1739609	2022-05-11			NA	NA	NA	NA	NA	NA	86	191	32000	11.76	106.89	13.6	NA	14.932	NA	3.68	2.22	NA	14	426	19.703	83.9	13.467	NA	NA	NA	NA	NA	NA		3.12
22-C-1585824	2022	Crawfordsville	Crawfordsville B	0	Medium	150	LC_4353	17.5	52	1	42	32	1585824	2369 X PHN82	1739616	2022-05-11			NA	NA	NA	NA	NA	NA	86	224	26000	19.87	176.64	15.5	NA	17.279	NA	4.642	2.684	NA	17	590	26.973	159.2	22.333	NA	NA	NA	NA	NA	NA		5.77
22-C-1585826	2022	Crawfordsville	Crawfordsville B	0	Medium	150	LC_4353	17.5	57	1	44	32	1585826	PHK56 X LH198	1739632	2022-05-11			NA	NA	NA	NA	NA	NA	97	222	28500	20.06	180.44	14.5	NA	14.873	NA	4.477	2.407	NA	14	502	28.082	141.1	20.467	NA	NA	NA	NA	NA	NA		10.53
22-C-1585827	2022	Crawfordsville	Crawfordsville B	0	Medium	150	LC_4353	17.5	55	1	45	32	1585827	LH198 X PHB47	1716294	2022-05-11			NA	NA	NA	NA	NA	NA	93	224	27500	17.05	153.19	14.6	NA	15.773	NA	4.238	2.367	NA	13	435	29.241	127.2	21.567	NA	NA	NA	NA	NA	NA		5.45
22-C-1585828	2022	Crawfordsville	Crawfordsville B	0	Medium	150	LC_4353	17.5	59	1	46	32	1585828	2369 X PHZ51	1739663	2022-05-11			NA	NA	NA	NA	NA	NA	111	248	29500	15.43	138.31	14.8	NA	18.23	NA	4.362	2.583	NA	14.5	512	30.156	154.3	27	NA	NA	NA	NA	NA	NA		0
22-C-1585829	2022	Crawfordsville	Crawfordsville B	0	Medium	150	LC_4353	17.5	63	1	42	33	1585829	LH74 X PHM49	1739623	2022-05-11			NA	NA	NA	NA	NA	NA	92	202	31500	19.94	179.36	14.5	NA	18.434	NA	4.324	2.371	NA	13.5	521	29.597	154.3	20.633	NA	NA	NA	NA	NA	NA		0
22-C-1585830	2022	Crawfordsville	Crawfordsville B	0	Medium	150	LC_4353	17.5	63	1	43	33	1585830	LH198 X PHZ51	1739662	2022-05-11			NA	NA	NA	NA	NA	NA	112	234	31500	15.39	138.27	14.6	NA	15.699	NA	4.286	2.483	NA	14.5	421	29.161	122.8	21.8	NA	NA	NA	NA	NA	NA		3.17
22-C-1585831	2022	Crawfordsville	Crawfordsville B	0	Medium	150	LC_4353	17.5	49	1	44	33	1585831	PHB47 X LH185	1716298	2022-05-11			NA	NA	NA	NA	NA	NA	85	223	24500	17.38	157.98	13.6	NA	17.739	NA	4.284	2.494	NA	13	479	25.529	122.2	18.767	NA	NA	NA	NA	NA	NA		10.2
22-C-1585832	2022	Crawfordsville	Crawfordsville B	0	Medium	150	LC_4353	17.5	63	1	45	33	1585832	PHW52 X PHM49	1739613	2022-05-11			NA	NA	NA	NA	NA	NA	93	219	31500	20.56	179.1	17.2	NA	16.944	NA	4.535	2.32	NA	15.5	468	31.682	148.2	17.567	NA	NA	NA	NA	NA	NA		1.59
22-C-1585833	2022	Crawfordsville	Crawfordsville B	0	Medium	150	LC_4353	17.5	52	1	46	33	1585833	4N506 X 3IIH6	1739619	2022-05-11			NA	NA	NA	NA	NA	NA	103	225	26000	17.83	162.26	13.5	NA	16.166	NA	4.609	2.705	NA	18	535	27.503	147.2	21.533	NA	NA	NA	NA	NA	NA		1.92
22-C-1585834	2022	Crawfordsville	Crawfordsville B	0	Medium	150	LC_4353	17.5	55	1	42	34	1585834	PHP02 X PHG47	1739627	2022-05-11			NA	NA	NA	NA	NA	NA	103	206	27500	18.95	173.25	13.1	NA	17.804	NA	4.396	2.415	NA	15.5	552	24.867	137.3	20.267	NA	NA	NA	NA	NA	NA		0
22-C-1585835	2022	Crawfordsville	Crawfordsville B	0	Medium	150	LC_4353	17.5	47	1	43	34	1585835	LH195 X 3IIH6	1739660	2022-05-11			NA	NA	NA	NA	NA	NA	95	221	23500	19.89	181.42	13.3	NA	18.385	NA	4.645	2.586	NA	15.5	599	28.154	168.7	21.933	NA	NA	NA	NA	NA	NA		12.77
22-C-1585836	2022	Crawfordsville	Crawfordsville B	0	Medium	150	LC_4353	17.5	62	1	44	34	1585836	PHK76 X LH145	1739636	2022-05-11			NA	NA	NA	NA	NA	NA	96	216	31000	13.6	123.48	13.7	NA	15.154	NA	3.746	2.585	NA	13	400	21.592	86.4	17.433	NA	NA	NA	NA	NA	NA		3.23
22-C-1585837	2022	Crawfordsville	Crawfordsville B	0	Medium	150	LC_4353	17.5	57	1	45	34	1585837	PHP02 X PHK76	1739646	2022-05-11			NA	NA	NA	NA	NA	NA	86	212	28500	17.68	160.15	13.9	NA	16.876	NA	4.374	2.643	NA	16	491	27.561	135.2	19.467	NA	NA	NA	NA	NA	NA		0
22-C-1585838	2022	Crawfordsville	Crawfordsville B	0	Medium	150	LC_4353	17.5	68	1	46	34	1585838	B14A X MO17	1739655	2022-05-11			NA	NA	NA	NA	NA	NA	113	234	34000	20.7	181.41	16.7	NA	17.766	NA	4.363	2.616	NA	14	523	28.202	147.4	23.9	NA	NA	NA	NA	NA	NA		0
22-C-1585839	2022	Crawfordsville	Crawfordsville B	0	Medium	150	LC_4353	17.5	68	1	42	35	1585839	PHK76 X 3IIH6	1739638	2022-05-11			NA	NA	NA	NA	NA	NA	104	209	34000	16.65	152.39	13	NA	17.321	NA	4.046	2.483	NA	15	489	23.656	115.6	18.167	NA	NA	NA	NA	NA	NA		0
22-C-1585840	2022	Crawfordsville	Crawfordsville B	0	Medium	150	LC_4353	17.5	57	1	43	35	1585840	COMMERCIAL HYBRID 1	1739672	2022-05-11			NA	NA	NA	NA	NA	NA	86	217	28500	21.11	191.88	13.6	NA	18.184	NA	4.567	2.478	NA	15	579	32.942	190.7	22.6	NA	NA	NA	NA	NA	NA		0
22-C-1585841	2022	Crawfordsville	Crawfordsville B	0	Medium	150	LC_4353	17.5	64	1	44	35	1585841	PHP02 X PHB47	1739641	2022-05-11			NA	NA	NA	NA	NA	NA	97	221	32000	17.3	157.8	13.3	NA	18.018	NA	4.457	2.646	NA	15.5	625	25.184	157.4	19.167	NA	NA	NA	NA	NA	NA		0
22-C-1585842	2022	Crawfordsville	Crawfordsville B	0	Medium	150	LC_4353	17.5	68	1	45	35	1585842	LH195 X PHZ51	1739608	2022-05-11			NA	NA	NA	NA	NA	NA	111	248	34000	18.42	164.72	15	NA	18.264	NA	4.199	2.589	NA	16	580	25.971	150.6	26.467	NA	NA	NA	NA	NA	NA		11.76
22-C-1585843	2022	Crawfordsville	Crawfordsville B	0	Medium	150	LC_4353	17.5	49	1	46	35	1585843	PHB47 X PHJ89	1716299	2022-05-11			NA	NA	NA	NA	NA	NA	87	232	24500	17.81	161.14	14	NA	16.837	NA	4.035	2.354	NA	13	476	25.42	121	17.767	NA	NA	NA	NA	NA	NA		0
22-C-1585844	2022	Crawfordsville	Crawfordsville B	0	Medium	150	LC_4353	17.5	56	1	42	36	1585844	LH185 X LH82	1716292	2022-05-11			NA	NA	NA	NA	NA	NA	64	187	28000	19.71	178.12	14.1	NA	16.968	NA	4.667	2.616	NA	17.5	638	24.224	154.5	18.367	NA	NA	NA	NA	NA	NA		0
22-C-1585845	2022	Crawfordsville	Crawfordsville B	0	Medium	150	LC_4353	17.5	52	1	43	36	1585845	B84 X 3IIH6	1739621	2022-05-11			NA	NA	NA	NA	NA	NA	112	232	26000	18.23	165.7	13.6	NA	17.823	NA	4.631	2.665	NA	17	573	25.378	145.5	25.567	NA	NA	NA	NA	NA	NA		23.08
22-C-1585846	2022	Crawfordsville	Crawfordsville B	0	Medium	150	LC_4353	17.5	67	1	44	36	1585846	B73 X 3IIH6	1739664	2022-05-11			NA	NA	NA	NA	NA	NA	113	243	33500	18.16	166.6	12.8	NA	17.208	NA	4.694	2.686	NA	18	582	24.261	141.2	21.067	NA	NA	NA	NA	NA	NA		0
22-C-1585847	2022	Crawfordsville	Crawfordsville B	0	Medium	150	LC_4353	17.5	70	1	45	36	1585847	PHP02 X LH198	1739650	2022-05-11			NA	NA	NA	NA	NA	NA	110	233	35000	21.59	192.84	15.1	NA	14.838	NA	4.696	2.657	NA	14	426	33.438	142.3	21.6	NA	NA	NA	NA	NA	NA		2.86
22-C-1585848	2022	Crawfordsville	Crawfordsville B	0	Medium	150	LC_4353	17.5	57	1	46	36	1585848	LH185 X LH145	1716291	2022-05-11			NA	NA	NA	NA	NA	NA	80	201	28500	15.55	142.16	13.1	NA	19.205	NA	3.894	2.399	NA	14	510	22.157	113	17.667	NA	NA	NA	NA	NA	NA		0
22-C-1585849	2022	Crawfordsville	Crawfordsville B	0	Medium	150	LC_4353	17.5	72	2	45	8	1585849	PHN46 X PHK56	1716300	2022-05-11			NA	NA	NA	NA	NA	NA	98	240	36000	21.96	197.3	14.6	NA	16.503	NA	4.9	2.659	NA	NA	726	25.792	187.3	24.6	NA	NA	NA	NA	NA	NA		4.17
22-C-1585850	2022	Crawfordsville	Crawfordsville B	0	Medium	150	LC_4353	17.5	49	2	43	13	1585850	B73 X PHN82	1739652	2022-05-11			NA	NA	NA	NA	NA	NA	101	232	24500	23.56	205.97	16.9	NA	16.614	NA	4.929	2.779	NA	17	681	28.498	194.2	27.7	NA	NA	NA	NA	NA	NA		6.12
22-C-1585851	2022	Crawfordsville	Crawfordsville B	0	Medium	150	LC_4353	17.5	55	2	45	15	1585851	PHP02 X PHN46	1739644	2022-05-11			NA	NA	NA	NA	NA	NA	98	220	27500	20.73	182.98	16.1	NA	15.404	NA	4.765	2.565	NA	13	420	32.907	138.1	19.833	NA	NA	NA	NA	NA	NA		0
22-C-1585852	2022	Crawfordsville	Crawfordsville B	0	Medium	150	LC_4353	17.5	68	2	44	18	1585852	2369 X PHP02	1739615	2022-05-11			NA	NA	NA	NA	NA	NA	118	240	34000	16.82	152.36	13.9	NA	17.118	NA	4.476	2.439	NA	15	567	28.135	159.4	23.436	NA	NA	NA	NA	NA	NA		29.41
22-C-1585853	2022	Crawfordsville	Crawfordsville B	0	Medium	150	LC_4353	17.5	61	2	45	17	1585853	2369 X LH123HT	1739654	2022-05-11			NA	NA	NA	NA	NA	NA	113	273	30500	21.06	184.34	16.8	NA	17.18	NA	4.412	2.503	NA	13.5	540	28.772	155.5	25.137	NA	NA	NA	NA	NA	NA		6.56
22-C-1585854	2022	Crawfordsville	Crawfordsville B	0	Medium	150	LC_4353	17.5	58	2	46	3	1585854	LH82 X W606S	1716297	2022-05-11			NA	NA	NA	NA	NA	NA	87	204	29000	19.4	173.07	15.2	NA	14.405	NA	4.37	2.771	NA	17.5	510	20.647	105.4	16.167	NA	NA	NA	NA	NA	NA		1.72
22-C-1585855	2022	Crawfordsville	Crawfordsville B	0	Medium	150	LC_4353	17.5	67	2	42	18	1585855	PHW52 X PHZ51	1739612	2022-05-11			NA	NA	NA	NA	NA	NA	101	251	33500	19.58	174.68	15.2	NA	18.595	NA	4.341	2.398	NA	14.5	486	30.85	150	22.033	NA	NA	NA	NA	NA	NA		0
22-C-1585856	2022	Crawfordsville	Crawfordsville B	0	Medium	150	LC_4353	17.5	66	2	46	8	1585856	PHP02 X LH185	1739643	2022-05-11			NA	NA	NA	NA	NA	NA	98	199	33000	17.2	154.89	14.4	NA	17.623	NA	4.58	2.656	NA	15	551	27.93	153.8	19.433	NA	NA	NA	NA	NA	NA		3.03
22-C-1585858	2022	Crawfordsville	Crawfordsville B	0	Medium	150	LC_4353	17.5	62	2	45	4	1585858	PHP02 X LH82	1739648	2022-05-11			NA	NA	NA	NA	NA	NA	105	205	31000	17.8	160.3	14.4	NA	13.908	NA	4.373	2.482	NA	16.5	481	24.107	116	13.133	NA	NA	NA	NA	NA	NA		0
22-C-1585859	2022	Crawfordsville	Crawfordsville B	0	Medium	150	LC_4353	17.5	58	2	46	11	1585859	PHW52 X LH185	1739611	2022-05-11			NA	NA	NA	NA	NA	NA	89	226	29000	22.05	195.56	15.7	NA	17.952	NA	4.608	2.584	NA	15	618	29.402	181.8	20.1	NA	NA	NA	NA	NA	NA		0
22-C-1585860	2022	Crawfordsville	Crawfordsville B	0	Medium	150	LC_4353	17.5	71	2	42	9	1585860	WF9 X H95	1739666	2022-05-11			NA	NA	NA	NA	NA	NA	93	251	35500	16.77	149.61	15.2	NA	15.609	NA	4.437	2.56	NA	17.5	555	23.526	130.6	18.767	NA	NA	NA	NA	NA	NA		0
22-C-1585861	2022	Crawfordsville	Crawfordsville B	0	Medium	150	LC_4353	17.5	57	2	43	5	1585861	PHP02 X PHK56	1739649	2022-05-11			NA	NA	NA	NA	NA	NA	95	221	28500	20.27	183.82	13.8	NA	14.797	NA	4.624	2.419	NA	16.2	503	27.626	138.9	18.3	NA	NA	NA	NA	NA	NA		0
22-C-1585862	2022	Crawfordsville	Crawfordsville B	0	Medium	150	LC_4353	17.5	59	2	45	14	1585862	COMMERCIAL HYBRID 4	1739670	2022-05-11			NA	NA	NA	NA	NA	NA	122	231	29500	24.96	224.52	14.5	NA	16.717	NA	4.512	2.387	NA	14	500	31.847	159.2	18.6	NA	NA	NA	NA	NA	NA		0
22-C-1585864	2022	Crawfordsville	Crawfordsville B	0	Medium	150	LC_4353	17.5	47	2	46	13	1585864	PHW52 X PHN82	1739661	2022-05-11			NA	NA	NA	NA	NA	NA	90	210	23500	20.47	176.59	18	NA	17.964	NA	4.81	2.621	NA	15	603	32.088	193.6	24.767	NA	NA	NA	NA	NA	NA		0
22-C-1585865	2022	Crawfordsville	Crawfordsville B	0	Medium	150	LC_4353	17.5	60	2	43	10	1585865	PHN46 X PHB47	1739602	2022-05-11			NA	NA	NA	NA	NA	NA	109	238	30000	20.71	186.07	14.6	NA	17.113	NA	4.794	2.612	NA	14.5	531	30.772	163.4	18.933	NA	NA	NA	NA	NA	NA		1.67
22-C-1585866	2022	Crawfordsville	Crawfordsville B	0	Medium	150	LC_4353	17.5	63	2	42	13	1585866	PHK56 X PHJ89	1739633	2022-05-11			NA	NA	NA	NA	NA	NA	95	235	31500	21.27	189.98	15.1	NA	16.591	NA	4.535	2.356	NA	15	571	29.977	171.2	19.9	NA	NA	NA	NA	NA	NA		0
22-C-1585867	2022	Crawfordsville	Crawfordsville B	0	Medium	150	LC_4353	17.5	68	2	43	8	1585867	LH145 X LH162	1739606	2022-05-11			NA	NA	NA	NA	NA	NA	110	217	34000	25.36	216.64	18.8	NA	16.146	NA	4.559	2.455	NA	16	492	30.061	148	20.733	NA	NA	NA	NA	NA	NA		1.47
22-C-1585868	2022	Crawfordsville	Crawfordsville B	0	Medium	150	LC_4353	17.5	64	2	44	13	1585868	B37 X MO17	1739656	2022-05-11			NA	NA	NA	NA	NA	NA	114	239	32000	16.44	144.59	16.4	NA	18.236	NA	4.274	2.582	NA	13	487	27.815	135.4	25.367	NA	NA	NA	NA	NA	NA		1.56
22-C-1585869	2022	Crawfordsville	Crawfordsville B	0	Medium	150	LC_4353	17.5	61	2	45	16	1585869	F42 X MO17	1739657	2022-05-11			NA	NA	NA	NA	NA	NA	121	240	30500	22.19	197.03	15.6	NA	19.699	NA	4.477	2.447	NA	14.5	589	28.71	169.2	23.1	NA	NA	NA	NA	NA	NA		9.84
22-C-1585870	2022	Crawfordsville	Crawfordsville B	0	Medium	150	LC_4353	17.5	50	2	46	12	1585870	COMMERCIAL HYBRID 6	1739673	2022-05-11			NA	NA	NA	NA	NA	NA	92	228	25000	25.12	227.01	14.1	NA	17.453	NA	4.742	2.529	NA	15	590	28.78	169.9	21.533	NA	NA	NA	NA	NA	NA		0
22-C-1585871	2022	Crawfordsville	Crawfordsville B	0	Medium	150	LC_4353	17.5	57	2	42	10	1585871	PHP02 X LH145	1739645	2022-05-11			NA	NA	NA	NA	NA	NA	115	237	28500	14.92	136.09	13.3	NA	16.634	NA	4.219	2.506	NA	14	442	28.385	125.4	19.167	NA	NA	NA	NA	NA	NA		0
22-C-1585872	2022	Crawfordsville	Crawfordsville B	0	Medium	150	LC_4353	17.5	72	2	43	11	1585872	PHP02 X W606S	1739647	2022-05-11			NA	NA	NA	NA	NA	NA	110	238	36000	20.2	182.34	14.2	NA	17.017	NA	4.633	2.715	NA	15	510	28.25	144.2	18.433	NA	NA	NA	NA	NA	NA		0
22-C-1585873	2022	Crawfordsville	Crawfordsville B	0	Medium	150	LC_4353	17.5	54	2	42	8	1585873	COMMERCIAL HYBRID 2	NA	2022-05-11			NA	NA	NA	NA	NA	NA	88	228	27000	25.29	226.42	14.9	NA	15.958	NA	4.533	2.449	NA	15	496	29.449	146	15.467	NA	NA	NA	NA	NA	NA		1.85
22-C-1585874	2022	Crawfordsville	Crawfordsville B	0	Medium	150	LC_4353	17.5	68	2	43	4	1585874	N209 X 3IIH6	1739624	2022-05-11			NA	NA	NA	NA	NA	NA	124	220	34000	20.37	186.66	12.9	NA	14.894	NA	4.708	2.719	NA	18.5	518	26.045	135	19.867	NA	NA	NA	NA	NA	NA		0
22-C-1585876	2022	Crawfordsville	Crawfordsville B	0	Medium	150	LC_4353	17.5	68	2	43	3	1585876	B105 X 3IIH6	1739620	2022-05-11			NA	NA	NA	NA	NA	NA	102	221	34000	18.95	172.25	13.6	NA	16.378	NA	4.466	2.587	NA	16	533	23.486	125.1	15.633	NA	NA	NA	NA	NA	NA		0
22-C-1585877	2022	Crawfordsville	Crawfordsville B	0	Medium	150	LC_4353	17.5	68	2	44	9	1585877	F42 X OH43	1739668	2022-05-11			NA	NA	NA	NA	NA	NA	107	231	34000	19.31	169.02	16.8	NA	15.947	NA	4.439	2.785	NA	17	579	25.25	146.2	20.767	NA	NA	NA	NA	NA	NA		1.47
22-C-1585878	2022	Crawfordsville	Crawfordsville B	0	Medium	150	LC_4353	17.5	70	2	43	14	1585878	PHK76 X LH198	1739637	2022-05-11			NA	NA	NA	NA	NA	NA	108	237	35000	21.4	190.02	15.6	NA	15.574	NA	4.585	2.572	NA	14.5	505	32.309	163.3	24.4	NA	NA	NA	NA	NA	NA		4.29
22-C-1585879	2022	Crawfordsville	Crawfordsville B	0	Medium	150	LC_4353	17.5	54	2	43	15	1585879	2369 X 3IIH6	1739617	2022-05-11			NA	NA	NA	NA	NA	NA	106	251	27000	19.11	174.71	13.1	NA	17.615	NA	4.557	2.54	NA	16	543	23.716	128.7	19.533	NA	NA	NA	NA	NA	NA		3.7
22-C-1585880	2022	Crawfordsville	Crawfordsville B	0	Medium	150	LC_4353	17.5	55	2	46	9	1585880	PHN46 X W606S	1739601	2022-05-11			NA	NA	NA	NA	NA	NA	107	204	27500	18.01	158.97	16.1	NA	18.145	NA	4.802	2.853	NA	14	553	30.121	166.5	24.1	NA	NA	NA	NA	NA	NA		0
22-C-1585881	2022	Crawfordsville	Crawfordsville B	0	Medium	150	LC_4353	17.5	58	2	42	19	1585881	LH195 X LH123HT	1739658	2022-05-11			NA	NA	NA	NA	NA	NA	110	255	29000	22.66	195.48	18	NA	19.053	NA	4.637	2.475	NA	15.5	612	32.463	198.6	30.098	NA	NA	NA	NA	NA	NA		5.17
22-C-1585882	2022	Crawfordsville	Crawfordsville B	0	Medium	150	LC_4353	17.5	65	2	44	6	1585882	PHK56 X LH185	1739634	2022-05-11			NA	NA	NA	NA	NA	NA	93	216	32500	21.18	190.74	14.4	NA	14.946	NA	4.458	2.455	NA	14	453	27.71	125.4	17.567	NA	NA	NA	NA	NA	NA		0
22-C-1585883	2022	Crawfordsville	Crawfordsville B	0	Medium	150	LC_4353	17.5	53	2	44	12	1585883	PHG39 X PHM49	1739626	2022-05-11			NA	NA	NA	NA	NA	NA	106	224	26500	22.4	194.18	17.6	NA	17.419	NA	4.465	2.408	NA	15	546	29.438	160.7	23.533	NA	NA	NA	NA	NA	NA		1.89
22-C-1585884	2022	Crawfordsville	Crawfordsville B	0	Medium	150	LC_4353	17.5	64	2	46	16	1585884	PHK56 X 3IIH6	1739631	2022-05-11			NA	NA	NA	NA	NA	NA	99	214	32000	17.9	163.08	13.4	NA	15.555	NA	4.538	2.404	NA	15.5	527	27.87	147	18.867	NA	NA	NA	NA	NA	NA		1.56
22-C-1585885	2022	Crawfordsville	Crawfordsville B	0	Medium	150	LC_4353	17.5	66	2	42	17	1585885	B37 X OH43	1739667	2022-05-11			NA	NA	NA	NA	NA	NA	106	238	33000	18.43	161.51	16.7	NA	13.46	NA	4.635	2.883	NA	16.5	477	23.333	111.3	18.1	NA	NA	NA	NA	NA	NA		3.03
22-C-1585886	2022	Crawfordsville	Crawfordsville B	0	Medium	150	LC_4353	17.5	51	2	42	3	1585886	LH123HT X PHB47	1739622	2022-05-11			NA	NA	NA	NA	NA	NA	106	254	25500	20.48	184.65	14.3	NA	16.949	NA	4.36	2.541	NA	13.5	549	26.914	147.7	22.3	NA	NA	NA	NA	NA	NA		1.96
22-C-1585887	2022	Crawfordsville	Crawfordsville B	0	Medium	150	LC_4353	17.5	62	2	43	7	1585887	PHK56 X W606S	1739630	2022-05-11			NA	NA	NA	NA	NA	NA	115	252	31000	19.91	178.88	14.6	NA	17.369	NA	4.705	2.792	NA	15	533	30.062	160.3	26.433	NA	NA	NA	NA	NA	NA		0
22-C-1585888	2022	Crawfordsville	Crawfordsville B	0	Medium	150	LC_4353	17.5	70	2	44	17	1585888	PHZ51 X LH145	1739614	2022-05-11			NA	NA	NA	NA	NA	NA	112	249	35000	17.33	157.34	13.7	NA	18.433	NA	3.914	2.603	NA	15	439	22.65	99.4	25.733	NA	NA	NA	NA	NA	NA		35.71
22-C-1585889	2022	Crawfordsville	Crawfordsville B	0	Medium	150	LC_4353	17.5	61	2	42	15	1585889	B73 X PHM49	1739605	2022-05-11			NA	NA	NA	NA	NA	NA	131	259	30500	25.68	223.97	17.1	NA	17.432	NA	4.737	2.487	NA	16.5	622	29.062	180.7	22.633	NA	NA	NA	NA	NA	NA		1.64
22-C-1585890	2022	Crawfordsville	Crawfordsville B	0	Medium	150	LC_4353	17.5	54	2	44	5	1585890	LH195 X LH185	1739607	2022-05-11			NA	NA	NA	NA	NA	NA	82	218	27000	21.84	194.38	15.4	NA	15.589	NA	4.592	2.478	NA	14.5	526	26.062	137	17.867	NA	NA	NA	NA	NA	NA		3.7
22-C-1585891	2022	Crawfordsville	Crawfordsville B	0	Medium	150	LC_4353	17.5	64	2	44	15	1585891	LH74 X PHN82	1739651	2022-05-11			NA	NA	NA	NA	NA	NA	95	209	32000	19.2	170.28	15.7	NA	17.42	NA	4.684	2.686	NA	15.5	579	30.081	174.2	23.967	NA	NA	NA	NA	NA	NA		0
22-C-1585892	2022	Crawfordsville	Crawfordsville B	0	Medium	150	LC_4353	17.5	53	2	44	4	1585892	LH123HT X 3IIH6	1739659	2022-05-11			NA	NA	NA	NA	NA	NA	123	264	26500	19.02	172.69	13.7	NA	16.285	NA	4.553	2.62	NA	16	492	27.36	134.7	21.9	NA	NA	NA	NA	NA	NA		0
22-C-1585893	2022	Crawfordsville	Crawfordsville B	0	Medium	150	LC_4353	17.5	57	2	45	9	1585893	PHK76 X LH82	1739640	2022-05-11			NA	NA	NA	NA	NA	NA	117	228	28500	18.63	169.93	13.3	NA	15.769	NA	4.649	2.581	NA	16	540	27.776	149.9	18.967	NA	NA	NA	NA	NA	NA		8.77
22-C-1585894	2022	Crawfordsville	Crawfordsville B	0	Medium	150	LC_4353	17.5	52	2	43	17	1585894	COMMERCIAL HYBRID 3	NA	2022-05-11			NA	NA	NA	NA	NA	NA	107	245	26000	26.5	231.68	16.9	NA	19.257	NA	5.164	2.666	NA	18	651	35.084	NA	25.367	NA	NA	NA	NA	NA	NA		3.85
22-C-1585895	2022	Crawfordsville	Crawfordsville B	0	Medium	150	LC_4353	17.5	69	2	43	18	1585895	PHB47 X PHK56	1739653	2022-05-11			NA	NA	NA	NA	NA	NA	96	243	34500	20.83	188.9	13.8	NA	15.917	NA	4.378	2.383	NA	13.5	488	27.143	132.4	19.419	NA	NA	NA	NA	NA	NA		2.9
22-C-1585896	2022	Crawfordsville	Crawfordsville B	0	Medium	150	LC_4353	17.5	68	2	46	10	1585896	B73 X PHZ51	1739604	2022-05-11			NA	NA	NA	NA	NA	NA	138	257	34000	17.26	154.89	14.7	NA	18.294	NA	4.504	2.63	NA	15.5	623	27.319	170.2	27.4	NA	NA	NA	NA	NA	NA		4.41
22-C-1585897	2022	Crawfordsville	Crawfordsville B	0	Medium	150	LC_4353	17.5	70	2	42	6	1585897	PHJ40 X LH82	1739610	2022-05-11			NA	NA	NA	NA	NA	NA	91	194	35000	17.5	158.33	14	NA	15.247	NA	4.294	2.504	NA	14	429	27.516	118.1	21.167	NA	NA	NA	NA	NA	NA		0
22-C-1585898	2022	Crawfordsville	Crawfordsville B	0	Medium	150	LC_4353	17.5	63	2	46	7	1585898	B37 X H95	1739665	2022-05-11			NA	NA	NA	NA	NA	NA	119	254	31500	15.73	136.53	17.5	NA	15.199	NA	4.692	2.902	NA	18	553	24.442	135.2	27.7	NA	NA	NA	NA	NA	NA		17.46
22-C-1585899	2022	Crawfordsville	Crawfordsville B	0	Medium	150	LC_4353	17.5	62	2	43	16	1585899	2FACC X 3IIH6	1739618	2022-05-11			NA	NA	NA	NA	NA	NA	83	212	31000	19.16	175.77	12.8	NA	16.544	NA	4.552	2.523	NA	17	513	28.467	146	21.7	NA	NA	NA	NA	NA	NA		4.84
22-C-1585900	2022	Crawfordsville	Crawfordsville B	0	Medium	150	LC_4353	17.5	62	2	43	19	1585900	PHT69 X 3IIH6	1739628	2022-05-11			NA	NA	NA	NA	NA	NA	115	232	31000	17.55	161.19	12.7	NA	14.804	NA	4.225	2.261	NA	14.5	417	26.206	109.4	13.702	NA	NA	NA	NA	NA	NA		0
22-C-1585901	2022	Crawfordsville	Crawfordsville B	0	Medium	150	LC_4353	17.5	54	2	46	14	1585901	PHK56 X LH82	1739629	2022-05-11			NA	NA	NA	NA	NA	NA	90	204	27000	17.19	154.08	14.8	NA	15.256	NA	4.601	2.467	NA	18.5	637	25.937	165.1	21.533	NA	NA	NA	NA	NA	NA		1.85
22-C-1585902	2022	Crawfordsville	Crawfordsville B	0	Medium	150	LC_4353	17.5	69	2	45	5	1585902	PHK76 X W606S	1739639	2022-05-11			NA	NA	NA	NA	NA	NA	99	237	34500	17.02	154.35	13.8	NA	18.067	NA	4.19	2.732	NA	14	483	21.837	105.4	20.267	NA	NA	NA	NA	NA	NA		0
22-C-1585903	2022	Crawfordsville	Crawfordsville B	0	Medium	150	LC_4353	17.5	62	2	45	19	1585903	B73 X MO17	1739603	2022-05-11			NA	NA	NA	NA	NA	NA	117	242	31000	23.44	207.88	15.7	NA	18.337	NA	4.352	2.381	NA	14.5	501	31.876	159.7	22.774	NA	NA	NA	NA	NA	NA		1.61
22-C-1585904	2022	Crawfordsville	Crawfordsville B	0	Medium	150	LC_4353	17.5	60	2	45	6	1585904	LH82 X PHJ89	1716296	2022-05-11			NA	NA	NA	NA	NA	NA	98	221	30000	20.16	182.19	14.1	NA	16.996	NA	4.589	2.437	NA	16	626	26.285	164.6	17.367	NA	NA	NA	NA	NA	NA		0
22-C-1585905	2022	Crawfordsville	Crawfordsville B	0	Medium	150	LC_4353	17.5	64	2	46	5	1585905	LH82 X PHB47	1716295	2022-05-11			NA	NA	NA	NA	NA	NA	107	223	32000	16.52	149.47	14	NA	16.434	NA	4.277	2.559	NA	16.5	614	21.266	130.5	17.667	NA	NA	NA	NA	NA	NA		0
22-C-1585906	2022	Crawfordsville	Crawfordsville B	0	Medium	150	LC_4353	17.5	62	2	42	12	1585906	PHB47 X 3IIH6	1739625	2022-05-11			NA	NA	NA	NA	NA	NA	107	230	31000	19.04	174.67	12.8	NA	17.223	NA	4.287	2.475	NA	15	499	23.845	119.1	18.6	NA	NA	NA	NA	NA	NA		3.23
22-C-1585907	2022	Crawfordsville	Crawfordsville B	0	Medium	150	LC_4353	17.5	57	2	42	4	1585907	PHP02 X PHJ89	1739642	2022-05-11			NA	NA	NA	NA	NA	NA	100	226	28500	19.38	175.95	13.7	NA	15.569	NA	4.606	2.417	NA	15.5	547	26.127	143	15.533	NA	NA	NA	NA	NA	NA		1.75
22-C-1585908	2022	Crawfordsville	Crawfordsville B	0	Medium	150	LC_4353	17.5	66	2	46	15	1585908	LH195 X PHM49	1739609	2022-05-11			NA	NA	NA	NA	NA	NA	89	202	33000	10.92	99.14	13.7	NA	16.161	NA	3.882	2.417	NA	14	447	21.7	97	15.967	NA	NA	NA	NA	NA	NA		1.52
22-C-1585909	2022	Crawfordsville	Crawfordsville B	0	Medium	150	LC_4353	17.5	60	2	43	6	1585909	2369 X PHN82	1739616	2022-05-11			NA	NA	NA	NA	NA	NA	100	222	30000	19.57	172.74	16.1	NA	17.61	NA	4.734	2.748	NA	16.5	610	29.765	181.7	27.7	NA	NA	NA	NA	NA	NA		18.33
22-C-1585911	2022	Crawfordsville	Crawfordsville B	0	Medium	150	LC_4353	17.5	52	2	43	12	1585911	PHK56 X LH198	1739632	2022-05-11			NA	NA	NA	NA	NA	NA	101	227	26000	22.96	205.56	14.9	NA	14.968	NA	4.518	2.423	NA	15	532	30.013	159.6	21.033	NA	NA	NA	NA	NA	NA		3.85
22-C-1585912	2022	Crawfordsville	Crawfordsville B	0	Medium	150	LC_4353	17.5	58	2	46	19	1585912	LH198 X PHB47	1716294	2022-05-11			NA	NA	NA	NA	NA	NA	113	239	29000	17.62	158.86	14.3	NA	16.038	NA	4.259	2.258	NA	13	451	29.327	132.2	22.207	NA	NA	NA	NA	NA	NA		6.9
22-C-1585913	2022	Crawfordsville	Crawfordsville B	0	Medium	150	LC_4353	17.5	57	2	44	3	1585913	2369 X PHZ51	1739663	2022-05-11			NA	NA	NA	NA	NA	NA	131	268	28500	17.96	161.36	14.6	NA	16.892	NA	4.282	2.532	NA	14.5	539	27.05	145.8	22.133	NA	NA	NA	NA	NA	NA		7.02
22-C-1585914	2022	Crawfordsville	Crawfordsville B	0	Medium	150	LC_4353	17.5	69	2	46	4	1585914	LH74 X PHM49	1739623	2022-05-11			NA	NA	NA	NA	NA	NA	108	211	34500	19.89	177.03	15.4	NA	17.287	NA	4.421	2.334	NA	14.5	540	30.729	165.8	20.033	NA	NA	NA	NA	NA	NA		2.9
22-C-1585915	2022	Crawfordsville	Crawfordsville B	0	Medium	150	LC_4353	17.5	63	2	44	14	1585915	LH198 X PHZ51	1739662	2022-05-11			NA	NA	NA	NA	NA	NA	125	266	31500	19.77	177	14.9	NA	17.323	NA	4.312	2.605	NA	15	509	28.802	146.6	26.767	NA	NA	NA	NA	NA	NA		1.59
22-C-1585916	2022	Crawfordsville	Crawfordsville B	0	Medium	150	LC_4353	17.5	62	2	45	18	1585916	PHB47 X LH185	1716298	2022-05-11			NA	NA	NA	NA	NA	NA	86	227	31000	19.93	180.74	13.8	NA	17.221	NA	4.27	2.378	NA	13	500	27.9	139.5	18.474	NA	NA	NA	NA	NA	NA		4.84
22-C-1585917	2022	Crawfordsville	Crawfordsville B	0	Medium	150	LC_4353	17.5	62	2	44	8	1585917	PHW52 X PHM49	1739613	2022-05-11			NA	NA	NA	NA	NA	NA	97	224	31000	21.49	185.62	17.9	NA	15.761	NA	4.452	2.225	NA	14.5	407	30.942	125.9	15.933	NA	NA	NA	NA	NA	NA		0
22-C-1585918	2022	Crawfordsville	Crawfordsville B	0	Medium	150	LC_4353	17.5	60	2	43	9	1585918	4N506 X 3IIH6	1739619	2022-05-11			NA	NA	NA	NA	NA	NA	115	257	30000	16.42	149.43	13.5	NA	16.382	NA	4.63	2.597	NA	16.5	477	28.686	136.8	19.733	NA	NA	NA	NA	NA	NA		11.67
22-C-1585919	2022	Crawfordsville	Crawfordsville B	0	Medium	150	LC_4353	17.5	70	2	45	10	1585919	PHP02 X PHG47	1739627	2022-05-11			NA	NA	NA	NA	NA	NA	110	210	35000	18.87	172.12	13.3	NA	17.181	NA	4.287	2.346	NA	15.5	543	24.748	134.5	16.4	NA	NA	NA	NA	NA	NA		0
22-C-1585920	2022	Crawfordsville	Crawfordsville B	0	Medium	150	LC_4353	17.5	59	2	46	6	1585920	LH195 X 3IIH6	1739660	2022-05-11			NA	NA	NA	NA	NA	NA	119	244	29500	16.49	149.37	13.9	NA	17.923	NA	4.579	2.619	NA	16.5	639	24.215	154.7	21.4	NA	NA	NA	NA	NA	NA		5.08
22-C-1585921	2022	Crawfordsville	Crawfordsville B	0	Medium	150	LC_4353	17.5	63	2	44	11	1585921	PHK76 X LH145	1739636	2022-05-11			NA	NA	NA	NA	NA	NA	105	214	31500	15.87	143.42	14.1	NA	17.582	NA	3.981	2.485	NA	14.5	517	24.014	124.2	23.267	NA	NA	NA	NA	NA	NA		0
22-C-1585922	2022	Crawfordsville	Crawfordsville B	0	Medium	150	LC_4353	17.5	59	2	45	13	1585922	PHP02 X PHK76	1739646	2022-05-11			NA	NA	NA	NA	NA	NA	106	223	29500	17.3	156.16	14.2	NA	15.512	NA	4.397	2.457	NA	13.5	466	30.072	140.1	18.433	NA	NA	NA	NA	NA	NA		5.08
22-C-1585923	2022	Crawfordsville	Crawfordsville B	0	Medium	150	LC_4353	17.5	71	2	45	12	1585923	B14A X MO17	1739655	2022-05-11			NA	NA	NA	NA	NA	NA	121	243	35500	23.35	205.37	16.4	NA	16.228	NA	4.479	2.543	NA	14.5	512	27.142	139	21.167	NA	NA	NA	NA	NA	NA		5.63
22-C-1585924	2022	Crawfordsville	Crawfordsville B	0	Medium	150	LC_4353	17.5	66	2	46	18	1585924	PHK76 X 3IIH6	1739638	2022-05-11			NA	NA	NA	NA	NA	NA	119	221	33000	16.12	147.03	13.3	NA	17.467	NA	4.235	2.279	NA	15	497	29.168	145	20.979	NA	NA	NA	NA	NA	NA		4.55
22-C-1585925	2022	Crawfordsville	Crawfordsville B	0	Medium	150	LC_4353	17.5	66	2	45	11	1585925	COMMERCIAL HYBRID 1	1739672	2022-05-11			NA	NA	NA	NA	NA	NA	97	230	33000	24.83	224.91	13.9	NA	17.683	NA	4.74	2.438	NA	16	573	34.078	195.3	23.9	NA	NA	NA	NA	NA	NA		0
22-C-1585926	2022	Crawfordsville	Crawfordsville B	0	Medium	150	LC_4353	17.5	58	2	46	17	1585926	PHP02 X PHB47	1739641	2022-05-11			NA	NA	NA	NA	NA	NA	95	224	29000	16.74	151.99	13.7	NA	16.534	NA	4.491	2.459	NA	16	517	26.215	135.5	17.34	NA	NA	NA	NA	NA	NA		8.62
22-C-1585927	2022	Crawfordsville	Crawfordsville B	0	Medium	150	LC_4353	17.5	57	2	42	14	1585927	LH195 X PHZ51	1739608	2022-05-11			NA	NA	NA	NA	NA	NA	97	237	28500	19.86	173.42	17	NA	18.056	NA	4.258	2.471	NA	15	530	26.866	142.3	23.7	NA	NA	NA	NA	NA	NA		1.75
22-C-1585929	2022	Crawfordsville	Crawfordsville B	0	Medium	150	LC_4353	17.5	67	2	44	16	1585929	LH185 X LH82	1716292	2022-05-11			NA	NA	NA	NA	NA	NA	85	192	33500	19.56	175.74	14.6	NA	15.461	NA	4.654	2.669	NA	17.5	476	29.738	141.7	18.4	NA	NA	NA	NA	NA	NA		2.99
22-C-1585930	2022	Crawfordsville	Crawfordsville B	0	Medium	150	LC_4353	17.5	62	2	42	11	1585930	B84 X 3IIH6	1739621	2022-05-11			NA	NA	NA	NA	NA	NA	128	251	31000	20.35	186.47	12.9	NA	17.726	NA	4.649	2.615	NA	16.5	566	27.886	157.8	25.3	NA	NA	NA	NA	NA	NA		11.29
22-C-1585931	2022	Crawfordsville	Crawfordsville B	0	Medium	150	LC_4353	17.5	67	2	44	19	1585931	B73 X 3IIH6	1739664	2022-05-11			NA	NA	NA	NA	NA	NA	121	240	33500	18.6	170.44	12.9	NA	18.079	NA	4.967	2.676	NA	18.5	696	28.143	196	27	NA	NA	NA	NA	NA	NA		22.39
22-C-1585932	2022	Crawfordsville	Crawfordsville B	0	Medium	150	LC_4353	17.5	72	2	44	7	1585932	PHP02 X LH198	1739650	2022-05-11			NA	NA	NA	NA	NA	NA	103	215	36000	19.73	176.02	15.2	NA	14.234	NA	4.663	2.583	NA	14	393	33.686	132.5	21.4	NA	NA	NA	NA	NA	NA		0
5101$ROW15$RANGE2$PHW52 X PHM49	2022	Lincoln	Lincoln	0	Low	75		17.5	NA	1	15	2	5101	PHW52 X PHM49	1739613	2022-05-22	2022-07-24	2022-07-24	63	63	0	2026.27	2026.27	0	81	180	NA	8.66	77.44	15	61.4	15.6	13.5	3.9	2.5	30.5	13.5	316	28	87.1	13.2	4.39	69.2	10.14	3.76	1.31	1.05	orange	NA
5102$ROW15$RANGE3$2369 X PHZ51	2022	Lincoln	Lincoln	0	Low	75		17.5	NA	1	15	3	5102	2369 X PHZ51	1739663	2022-05-22	2022-07-19	2022-07-24	58	63	5	1882.66	2026.27	143.6	92	209	NA	5.19	47.01	13.9	62	18.3	16.8	4	3	37.2	16.5	510	24.4	124.9	27.2	4.56	65.83	11.56	3.77	1.25	1.25	orange	NA
5103$ROW15$RANGE4$PHB47 X LH185	2022	Lincoln	Lincoln	0	Low	75		17.5	NA	1	15	4	5103	PHB47 X LH185	1716298	2022-05-22	2022-07-19	2022-07-24	58	63	5	1882.66	2026.27	143.6	80	179	NA	5.05	45.58	14.2	61.7	18.4	17.4	4.1	2.5	39	14	433	28.8	125.5	25.4	4.8	65.59	10.68	3.84	2.11	1.24	yellow	NA
5104$ROW15$RANGE5$PHK76 X LH198	2022	Lincoln	Lincoln	0	Low	75		17.5	NA	1	15	5	5104	PHK76 X LH198	1739637	2022-05-22	2022-07-19	2022-07-24	58	63	5	1882.66	2026.27	143.6	89	169	NA	6.58	60.09	13.2	62.3	15.4	13	3.6	2.5	32.8	13	377	19.6	78.8	17.9	5.4	68.97	10.39	3.82	1.28	1.01	yellow	NA
5105$ROW15$RANGE6$LH195 X 3IIH6	2022	Lincoln	Lincoln	0	Low	75		17.5	NA	1	15	6	5105	LH195 X 3IIH6	1739660	2022-05-22	2022-07-24	2022-07-25	63	64	1	2026.27	2047.76	21.49	65	156	NA	2.44	22.2	13.5	62	18	16.9	4.4	3.1	38.2	17.5	538	21	113.4	24.3	4.91	66.23	12.27	3.87	1.65	1.41	yellow	NA
5106$ROW15$RANGE7$SYNGENTA NK0760-3111	2022	Lincoln	Lincoln	0	Low	75		17.5	NA	1	15	7	5106	COMMERCIAL HYBRID 6	1739673	2022-05-22	2022-07-24	2022-07-23	63	62	-1	2026.27	1996.62	-29.645	87	180	NA	10.94	99.9	13.2	61.9	18.9	17.8	4.4	2.6	40.2	14.5	535	26.4	153.7	24.1	4.55	69.11	9.56	4.53	1.9	1.49	yellow	NA
5107$ROW15$RANGE8$2369 X PHN82	2022	Lincoln	Lincoln	0	Low	75		17.5	NA	1	15	8	5107	2369 X PHN82	1739616	2022-05-22	2022-07-23	2022-07-23	62	62	0	1996.62	1996.62	0	79	164	NA	10.15	91.51	14.3	61.1	15.8	13.6	4	2.9	34.8	15.5	412	22.6	97	19.6	4.93	68.02	9.05	3.58	1.11	1.11	yellow	NA
5108$ROW16$RANGE2$PHP02 X PHN46	2022	Lincoln	Lincoln	0	Low	75		17.5	NA	1	16	2	5108	PHP02 X PHN46	1739644	2022-05-22	2022-07-21	2022-07-21	60	60	0	1937.73	1937.73	0	75	150	NA	7.35	66.73	13.7	62.2	15.9	14.4	4	2.9	31.2	15.5	392	21.1	83.7	17.7	4.55	67.95	12.25	3.7	1.54	1.35	yellow	NA
5109$ROW16$RANGE3$PHP02 X PHK56	2022	Lincoln	Lincoln	0	Low	75		17.5	NA	1	16	3	5109	PHP02 X PHK56	1739649	2022-05-22	2022-07-19	2022-07-24	58	63	5	1882.66	2026.27	143.6	75	153	NA	3.87	34.89	14.3	61.6	14.9	14.5	3.9	2.5	35.8	15.5	448	21.6	105	18.9	4.34	65.03	11.78	3.83	1.66	1.21	yellow	NA
5110$ROW16$RANGE4$PHB47 X PHK56	2022	Lincoln	Lincoln	0	Low	75		17.5	NA	1	16	4	5110	PHB47 X PHK56	1739653	2022-05-22	2022-07-19	2022-07-21	58	60	2	1882.66	1937.73	55.065	63	175	NA	7.38	66.69	14.1	61.8	16.1	14.6	4	2.4	35.8	14.5	472	24.1	117.4	23.4	4.3	64.52	11.91	3.59	1.65	1.02	yellow	NA
5111$ROW16$RANGE5$HOEGEMEYER 7089 AMXT	2022	Lincoln	Lincoln	0	Low	75		17.5	NA	1	16	5	5111	COMMERCIAL HYBRID 1	1739672	2022-05-22	2022-07-21	2022-07-21	60	60	0	1937.73	1937.73	0	80	169	NA	13.87	126.8	13.1	62.3	15.8	14.4	3.9	2.5	28	15	403	28.2	112.8	18.4	3.23	68.32	8.99	3.68	1.27	1.12	yellow	NA
5112$ROW16$RANGE6$LH195 X PHZ51	2022	Lincoln	Lincoln	0	Low	75		17.5	NA	1	16	6	5112	LH195 X PHZ51	1739608	2022-05-22	2022-07-24	2022-07-25	63	64	1	2026.27	2047.76	21.49	80	180	NA	4	36.15	14.1	61.7	17	15.9	4	2.6	38	15.8	488	23.7	117.2	24	4.56	69.54	10.82	4.38	0.52	1.03	yellow	NA
5113$ROW16$RANGE7$PHP02 X PHG47	2022	Lincoln	Lincoln	0	Low	75		17.5	NA	1	16	7	5113	PHP02 X PHG47	1739627	2022-05-22	2022-07-18	2022-07-19	57	58	1	1855.12	1882.66	27.55	80	180	NA	6.22	57	12.9	62.2	14.8	14.8	3.9	2.5	32.5	16.5	438	18.5	91.1	15.9	4.37	65.39	11.85	4.05	1.14	1.3	yellow	NA
5114$ROW16$RANGE8$PHK56 X LH198	2022	Lincoln	Lincoln	0	Low	75		17.5	NA	1	16	8	5114	PHK56 X LH198	1739632	2022-05-22	2022-07-19	2022-07-25	58	64	6	1882.66	2047.76	165.09	83	170	NA	6.29	57.37	13.3	61.9	12.9	12.5	3.6	2.5	29.5	16	403	20.3	82.9	15.3	4.77	65.1	12.36	4.09	1.7	1.13	yellow	NA
5115$ROW17$RANGE2$PHN46 X PHK56	2022	Lincoln	Lincoln	0	Low	75		17.5	NA	1	17	2	5115	PHN46 X PHK56	1716300	2022-05-22	2022-07-21	2022-07-23	60	62	2	1937.73	1996.62	58.89	52	149	NA	3.28	29.92	13.3	62.3	13	12.8	4.2	2.2	32.5	16.5	415	25.8	110.8	17.5	4.31	67.08	9.49	3.2	1.32	0.98	yellow	NA
5116$ROW17$RANGE3$B37 X H95	2022	Lincoln	Lincoln	0	Low	75		17.5	NA	1	17	3	5116	B37 X H95	1739665	2022-05-22	2022-07-27	2022-07-31	66	70	4	2127.14	2309.07	181.925	79	172	NA	2.1	18.98	14.1	61.7	15.1	13.8	3.6	2.6	27.8	16.5	366	21.1	77.8	20.9	4.8	66.75	11.52	4.58	1.81	1.06	yellow	NA
5117$ROW17$RANGE4$PHK56 X LH82	2022	Lincoln	Lincoln	0	Low	75		17.5	NA	1	17	4	5117	PHK56 X LH82	1739629	2022-05-22	2022-07-19	2022-07-21	58	60	2	1882.66	1937.73	55.065	67	141	NA	6.47	58.95	13.4	62.2	13.6	12.8	3.6	2.4	30.5	15	381	23.1	87.7	14.7	4.76	69.65	9.57	4.43	0.89	1.05	yellow	NA
5118$ROW17$RANGE5$HOEGEMEYER 8065RR	2022	Lincoln	Lincoln	0	Low	75		17.5	NA	1	17	5	5118	COMMERCIAL HYBRID 2	NA	2022-05-22	2022-07-19	2022-07-21	58	60	2	1882.66	1937.73	55.065	70	169	NA	9.85	89.02	14.1	61.4	17.8	16.5	4.5	3	39.2	15	533	29.7	155.2	18.6	4.59	67.74	9.52	3.77	1.35	1.27	yellow	NA
5119$ROW17$RANGE6$PHW52 X PHZ51	2022	Lincoln	Lincoln	0	Low	75		17.5	NA	1	17	6	5119	PHW52 X PHZ51	1739612	2022-05-22	2022-07-21	2022-07-25	60	64	4	1937.73	2047.76	110.025	81	193	NA	6.39	57.55	14.4	61.2	18.1	16.9	4.5	3	36	17	526	29.4	153.4	25.8	4.94	71.22	9.52	4.31	0.89	0.99	orange	NA
5120$ROW17$RANGE7$LH82 X W606S	2022	Lincoln	Lincoln	0	Low	75		17.5	NA	1	17	7	5120	LH82 X W606S	1716297	2022-05-22	2022-07-19	2022-07-21	58	60	2	1882.66	1937.73	55.065	80	155	NA	9.44	86.01	13.4	61.9	16.4	14.1	3.5	2.5	29.5	17	395	16.6	63.3	13.6	5.15	68.21	9.89	4.08	0.72	1.13	orange	NA
5121$ROW17$RANGE8$LH185 X LH82	2022	Lincoln	Lincoln	0	Low	75		17.5	NA	1	17	8	5121	LH185 X LH82	1716292	2022-05-22	2022-07-19	2022-07-23	58	62	4	1882.66	1996.62	113.955	65	157	NA	8.15	74.51	13.1	62.1	15	14.6	3.9	2.4	33.5	16	373	24	88.2	14	5	67.63	8.71	3.53	1.01	1.09	orange	NA
5122$ROW18$RANGE2$PHW52 X LH185	2022	Lincoln	Lincoln	0	Low	75		17.5	NA	1	18	2	5122	PHW52 X LH185	1739611	2022-05-22	2022-07-23	2022-07-24	62	63	1	1996.62	2026.27	29.645	70	158	NA	3.29	29.77	14	62.1	10.9	10.5	3.1	2	18.5	12.8	113	23.06	45.1	6.7	5.03	63.99	13	3.99	1.7	1.14	yellow	NA
5123$ROW18$RANGE3$PHZ51 X LH145	2022	Lincoln	Lincoln	0	Low	75		17.5	NA	1	18	3	5123	PHZ51 X LH145	1739614	2022-05-22	2022-07-18	2022-07-23	57	62	5	1855.12	1996.62	141.505	101	181	NA	4.1	37.31	13.5	62.4	18.4	16.1	3.8	2.8	36.8	15	489	19.6	95.3	20.1	5.03	68.57	11.68	3.9	0.92	1.04	yellow	NA
5124$ROW18$RANGE4$LH74 X PHN82	2022	Lincoln	Lincoln	0	Low	75		17.5	NA	1	18	4	5124	LH74 X PHN82	1739651	2022-05-22	2022-07-20	2022-07-23	59	62	3	1910.17	1996.62	86.45	60	151	NA	4.89	44.45	13.6	62.3	14.6	12.4	3	2.2	28	14.5	276	21.4	57.5	13	4.8	68.36	11.92	3.66	1.04	0.98	yellow	NA
5125$ROW18$RANGE5$LH195 X PHM49	2022	Lincoln	Lincoln	0	Low	75		17.5	NA	1	18	5	5125	LH195 X PHM49	1739609	2022-05-22	2022-07-26	2022-08-02	65	72	7	2072.59	2424.81	352.215	72	154	NA	5.05	44.79	15.7	60.1	17.4	15.6	3.7	2.2	34	14.5	473	27.5	133.2	22.7	5.16	69.27	11.27	4.32	1.13	1	yellow	NA
5126$ROW18$RANGE6$WF9 X H95	2022	Lincoln	Lincoln	0	Low	75		17.5	NA	1	18	6	5126	WF9 X H95	1739666	2022-05-22	2022-07-23	2022-07-29	62	68	6	1996.62	2216.05	219.435	78	170	NA	2.68	24.13	14.4	61.4	NA	NA	NA	NA	NA	NA	NA	NA	NA	NA	NA	NA	NA	NA	NA	NA		NA
5127$ROW18$RANGE7$PHW52 X PHN82	2022	Lincoln	Lincoln	0	Low	75		17.5	NA	1	18	7	5127	PHW52 X PHN82	1739661	2022-05-22	2022-07-19	2022-07-23	58	62	4	1882.66	1996.62	113.955	65	159	NA	14.48	129.79	14.8	60.7	18.8	16.6	4.1	2.6	34.8	15.5	483	28.3	140.6	22.9	5.16	70.4	9.58	4.59	0.73	1.03	yellow	NA
5128$ROW18$RANGE8$PHK76 X LH145	2022	Lincoln	Lincoln	0	Low	75		17.5	NA	1	18	8	5128	PHK76 X LH145	1739636	2022-05-22	2022-07-18	2022-07-23	57	62	5	1855.12	1996.62	141.505	70	171	NA	7.73	70.75	13	62.4	15.8	14.6	3.5	2.8	33.8	14	427	17.1	69.8	19.2	5.16	68.88	11.8	4.14	0.92	0.93	yellow	NA
5129$ROW19$RANGE2$2369 X 3IIH6	2022	Lincoln	Lincoln	0	Low	75		17.5	NA	1	19	2	5129	2369 X 3IIH6	1739617	2022-05-22	2022-07-19	2022-07-23	58	62	4	1882.66	1996.62	113.955	60	140	NA	3.02	27.55	13.3	62.5	17	14.1	3.9	2.8	33.8	17	409	19.8	86.6	18.8	4.62	64.28	11.88	4.36	1.82	1.5	yellow	NA
5130$ROW19$RANGE3$PHK76 X 3IIH6	2022	Lincoln	Lincoln	0	Low	75		17.5	NA	1	19	3	5130	PHK76 X 3IIH6	1739638	2022-05-22	2022-07-20	2022-07-24	59	63	4	1910.17	2026.27	116.095	50	110	NA	1.73	15.93	12.5	62.9	16.1	14	3.8	2.8	31.2	16.5	422	18.8	87.9	17.2	4.42	66.95	10.27	4.14	0.97	1.18	orange	NA
5131$ROW19$RANGE4$F42 X MO17	2022	Lincoln	Lincoln	0	Low	75		17.5	NA	1	19	4	5131	F42 X MO17	1739657	2022-05-22	2022-07-23	2022-07-31	62	70	8	1996.62	2309.07	312.445	84	163	NA	2.98	27.18	13.3	62.5	17.5	16.6	4.1	2.8	41.5	13.5	506	22.1	112.9	19.6	5.1	72.18	9.13	4.15	1.5	1.25	yellow	NA
5132$ROW19$RANGE5$PHG39 X PHM49	2022	Lincoln	Lincoln	0	Low	75		17.5	NA	1	19	5	5132	PHG39 X PHM49	1739626	2022-05-22	2022-07-24	2022-07-25	63	64	1	2026.27	2047.76	21.49	73	162	NA	6.46	57.43	15.5	60.4	16	11.4	3.8	2.5	26.2	14	290	26	78.6	14.1	5.24	69.26	8.33	3.24	1.39	0.85	orange	NA
5133$ROW19$RANGE6$N209 X 3IIH6	2022	Lincoln	Lincoln	0	Low	75		17.5	NA	1	19	6	5133	N209 X 3IIH6	1739624	2022-05-22	2022-07-21	2022-07-24	60	63	3	1937.73	2026.27	88.535	79	164	NA	5.17	47.27	13.1	62.2	14.2	10.5	3.9	2.9	22.5	18	316	18.1	58.2	8.5	5.04	70.17	9.24	4.17	1.44	1.37	yellow	NA
5134$ROW19$RANGE7$PHP02 X LH185	2022	Lincoln	Lincoln	0	Low	75		17.5	NA	1	19	7	5134	PHP02 X LH185	1739643	2022-05-22	2022-07-21	2022-07-23	60	62	2	1937.73	1996.62	58.89	90	161	NA	4.07	37.04	13.5	61.8	17.5	15.6	3.9	2.6	32.8	14.5	427	23.1	99.2	22.5	5.14	64.7	13.31	4	1.9	1.32	yellow	NA
5135$ROW19$RANGE8$PHJ40 X LH82	2022	Lincoln	Lincoln	0	Low	75		17.5	NA	1	19	8	5135	PHJ40 X LH82	1739610	2022-05-22	2022-07-15	2022-07-17	54	56	2	1769.62	1827.77	58.14	69	143	NA	10.4	95.41	12.8	62.5	19	17	4	3	36	16	597	25.49	NA	27.87	5.24	68.13	10.28	3.9	1.2	1.2	yellow	NA
5136$ROW20$RANGE2$PHB47 X 3IIH6	2022	Lincoln	Lincoln	0	Low	75		17.5	NA	1	20	2	5136	PHB47 X 3IIH6	1739625	2022-05-22	2022-07-22	2022-08-01	61	71	10	1964.88	2364.22	399.34	75	169	NA	1.25	11.6	11.8	63.4	15.2	14.5	4	2.7	33	NA	268	17.7	89.4	19	4.17	64.13	12.04	4.58	1.44	1.23	yellow	NA
5137$ROW20$RANGE3$PHT69 X 3IIH6	2022	Lincoln	Lincoln	0	Low	75		17.5	NA	1	20	3	5137	PHT69 X 3IIH6	1739628	2022-05-22	2022-07-18	2022-07-22	57	61	4	1855.12	1964.88	109.77	81	170	NA	4.33	39.54	13.2	62.5	15.2	14.9	3.5	2.5	34.2	16.5	484	17.3	85.4	14.6	4.46	66.31	12.6	4.64	1.7	1.6	yellow	NA
5138$ROW20$RANGE4$PHN46 X PHB47	2022	Lincoln	Lincoln	0	Low	75		17.5	NA	1	20	4	5138	PHN46 X PHB47	1739602	2022-05-22	2022-07-23	2022-07-26	62	65	3	1996.62	2072.59	75.975	85	160	NA	4.31	39.22	13.5	62.3	15.6	14.4	3.6	2.5	35.5	15	470	20.2	98.2	19.3	3.43	68.62	10.14	3.02	1.79	0.91	yellow	NA
5139$ROW20$RANGE5$PHP02 X W606S	2022	Lincoln	Lincoln	0	Low	75		17.5	NA	1	20	5	5139	PHP02 X W606S	1739647	2022-05-22	2022-07-19	2022-07-20	58	59	1	1882.66	1910.17	27.505	75	164	NA	6.5	59.49	13	62.5	15.2	13.4	3.5	2.5	30.5	15	310	18.8	59.3	14.3	4.86	68.14	8.98	3.89	0.74	0.98	orange	NA
5140$ROW20$RANGE6$2369 X PHP02	2022	Lincoln	Lincoln	0	Low	75		17.5	NA	1	20	6	5140	2369 X PHP02	1739615	2022-05-22	2022-07-19	2022-07-20	58	59	1	1882.66	1910.17	27.505	79	159	NA	5.45	50.11	12.6	62.8	16.8	14.4	4	2.9	34.2	14.5	446	19.6	89.9	15.8	5.05	68.3	10.14	3.93	1.37	1.33	yellow	NA
5141$ROW20$RANGE7$2369 X LH123HT	2022	Lincoln	Lincoln	0	Low	75		17.5	NA	1	20	7	5141	2369 X LH123HT	1739654	2022-05-22	2022-08-02		72	NA	NA	NA	NA	NA	NA	150	NA	0.69	6.67	8.2	64.5	NA	NA	NA	NA	NA	NA	NA	NA	NA	NA	NA	NA	NA	NA	NA	NA		NA
5142$ROW20$RANGE8$B73 X PHN82	2022	Lincoln	Lincoln	0	Low	75		17.5	NA	1	20	8	5142	B73 X PHN82	1739652	2022-05-22	2022-07-22	2022-07-28	61	67	6	1964.88	2173.67	208.785	80	157	NA	4.62	41.8	14	61.4	17.2	15.5	4.2	3	39.8	17	620	16	108.2	24.9	4.9	65.47	11.78	4.03	1.46	1.26	yellow	NA
5143$ROW21$RANGE2$LH198 X PHZ51	2022	Lincoln	Lincoln	0	Low	75		17.5	NA	1	21	2	5143	LH198 X PHZ51	1739662	2022-05-22	2022-07-22	2022-07-26	61	65	4	1964.88	2072.59	107.71	91	180	NA	3.61	32.51	14.4	61.8	11.8	10.9	3.4	2.4	23.2	13.5	253	18.7	48.2	9.4	5.24	68.67	13.03	4.38	0.91	1.13	yellow	NA
5144$ROW21$RANGE3$2FACC X 3IIH6	2022	Lincoln	Lincoln	0	Low	75		17.5	NA	1	21	3	5144	2FACC X 3IIH6	1739618	2022-05-22	2022-07-17	2022-07-23	56	62	6	1827.77	1996.62	168.855	73	160	NA	1.26	11.74	11.4	63.6	16.1	15.4	3.9	2.9	32.2	16.2	366	22.6	83.2	24.4	5.07	68.48	9.87	3.6	2.14	1.43	yellow	NA
5145$ROW21$RANGE4$B73 X PHM49	2022	Lincoln	Lincoln	0	Low	75		17.5	NA	1	21	4	5145	B73 X PHM49	1739605	2022-05-22	2022-07-24	2022-07-30	63	69	6	2026.27	2259.41	233.15	93	160	NA	2.16	19.5	14.2	61.5	16	14.5	4	2.5	35	15	420	28	119.8	22.4	4.67	69.12	9.9	3.15	1.52	1		NA
5146$ROW21$RANGE5$LH82 X PHJ89	2022	Lincoln	Lincoln	0	Low	75		17.5	NA	1	21	5	5146	LH82 X PHJ89	1716296	2022-05-22	2022-07-18	2022-07-19	57	58	1	1855.12	1882.66	27.55	65	158	NA	6.88	62.83	13.2	62.4	15.9	15	3.9	2.5	36.8	18	566	20.1	112.3	15.3	4.74	69.28	7.6	3.78	0.78	1.09	orange	NA
5147$ROW21$RANGE6$B73 X PHZ51	2022	Lincoln	Lincoln	0	Low	75		17.5	NA	1	21	6	5147	B73 X PHZ51	1739604	2022-05-22	2022-07-22	2022-07-26	61	65	4	1964.88	2072.59	107.71	110	195	NA	3.62	32.75	14	61.4	13.9	13.1	3.6	2.6	30	15	382	22.2	84.6	19.1	5.1	68.76	8.59	3.46	1.2	0.96	yellow	NA
5148$ROW21$RANGE7$PHP02 X LH198	2022	Lincoln	Lincoln	0	Low	75		17.5	NA	1	21	7	5148	PHP02 X LH198	1739650	2022-05-22	2022-07-18	2022-07-23	57	62	5	1855.12	1996.62	141.505	91	160	NA	4.41	40.09	13.6	62	12	10.2	3.4	2.4	26.8	15.5	306	17.6	57.4	10.6	4.95	68.11	9.57	3.99	1	1.17	yellow	NA
5149$ROW21$RANGE8$PHK56 X PHJ89	2022	Lincoln	Lincoln	0	Low	75		17.5	NA	1	21	8	5149	PHK56 X PHJ89	1739633	2022-05-22	2022-07-22	2022-07-25	61	64	3	1964.88	2047.76	82.87	64	149	NA	2.31	20.78	14.5	61	16.1	15.5	3.8	2.8	34.5	17	502	21.4	107.1	19.2	4.25	69.32	10.52	4.05	0.75	1.01	yellow	NA
5150$ROW22$RANGE2$LH123HT X 3IIH6	2022	Lincoln	Lincoln	0	Low	75		17.5	NA	1	22	2	5150	LH123HT X 3IIH6	1739659	2022-05-22	2022-07-25	2022-07-30	64	69	5	2047.76	2259.41	211.66	90	179	NA	0.57	5.63	6.1	65.3	NA	NA	NA	NA	NA	NA	NA	NA	NA	NA	NA	NA	NA	NA	NA	NA		NA
5151$ROW22$RANGE3$PHP02 X PHB47	2022	Lincoln	Lincoln	0	Low	75		17.5	NA	1	22	3	5151	PHP02 X PHB47	1739641	2022-05-22	2022-07-20	2022-07-23	59	62	3	1910.17	1996.62	86.45	70	153	NA	1.89	17.34	12.8	62.6	17.9	15.9	4.1	2.8	34.2	14	436	21.1	98.9	23.4	5.24	64.42	11.79	3.86	2.05	1.3	yellow	NA
5152$ROW22$RANGE4$B14A X MO17	2022	Lincoln	Lincoln	0	Low	75		17.5	NA	1	22	4	5152	B14A X MO17	1739655	2022-05-22	2022-07-24	2022-07-26	63	65	2	2026.27	2072.59	46.33	100	168	NA	3.54	31.99	14.1	61.9	11.4	9.9	3.2	2.2	24	11.5	204	19.4	40.3	7.2	5.86	65.64	9.96	4.08	1.7	1.19	yellow	NA
5153$ROW22$RANGE5$B37 X MO17	2022	Lincoln	Lincoln	0	Low	75		17.5	NA	1	22	5	5153	B37 X MO17	1739656	2022-05-22	2022-07-24	2022-07-31	63	70	7	2026.27	2309.07	282.8	93	173	NA	3.52	31.85	14	61.9	16.2	15	4.1	2.8	37.8	12.5	411	25.4	103.6	19.5	5.22	68.9	8.55	3.99	1.57	1.07	orange	NA
5154$ROW22$RANGE6$B73 X 3IIH6	2022	Lincoln	Lincoln	0	Low	75		17.5	NA	1	22	6	5154	B73 X 3IIH6	1739664	2022-05-22	2022-07-23	2022-07-30	62	69	7	1996.62	2259.41	262.795	78	168	NA	0.72	6.91	8.8	64.2	14.9	12.8	3.9	2.8	28.8	19.2	432	17.4	80.1	16.2	5.23	69.16	9.8	4.4	1.62	1.47	yellow	NA
5155$ROW22$RANGE7$LH195 X LH185	2022	Lincoln	Lincoln	0	Low	75		17.5	NA	1	22	7	5155	LH195 X LH185	1739607	2022-05-22	2022-07-24	2022-07-26	63	65	2	2026.27	2072.59	46.33	78	177	NA	4.65	42.46	13.2	62.3	18.5	17.2	4.4	2.9	39.5	14.5	542	28.9	152.2	25.2	4.84	65.9	9.67	3.72	2.1	1.29	yellow	NA
5156$ROW22$RANGE8$SYNGENTA NK0760-3111	2022	Lincoln	Lincoln	0	Low	75		17.5	NA	1	22	8	5156	COMMERCIAL HYBRID 6	1739673	2022-05-22	2022-07-22	2022-07-23	61	62	1	1964.88	1996.62	31.735	89	183	NA	9.78	89.93	12.6	62.5	16.5	14.6	3.8	2.4	35.5	15.2	460	17.2	82.4	15.7	5.21	68.05	9.23	4.25	2.52	1.56	yellow	NA
5157$ROW23$RANGE2$PHK76 X W606S	2022	Lincoln	Lincoln	0	Low	75		17.5	NA	1	23	2	5157	PHK76 X W606S	1739639	2022-05-22	2022-07-22	2022-07-23	61	62	1	1964.88	1996.62	31.735	60	144	NA	2.85	25.85	13.8	62.2	13	11.4	3.1	2.2	24.5	12.5	196	15	29.5	7.6	5.42	70.35	8.49	3.41	0.33	0.91	orange	NA
5158$ROW23$RANGE3$PHP02 X PHJ89	2022	Lincoln	Lincoln	0	Low	75		17.5	NA	1	23	3	5158	PHP02 X PHJ89	1739642	2022-05-22	2022-07-18	2022-07-20	57	59	2	1855.12	1910.17	55.055	65	151	NA	6.1	56.15	12.5	63	16.2	15.8	3.6	2.5	38	14	492	23.8	114.8	18.5	4.85	68.47	9.29	4.13	0.73	1.12	yellow	NA
5159$ROW23$RANGE4$LH198 X PHB47	2022	Lincoln	Lincoln	0	Low	75		17.5	NA	1	23	4	5159	LH198 X PHB47	1716294	2022-05-22	2022-07-22	2022-07-23	61	62	1	1964.88	1996.62	31.735	79	170	NA	5.72	51.99	13.6	62.2	12.6	11.6	3.1	2.2	30.2	13	307	19.1	59.5	13.5	5.27	65.58	10.79	4.2	1.6	1.07	yellow	NA
5160$ROW23$RANGE5$F42 X OH43	2022	Lincoln	Lincoln	0	Low	75		17.5	NA	1	23	5	5160	F42 X OH43	1739668	2022-05-22	2022-07-21	2022-07-26	60	65	5	1937.73	2072.59	134.865	75	151	NA	5.75	52.51	13.2	62.5	15.8	14.9	3.6	2.5	38.8	18	578	21.4	115.5	21.9	5.26	68.2	8.97	4.23	1.14	1.07	yellow	NA
5161$ROW23$RANGE6$B84 X 3IIH6	2022	Lincoln	Lincoln	0	Low	75		17.5	NA	1	23	6	5161	B84 X 3IIH6	1739621	2022-05-22	2022-07-22	2022-07-27	61	66	5	1964.88	2127.14	162.255	86	160	NA	2.24	20.34	13.7	61.8	15.1	13.9	3.2	2.4	31	16.5	434	17.2	74.5	16.7	5.16	67.78	11.5	4.33	2.14	1.49	yellow	NA
5162$ROW23$RANGE7$B37 X OH43	2022	Lincoln	Lincoln	0	Low	75		17.5	NA	1	23	7	5162	B37 X OH43	1739667	2022-05-22	2022-07-23	2022-07-31	62	70	8	1996.62	2309.07	312.445	62	170	NA	2.76	25.03	13.8	61.6	15.4	14.5	3.9	2.8	35.5	16	428	21	92.8	18.4	5.1	67.44	9.07	3.6	1.39	0.97	yellow	NA
5163$ROW23$RANGE8$SYNGENTA NK0760-3111	2022	Lincoln	Lincoln	0	Low	75		17.5	NA	1	23	8	5163	COMMERCIAL HYBRID 6	1739673	2022-05-22	2022-07-22	2022-07-23	61	62	1	1964.88	1996.62	31.735	96	180	NA	4.66	43.09	12.1	62.9	17.2	15.6	3.8	2.2	36.5	15.5	483	20.7	100.3	16.5	5.17	71.68	8.93	3.96	2.01	1.42	yellow	NA
5164$ROW24$RANGE2$PHP02 X LH145	2022	Lincoln	Lincoln	0	Low	75		17.5	NA	1	24	2	5164	PHP02 X LH145	1739645	2022-05-22	2022-07-18	2022-07-21	57	60	3	1855.12	1937.73	82.615	65	150	NA	3.69	33.58	13.5	62.2	12.5	10.6	3.4	2.4	24.2	14	198	16.2	36.4	8.7	5.43	68.39	10.94	3.42	1.35	1.22	yellow	NA
5165$ROW24$RANGE3$PIONEER P0589 AMXT	2022	Lincoln	Lincoln	0	Low	75		17.5	NA	1	24	3	5165	COMMERCIAL HYBRID 4	1739670	2022-05-22	2022-07-22	2022-07-23	61	62	1	1964.88	1996.62	31.735	77	162	NA	10.12	92.63	13	62.6	15.9	12.9	4	2.6	31.5	16	444	23.9	105.2	15.9	5.12	73.27	7.02	3.19	1.57	1.26	yellow	NA
5166$ROW24$RANGE4$B105 X 3IIH6	2022	Lincoln	Lincoln	0	Low	75		17.5	NA	1	24	4	5166	B105 X 3IIH6	1739620	2022-05-22	2022-07-20	2022-07-22	59	61	2	1910.17	1964.88	54.715	70	155	NA	3.18	29.14	12.9	62.7	18.5	17.4	3.8	2.9	36.2	17.5	539	17.7	101	18.9	5.1	69.33	9.09	4.01	1.47	1.32	yellow	NA
5167$ROW24$RANGE5$PHP02 X PHK76	2022	Lincoln	Lincoln	0	Low	75		17.5	NA	1	24	5	5167	PHP02 X PHK76	1739646	2022-05-22	2022-07-17	2022-07-19	56	58	2	1827.77	1882.66	54.9	75	170	NA	5.14	46.99	13.1	62.5	18.9	18.5	4.1	3	41.8	13	457	30.2	137.8	29.5	5.11	66.92	10.97	3.73	1.36	1.02	orange	NA
5168$ROW24$RANGE6$PHK56 X W606S	2022	Lincoln	Lincoln	0	Low	75		17.5	NA	1	24	6	5168	PHK56 X W606S	1739630	2022-05-22	2022-07-22	2022-07-26	61	65	4	1964.88	2072.59	107.71	70	140	NA	2.46	22.41	13.4	62.2	11.8	10.9	3.2	2.4	24	15	271	15.7	50.6	7.7	5.71	68.23	8.69	4.29	0.64	0.91	yellow	NA
5169$ROW24$RANGE7$4N506 X 3IIH6	2022	Lincoln	Lincoln	0	Low	75		17.5	NA	1	24	7	5169	4N506 X 3IIH6	1739619	2022-05-22	2022-07-23	2022-07-27	62	66	4	1996.62	2127.14	130.52	90	179	NA	1.4	13.01	11.7	63	12.5	8	2.5	2	21	14	188	9.7	17	6.1	5.77	68.39	13.9	4.46	0.52	1.29	yellow	NA
5170$ROW24$RANGE8$SYNGENTA NK0760-3111	2022	Lincoln	Lincoln	0	Low	75		17.5	NA	1	24	8	5170	COMMERCIAL HYBRID 6	1739673	2022-05-22	2022-07-22	2022-07-23	61	62	1	1964.88	1996.62	31.735	93	190	NA	9.36	86.26	12.4	62.7	18	16.9	3.8	2.4	31.1	14.5	514	21	114.3	19	4.71	70.89	8.29	4.15	2.13	1.48	yellow	NA
5171$ROW25$RANGE2$LH145 X LH162	2022	Lincoln	Lincoln	0	Low	75		17.5	NA	1	25	2	5171	LH145 X LH162	1739606	2022-05-22	2022-07-20	2022-07-24	59	63	4	1910.17	2026.27	116.095	60	128	NA	1.31	12.1	12.2	63	11.4	9.5	2.6	1.8	18.8	11	163	15.1	25.1	6.4	4.96	66.35	11.79	4.02	1.03	1.1	yellow	NA
5172$ROW25$RANGE3$PHP02 X LH82	2022	Lincoln	Lincoln	0	Low	75		17.5	NA	1	25	3	5172	PHP02 X LH82	1739648	2022-05-22	2022-07-18	2022-07-20	57	59	2	1855.12	1910.17	55.055	72	137	NA	2.9	26.54	13	62.7	12.9	11.6	3.5	2.5	30.8	18	380	13.9	52.3	9	4.95	67.26	10.9	4.08	0.87	1.26	yellow	NA
5173$ROW25$RANGE4$PIONEER 1311 AMXT	2022	Lincoln	Lincoln	0	Low	75		17.5	NA	1	25	4	5173	COMMERCIAL HYBRID 3	NA	2022-05-22	2022-07-23	2022-07-28	62	67	5	1996.62	2173.67	177.05	89	180	NA	5.22	47.78	13	62.6	14	12.6	3.2	2.1	22.8	16	349	21.3	74.6	12.9	4.58	69.36	7.67	3.38	1.13	1.07	yellow	NA
5174$ROW25$RANGE5$PHN46 X W606S	2022	Lincoln	Lincoln	0	Low	75		17.5	NA	1	25	5	5174	PHN46 X W606S	1739601	2022-05-22	2022-07-23	2022-07-25	62	64	2	1996.62	2047.76	51.135	76	169	NA	3.39	30.78	13.7	62	14.1	11.8	4	3.1	28.2	15	337	19.8	70.1	12.2	5.4	72.8	8.13	4.53	0.22	0.94	yellow	NA
5175$ROW25$RANGE6$LH123HT X PHB47	2022	Lincoln	Lincoln	0	Low	75		17.5	NA	1	25	6	5175	LH123HT X PHB47	1739622	2022-05-22	2022-07-27		66	NA	NA	2127.14	NA	NA	NA	NA	NA	0.65	6.53	4.4	65.9	13.5	12.5	3	2	30	14	264	13.1	35.7	5.9	NA	NA	NA	NA	NA	NA	yellow	NA
5176$ROW25$RANGE7$B73 X MO17	2022	Lincoln	Lincoln	0	Low	75		17.5	NA	1	25	7	5176	B73 X MO17	1739603	2022-05-22	2022-07-25	2022-08-01	64	71	7	2047.76	2364.22	316.47	104	181	NA	2.65	24.09	13.6	61.8	12.1	11.1	2.8	1.9	22.5	13	275	18.9	52.9	9	5.43	71.4	9.94	3.74	1.74	1.28	yellow	NA
5177$ROW25$RANGE8$SYNGENTA NK0760-3111	2022	Lincoln	Lincoln	0	Low	75		17.5	NA	1	25	8	5177	COMMERCIAL HYBRID 6	1739673	2022-05-22	2022-07-22	2022-07-23	61	62	1	1964.88	1996.62	31.735	82	162	NA	7.7	71.29	12	63	17	15.1	3.5	2.5	34.2	16	470	19.2	88.7	15.8	5.36	71.03	9.15	4.15	2.32	1.52	yellow	NA
5178$ROW26$RANGE2$LH82 X PHB47	2022	Lincoln	Lincoln	0	Low	75		17.5	NA	1	26	2	5178	LH82 X PHB47	1716295	2022-05-22	2022-07-22	2022-07-22	61	61	0	1964.88	1964.88	0	68	119	NA	0.81	7.9	7.3	64.8	10.8	10.1	2.5	2	23.2	11.2	201	13.6	26.2	8.6	5.55	66.23	9.92	4.17	1.03	1.1	yellow	NA
5179$ROW26$RANGE3$PHK56 X 3IIH6	2022	Lincoln	Lincoln	0	Low	75		17.5	NA	1	26	3	5179	PHK56 X 3IIH6	1739631	2022-05-22	2022-07-21	2022-07-22	60	61	1	1937.73	1964.88	27.155	70	140	NA	2	18.35	12.8	62.8	13.1	12.4	3.8	2.2	28.2	16	346	19.5	73.3	9.9	4.56	67.15	7.92	4.55	1.22	1.18	yellow	NA
5180$ROW26$RANGE4$LH74 X PHM49	2022	Lincoln	Lincoln	0	Low	75		17.5	NA	1	26	4	5180	LH74 X PHM49	1739623	2022-05-22	2022-07-22	2022-07-23	61	62	1	1964.88	1996.62	31.735	70	155	NA	3.71	33.64	13.8	62.2	14.5	12	3.2	2.4	30.2	14.5	306	17.2	56.5	12.3	NA	NA	NA	NA	NA	NA	yellow	NA
5181$ROW26$RANGE5$LH195 X LH123HT	2022	Lincoln	Lincoln	0	Low	75		17.5	NA	1	26	5	5181	LH195 X LH123HT	1739658	2022-05-22	2022-07-27	2022-07-31	66	70	4	2127.14	2309.07	181.925	NA	NA	NA	0.3	3.08	NA	NA	16	16	3	2.5	39	14	444	17.2	74.1	21.7	5.14	68.65	12.16	4.52	1.44	1.1	yellow	NA
5182$ROW26$RANGE6$PHK76 X LH82	2022	Lincoln	Lincoln	0	Low	75		17.5	NA	1	26	6	5182	PHK76 X LH82	1739640	2022-05-22	2022-07-23		62	NA	NA	1996.62	NA	NA	54	121	NA	1.33	12.38	11.5	63.4	9.8	8	2.6	1.9	21.2	10	141	14.9	21.3	5.9	5.5	69.77	7.05	4.43	0.26	0.99	orange	NA
5183$ROW26$RANGE7$PHK56 X LH185	2022	Lincoln	Lincoln	0	Low	75		17.5	NA	1	26	7	5183	PHK56 X LH185	1739634	2022-05-22	2022-07-22	2022-07-30	61	69	8	1964.88	2259.41	294.53	65	132	NA	0.77	7.57	6.6	65	10.5	8.8	2.6	1.6	21.3	NA	150	18.6	27.5	7.2	5.11	70.11	10.1	3.45	1.54	0.78	yellow	NA
5184$ROW26$RANGE8$PHK56 X LH82	2022	Lincoln	Lincoln	0	Low	75		17.5	NA	1	26	8	5184	PHK56 X LH82	1739629	2022-05-22	2022-07-18	2022-07-23	57	62	5	1855.12	1996.62	141.505	60	140	NA	5.85	53.91	12.4	62.7	12.9	NA	3.2	2	30.8	NA	483	14.3	69.1	11.8	5.81	67.78	8.41	4.33	0.83	1.12	yellow	NA
5201$ROW15$RANGE9$2FACC X 3IIH6	2022	Lincoln	Lincoln	0	Low	75		17.5	NA	2	15	9	5201	2FACC X 3IIH6	1739618	2022-05-22	2022-07-16	2022-07-18	55	57	2	1799.21	1855.12	55.9	76	170	NA	13.34	121.12	13.7	61.4	NA	NA	NA	NA	NA	NA	NA	NA	NA	NA	NA	NA	NA	NA	NA	NA		NA
5202$ROW15$RANGE10$PHW52 X PHZ51	2022	Lincoln	Lincoln	0	Low	75		17.5	NA	2	15	10	5202	PHW52 X PHZ51	1739612	2022-05-22	2022-07-24	2022-07-24	63	63	0	2026.27	2026.27	0	93	204	NA	7.52	69.07	12.7	62.1	16.5	15.5	4.4	2.9	35.2	15.5	471	28.5	136.1	21.2	5.25	71.94	9.06	4.51	0.71	0.98	yellow	NA
5203$ROW15$RANGE11$LH82 X W606S	2022	Lincoln	Lincoln	0	Low	75		17.5	NA	2	15	11	5203	LH82 X W606S	1716297	2022-05-22	2022-07-24	2022-07-24	63	63	0	2026.27	2026.27	0	83	170	NA	8.34	76.42	12.9	61.8	16.4	14.1	3.6	2.6	29.5	19	456	16.9	76.7	15.8	5.55	69.11	10.23	3.75	0.93	1.15	orange	NA
5204$ROW15$RANGE12$PHP02 X LH198	2022	Lincoln	Lincoln	0	Low	75		17.5	NA	2	15	12	5204	PHP02 X LH198	1739650	2022-05-22	2022-07-18	2022-07-23	57	62	5	1855.12	1996.62	141.505	78	173	NA	1.07	10.15	9.8	63.6	15.6	15	4.5	2.9	34.2	16.5	532	26.4	146.7	24.4	4.95	71.1	9.79	3.87	1.66	1.36	yellow	NA
5205$ROW15$RANGE13$PHP02 X LH82	2022	Lincoln	Lincoln	0	Low	75		17.5	NA	2	15	13	5205	PHP02 X LH82	1739648	2022-05-22	2022-07-19	2022-07-23	58	62	4	1882.66	1996.62	113.955	70	145	NA	4.86	45.05	11.9	62.6	15.2	14.1	3.9	2.6	32.2	18	490	17.3	93.1	12.9	4.9	67.02	10.78	4.6	0.94	1.25	yellow	NA
5206$ROW15$RANGE14$PHK76 X LH82	2022	Lincoln	Lincoln	0	Low	75		17.5	NA	2	15	14	5206	PHK76 X LH82	1739640	2022-05-22	2022-07-18	2022-07-19	57	58	1	1855.12	1882.66	27.55	69	143	NA	6.67	61.05	13	61.4	16.9	14.6	4.2	2.9	36.2	17.5	501	24.9	120.8	21.4	4.93	69.55	10.39	4.71	0.68	1.06	yellow	NA
5207$ROW15$RANGE15$HOEGEMEYER 7089 AMXT	2022	Lincoln	Lincoln	0	Low	75		17.5	NA	2	15	15	5207	COMMERCIAL HYBRID 1	1739672	2022-05-22	2022-07-19	2022-07-17	58	56	-2	1882.66	1827.77	-54.9	69	176	NA	12.37	114.39	12.1	62.4	16.5	14.4	4.2	2.9	32.5	16.5	479	25.6	122.5	17.7	4.52	69.08	8.5	3.68	0.95	1.12	yellow	NA
5208$ROW16$RANGE9$PHP02 X LH185	2022	Lincoln	Lincoln	0	Low	75		17.5	NA	2	16	9	5208	PHP02 X LH185	1739643	2022-05-22	2022-07-19	2022-07-19	58	58	0	1882.66	1882.66	0	68	179	NA	6.27	56.79	13.9	61.3	17.8	16.1	4.4	2.9	35.5	15	425	25.3	112.3	27.6	4.86	64.48	13.01	4.02	2.08	1.17	yellow	NA
5209$ROW16$RANGE10$PHP02 X PHK56	2022	Lincoln	Lincoln	0	Low	75		17.5	NA	2	16	10	5209	PHP02 X PHK56	1739649	2022-05-22	2022-07-19	2022-07-21	58	60	2	1882.66	1937.73	55.065	74	150	NA	3.9	35.9	12.5	62.2	15.8	14.6	4.2	2.5	34.2	16	480	22.7	111.2	19.1	4.34	65.51	11.6	3.97	1.56	1.22	yellow	NA
5210$ROW16$RANGE11$B37 X OH43	2022	Lincoln	Lincoln	0	Low	75		17.5	NA	2	16	11	5210	B37 X OH43	1739667	2022-05-22	2022-07-19	2022-07-31	58	70	12	1882.66	2309.07	426.4	102	192	NA	5.86	52.9	14.2	60.7	15.2	14.4	3.6	2.5	27	13.5	300	24.3	71.3	20	4.64	65.44	12.09	2.97	1.87	1.01	yellow	NA
5211$ROW16$RANGE12$B84 X 3IIH6	2022	Lincoln	Lincoln	0	Low	75		17.5	NA	2	16	12	5211	B84 X 3IIH6	1739621	2022-05-22	2022-07-21	2022-07-27	60	66	6	1937.73	2127.14	189.41	72	149	NA	8.42	77.69	12.3	62.4	12.9	12.4	3.4	2.5	24	16.5	318	14.4	47.7	10.3	4.91	66.69	14.6	3.94	1.84	1.56	yellow	NA
5212$ROW16$RANGE13$B105 X 3IIH6	2022	Lincoln	Lincoln	0	Low	75		17.5	NA	2	16	13	5212	B105 X 3IIH6	1739620	2022-05-22	2022-07-22	2022-07-29	61	68	7	1964.88	2216.05	251.17	74	147	NA	1.56	14.59	11.1	62.8	17.6	15.4	4	2.8	30.8	17	426	16.4	76.6	17.4	4.64	68.06	11.76	4.15	1.44	1.36	yellow	NA
5213$ROW16$RANGE14$SYNGENTA NK0760-3111	2022	Lincoln	Lincoln	0	Low	75		17.5	NA	2	16	14	5213	COMMERCIAL HYBRID 6	1739673	2022-05-22	2022-07-22	2022-07-23	61	62	1	1964.88	1996.62	31.735	86	180	NA	12.99	118.89	13	61.4	19	17.5	4.2	2.5	40.5	17	566	26.3	146.7	22.4	4.48	65.24	10.32	4.26	2.25	1.6	yellow	NA
5214$ROW16$RANGE15$4N506 X 3IIH6	2022	Lincoln	Lincoln	0	Low	75		17.5	NA	2	16	15	5214	4N506 X 3IIH6	1739619	2022-05-22	2022-07-22	2022-07-24	61	63	2	1964.88	2026.27	61.38	80	144	NA	1.94	18.1	11.3	62.8	NA	NA	NA	NA	NA	NA	NA	NA	NA	NA	NA	NA	NA	NA	NA	NA		NA
5215$ROW17$RANGE9$PHP02 X PHB47	2022	Lincoln	Lincoln	0	Low	75		17.5	NA	2	17	9	5215	PHP02 X PHB47	1739641	2022-05-22	2022-07-18	2022-07-21	57	60	3	1855.12	1937.73	82.615	68	162	NA	3.05	27.92	13	62.2	18.2	16.9	4	2.6	37.2	15.5	491	25.3	136	27.2	4.89	65.55	10.95	3.79	1.97	1.34	yellow	NA
5216$ROW17$RANGE10$B37 X MO17	2022	Lincoln	Lincoln	0	Low	75		17.5	NA	2	17	10	5216	B37 X MO17	1739656	2022-05-22	2022-07-24	2022-07-29	63	68	5	2026.27	2216.05	189.79	90	180	NA	3.15	28.73	13.3	61.4	18	16.8	4.4	3	38.2	13.5	454	27.3	122.6	30.1	4.72	66.4	9.4	3.79	1.64	1.03	orange	NA
5217$ROW17$RANGE11$LH185 X LH145	2022	Lincoln	Lincoln	0	Low	75		17.5	NA	2	17	11	5217	LH185 X LH145	1716291	2022-05-22	2022-07-19	2022-07-21	58	60	2	1882.66	1937.73	55.065	69	180	NA	7.23	66.1	13.1	61.6	17.9	17	4	2.6	34.2	14	403	24.9	101.2	19.7	3.94	66.32	10.94	2.98	1.69	1.12	red	NA
5218$ROW17$RANGE12$N209 X 3IIH6	2022	Lincoln	Lincoln	0	Low	75		17.5	NA	2	17	12	5218	N209 X 3IIH6	1739624	2022-05-22	2022-07-17	2022-07-21	56	60	4	1827.77	1937.73	109.965	85	160	NA	6.76	62.37	12.3	62.4	16	14.6	4.2	2.6	27.8	18	415	24.9	102.7	17.8	4.71	71.6	9.01	3.93	1.54	1.31	yellow	NA
5219$ROW17$RANGE13$PHP02 X LH145	2022	Lincoln	Lincoln	0	Low	75		17.5	NA	2	17	13	5219	PHP02 X LH145	1739645	2022-05-22	2022-07-16	2022-07-18	55	57	2	1799.21	1855.12	55.9	85	175	NA	6.29	58.1	12.2	62.4	17.2	16.4	4	3	38.2	14.5	489	23.2	114.4	20	4.17	67.16	10.03	3.87	1.27	1.17	yellow	NA
5220$ROW17$RANGE14$F42 X OH43	2022	Lincoln	Lincoln	0	Low	75		17.5	NA	2	17	14	5220	F42 X OH43	1739668	2022-05-22	2022-07-18	2022-07-25	57	64	7	1855.12	2047.76	192.64	94	190	NA	9.28	84.74	13.2	61	NA	NA	NA	NA	NA	NA	NA	NA	NA	NA	NA	NA	NA	NA	NA	NA		NA
5221$ROW17$RANGE15$PHB47 X PHK56	2022	Lincoln	Lincoln	0	Low	75		17.5	NA	2	17	15	5221	PHB47 X PHK56	1739653	2022-05-22	2022-07-18	2022-07-19	57	58	1	1855.12	1882.66	27.55	80	172	NA	4.12	38.01	12.3	62.2	15.6	14.8	3.5	2.4	36	13.5	416	20.7	84.5	19.5	5.11	66.38	10.72	4.64	1.4	1.03	yellow	NA
5222$ROW18$RANGE9$PHP02 X PHN46	2022	Lincoln	Lincoln	0	Low	75		17.5	NA	2	18	9	5222	PHP02 X PHN46	1739644	2022-05-22	2022-07-19	2022-07-23	58	62	4	1882.66	1996.62	113.955	51	142	NA	2.83	25.96	12.8	62.3	15.8	13.9	3.6	2.5	32.5	15.8	457	20.3	92.7	19.7	4.9	65.03	12.49	4.16	1.58	1.41	yellow	NA
5223$ROW18$RANGE10$LH198 X PHZ51	2022	Lincoln	Lincoln	0	Low	75		17.5	NA	2	18	10	5223	LH198 X PHZ51	1739662	2022-05-22	2022-07-19	2022-07-24	58	63	5	1882.66	2026.27	143.6	89	187	NA	6.59	59	14.9	60.4	19.5	18.5	3.9	2.6	40.8	14	501	29.9	NA	NA	4.71	65.52	13.56	4.54	1.36	1.05	yellow	NA
5224$ROW18$RANGE11$PHK56 X LH185	2022	Lincoln	Lincoln	0	Low	75		17.5	NA	2	18	11	5224	PHK56 X LH185	1739634	2022-05-22	2022-07-21	2022-07-25	60	64	4	1937.73	2047.76	110.025	81	170	NA	2.9	26.48	13.2	61.5	17.1	16.4	3.6	2.5	32.8	13.5	344	29.5	98	28	5.12	63.62	11.31	3.53	2.43	0.86	yellow	NA
5225$ROW18$RANGE12$LH185 X LH82	2022	Lincoln	Lincoln	0	Low	75		17.5	NA	2	18	12	5225	LH185 X LH82	1716292	2022-05-22	2022-07-19	2022-07-24	58	63	5	1882.66	2026.27	143.6	58	150	NA	1.03	9.93	8.3	64.3	16.4	15.4	4.1	2.6	33	16	473	25.2	116.9	19.1	4.98	67.13	10.03	3.73	1.29	1.15	yellow	NA
5226$ROW18$RANGE13$2369 X LH123HT	2022	Lincoln	Lincoln	0	Low	75		17.5	NA	2	18	13	5226	2369 X LH123HT	1739654	2022-05-22	2022-07-26	2022-08-03	65	73	8	2072.59	2485.09	412.49	80	151	NA	0.61	6.04	5.8	64.8	17.8	16.2	3.2	2.8	37.5	15	470	14.5	68.7	22.1	4.7	63.7	14.51	4.37	1.74	1.1	yellow	NA
5227$ROW18$RANGE14$PHZ51 X LH145	2022	Lincoln	Lincoln	0	Low	75		17.5	NA	2	18	14	5227	PHZ51 X LH145	1739614	2022-05-22	2022-07-19	2022-07-23	58	62	4	1882.66	1996.62	113.955	98	181	NA	6.4	58.38	13.3	61.1	16	13.5	3	2.1	28.5	14.5	379	19.9	76.5	15.5	NA	NA	NA	NA	NA	NA	yellow	NA
5228$ROW18$RANGE15$PHK56 X LH145	2022	Lincoln	Lincoln	0	Low	75		17.5	NA	2	18	15	5228	PHK56 X LH145	1739635	2022-05-22	2022-07-19	2022-07-21	58	60	2	1882.66	1937.73	55.065	60	160	NA	3.39	31.14	12.7	61.7	14.6	13.2	3.2	2.2	30.2	14	370	17.7	66.5	11.6	4.97	69.48	11.52	4.05	1.07	1	yellow	NA
5229$ROW19$RANGE9$PHN46 X PHK56	2022	Lincoln	Lincoln	0	Low	75		17.5	NA	2	19	9	5229	PHN46 X PHK56	1716300	2022-05-22	2022-07-21	2022-07-23	60	62	2	1937.73	1996.62	58.89	60	140	NA	6.37	57.23	14.6	60.7	14.1	13.4	4.2	2.8	37	16	489	18.2	90.8	17.5	5.35	66.76	10.7	3.87	1.28	1.15	yellow	NA
5230$ROW19$RANGE10$PIONEER P0589 AMXT	2022	Lincoln	Lincoln	0	Low	75		17.5	NA	2	19	10	5230	COMMERCIAL HYBRID 4	1739670	2022-05-22	2022-07-20	2022-07-21	59	60	1	1910.17	1937.73	27.56	85	170	NA	12.27	112.43	12.9	61.9	18.1	16.1	4.5	2.5	36.5	16	533	29.4	165.5	25.3	4.08	67.66	8.55	3.96	1.54	1.32	yellow	NA
5231$ROW19$RANGE11$PHK56 X 3IIH6	2022	Lincoln	Lincoln	0	Low	75		17.5	NA	2	19	11	5231	PHK56 X 3IIH6	1739631	2022-05-22	2022-07-20	2022-07-21	59	60	1	1910.17	1937.73	27.56	58	158	NA	2.95	27.25	12.2	62.4	14.9	13.5	3.8	2.4	31.5	15.5	439	18.4	81.2	14.7	4.76	66.59	10.78	4.56	1.32	1.3	yellow	NA
5232$ROW19$RANGE12$LH123HT X PHB47	2022	Lincoln	Lincoln	0	Low	75		17.5	NA	2	19	12	5232	LH123HT X PHB47	1739622	2022-05-22	2022-07-25	2022-08-04	64	74	10	2047.76	2535.99	488.23	76	151	NA	0.79	7.68	7.6	64.5	18	15.8	3.8	2.6	43	13	470	16.5	83.8	26	5.14	62.33	13.78	3.95	2.3	1.06	orange	NA
5233$ROW19$RANGE13$LH145 X LH162	2022	Lincoln	Lincoln	0	Low	75		17.5	NA	2	19	13	5233	LH145 X LH162	1739606	2022-05-22	2022-07-17	2022-07-19	56	58	2	1827.77	1882.66	54.9	72	149	NA	4.73	43.54	12.5	62.2	16.4	14.2	3.4	2.6	34.2	14.5	415	19.5	79.9	16.1	5	68.56	11.65	4.11	0.76	1.1	yellow	NA
5234$ROW19$RANGE14$LH74 X PHN82	2022	Lincoln	Lincoln	0	Low	75		17.5	NA	2	19	14	5234	LH74 X PHN82	1739651	2022-05-22	2022-07-20	2022-07-23	59	62	3	1910.17	1996.62	86.45	74	146	NA	4.57	42.16	12.3	62.1	16.9	15.2	4.1	2.6	33.5	16.5	472	25.2	122.3	23.1	4.81	69.01	9.6	4.13	0.84	1.02	yellow	NA
5235$ROW19$RANGE15$PHG39 X PHN82	2022	Lincoln	Lincoln	0	Low	75		17.5	NA	2	19	15	5235	PHG39 X PHN82	NA	2022-05-22	2022-07-21	2022-07-24	60	63	3	1937.73	2026.27	88.535	73	161	NA	6.63	60.89	12.7	62.1	18.8	16.8	4.1	2.6	37.5	15	538	26.2	144.6	25.1	5.02	69.31	8.26	3.53	1.15	0.94	yellow	NA
5236$ROW20$RANGE9$LH195 X PHM49	2022	Lincoln	Lincoln	0	Low	75		17.5	NA	2	20	9	5236	LH195 X PHM49	1739609	2022-05-22	2022-07-26	2022-07-30	65	69	4	2072.59	2259.41	186.82	90	169	NA	3.34	29.48	16.1	59.7	15.2	13.9	4	2.5	32.5	15.5	432	20	91.7	15.8	4.71	67.04	11.88	3.59	1.52	1.21	yellow	NA
5237$ROW20$RANGE10$B14A X MO17	2022	Lincoln	Lincoln	0	Low	75		17.5	NA	2	20	10	5237	B14A X MO17	1739655	2022-05-22	2022-07-23	2022-07-27	62	66	4	1996.62	2127.14	130.52	97	176	NA	5.67	52.14	12.6	62.1	17.6	16.6	3.6	2.5	42.5	14	494	24.3	125.4	19.4	4.65	71.32	9.43	3.72	1.81	1.23	yellow	NA
5238$ROW20$RANGE11$WF9 X H95	2022	Lincoln	Lincoln	0	Low	75		17.5	NA	2	20	11	5238	WF9 X H95	1739666	2022-05-22	2022-07-23	2022-07-29	62	68	6	1996.62	2216.05	219.435	85	158	NA	2.25	20.81	12.1	62.6	11.9	10.1	3.1	2.4	25	17	282	13.2	37.5	7.2	4.78	68.3	11.08	3.96	0.83	0.93	yellow	NA
5239$ROW20$RANGE12$PHN46 X W606S	2022	Lincoln	Lincoln	0	Low	75		17.5	NA	2	20	12	5239	PHN46 X W606S	1739601	2022-05-22	2022-07-22	2022-07-27	61	66	5	1964.88	2127.14	162.255	93	163	NA	2.3	21.29	12	62.6	12.6	10.4	3.5	2.5	25.8	14.8	324	15.1	47.9	8.4	5.24	70.38	10.85	4.33	0.11	0.98	yellow	NA
5240$ROW20$RANGE13$PHK76 X 3IIH6	2022	Lincoln	Lincoln	0	Low	75		17.5	NA	2	20	13	5240	PHK76 X 3IIH6	1739638	2022-05-22	2022-07-19	2022-07-21	58	60	2	1882.66	1937.73	55.065	78	149	NA	2.3	21.32	11.9	62.6	17.1	15	3.8	2.5	31.8	15.5	476	21.6	111.2	22.3	4.75	68.91	9.85	3.69	1.04	1.16	yellow	NA
5241$ROW20$RANGE14$LH198 X PHB47	2022	Lincoln	Lincoln	0	Low	75		17.5	NA	2	20	14	5241	LH198 X PHB47	1716294	2022-05-22	2022-07-23	2022-07-21	62	60	-2	1996.62	1937.73	-58.89	78	175	NA	1.28	12.22	9.2	63.9	NA	NA	NA	NA	NA	NA	NA	NA	NA	NA	NA	NA	NA	NA	NA	NA		NA
5242$ROW20$RANGE15$LH185 X W606S	2022	Lincoln	Lincoln	0	Low	75		17.5	NA	2	20	15	5242	LH185 X W606S	1716293	2022-05-22	2022-07-21	2022-07-26	60	65	5	1937.73	2072.59	134.865	71	140	NA	2.36	22	11.4	62.8	18.5	17.1	4	3	35.2	14.2	476	20.9	102.9	21.8	5.23	67.69	9.02	4.07	1.05	1.01	orange	NA
5243$ROW21$RANGE9$PHK76 X LH145	2022	Lincoln	Lincoln	0	Low	75		17.5	NA	2	21	9	5243	PHK76 X LH145	1739636	2022-05-22	2022-07-19	2022-07-23	58	62	4	1882.66	1996.62	113.955	87	179	NA	6.52	59.54	13.2	62.2	15.9	13.5	3.2	2.5	31.8	14.5	396	19.1	74.9	17.8	4.83	71.61	9.55	3.81	0.5	0.83	yellow	NA
5244$ROW21$RANGE10$PHW52 X PHN82	2022	Lincoln	Lincoln	0	Low	75		17.5	NA	2	21	10	5244	PHW52 X PHN82	1739661	2022-05-22	2022-07-19	2022-07-25	58	64	6	1882.66	2047.76	165.09	NA	168	NA	7.19	66.04	12.7	62.1	17.4	14.4	3.9	2.6	31.5	14	395	28.1	112	18.6	4.82	69.99	7.85	3.48	0.82	0.94	yellow	NA
5245$ROW21$RANGE11$B73 X MO17	2022	Lincoln	Lincoln	0	Low	75		17.5	NA	2	21	11	5245	B73 X MO17	1739603	2022-05-22	2022-07-23	2022-07-29	62	68	6	1996.62	2216.05	219.435	100	188	NA	3.07	28.23	12.6	62.2	16.1	15.2	3.6	2.5	39.8	14.5	489	22.9	100.1	15.9	5.25	72.98	7.76	3.74	1.35	1.17	yellow	NA
5246$ROW21$RANGE12$2369 X PHZ51	2022	Lincoln	Lincoln	0	Low	75		17.5	NA	2	21	12	5246	2369 X PHZ51	1739663	2022-05-22	2022-07-19	2022-07-25	58	64	6	1882.66	2047.76	165.09	78	168	NA	4.65	42.9	12.3	62.5	16.2	14.9	3.6	2.5	34.2	13	416	20.3	85.5	17.5	4.89	68.66	8.37	3.53	0.92	1.1	yellow	NA
5247$ROW21$RANGE13$PHJ40 X LH82	2022	Lincoln	Lincoln	0	Low	75		17.5	NA	2	21	13	5247	PHJ40 X LH82	1739610	2022-05-22	2022-07-15	2022-07-16	54	55	1	1769.62	1799.21	29.59	78	150	NA	7.49	69.26	12.1	62.5	13.2	11.4	3.2	2.4	27.8	16	320	15.5	47.5	10.4	4.9	68.83	9.03	3.99	0.87	1.06	yellow	NA
5248$ROW21$RANGE14$B73 X PHN82	2022	Lincoln	Lincoln	0	Low	75		17.5	NA	2	21	14	5248	B73 X PHN82	1739652	2022-05-22	2022-07-21	2022-07-28	60	67	7	1937.73	2173.67	235.94	82	161	NA	2.23	20.29	13.5	60.9	17.9	15.9	4.2	3	39.5	17.5	639	23.4	160.1	33.4	5.02	67.23	9.81	3.69	1.27	1.22	yellow	NA
5249$ROW21$RANGE15$LH123HT X 3IIH6	2022	Lincoln	Lincoln	0	Low	75		17.5	NA	2	21	15	5249	LH123HT X 3IIH6	1739659	2022-05-22			NA	NA	NA	NA	NA	NA	NA	NA	NA	0.3	3.16	NA	NA	NA	NA	NA	NA	NA	NA	NA	NA	NA	NA	NA	NA	NA	NA	NA	NA		NA
5250$ROW22$RANGE9$PHK56 X LH198	2022	Lincoln	Lincoln	0	Low	75		17.5	NA	2	22	9	5250	PHK56 X LH198	1739632	2022-05-22	2022-07-21	2022-07-23	60	62	2	1937.73	1996.62	58.89	89	190	NA	5.56	50.83	13.1	62.3	12.4	11.2	3.2	2.2	30.2	15.5	361	16.6	61.7	11.4	5.69	67.42	9.97	3.97	1.37	1.13	yellow	NA
5251$ROW22$RANGE10$PHB47 X LH185	2022	Lincoln	Lincoln	0	Low	75		17.5	NA	2	22	10	5251	PHB47 X LH185	1716298	2022-05-22	2022-07-22	2022-07-23	61	62	1	1964.88	1996.62	31.735	80	175	NA	5.31	48.6	13	61.7	18.1	15.1	4.1	2.6	38	13.5	483	21.5	102.3	21.5	5.27	68.6	9.66	4.02	2.38	1.25	orange	NA
5252$ROW22$RANGE11$LH74 X PHM49	2022	Lincoln	Lincoln	0	Low	75		17.5	NA	2	22	11	5252	LH74 X PHM49	1739623	2022-05-22	2022-07-22	2022-07-23	61	62	1	1964.88	1996.62	31.735	98	139	NA	3.46	31.78	12.7	62.3	13.9	12.5	3.2	2.2	31.8	15	363	20.3	73.4	13.2	5.44	70.2	9.35	4.44	1.1	0.92	yellow	NA
5253$ROW22$RANGE12$SYNGENTA NK0760-3111	2022	Lincoln	Lincoln	0	Low	75		17.5	NA	2	22	12	5253	COMMERCIAL HYBRID 6	1739673	2022-05-22	2022-07-23	2022-07-23	62	62	0	1996.62	1996.62	0	90	170	NA	4.87	44.88	12.4	62.3	17.2	16.2	3.9	2.6	37.2	14.5	440	20.9	98.9	17	4.58	71.19	8.1	4.17	1.93	1.45	yellow	NA
5254$ROW22$RANGE13$LH82 X PHB47	2022	Lincoln	Lincoln	0	Low	75		17.5	NA	2	22	13	5254	LH82 X PHB47	1716295	2022-05-22	2022-07-17	2022-07-21	56	60	4	1827.77	1937.73	109.965	72	157	NA	4.32	39.86	12.3	62.3	16.4	13.6	4.1	2.8	32	16.5	484	17.9	82.9	15.4	5.38	68.03	8.7	4.06	0.85	1.03	orange	NA
5255$ROW22$RANGE14$LH82 X PHJ89	2022	Lincoln	Lincoln	0	Low	75		17.5	NA	2	22	14	5255	LH82 X PHJ89	1716296	2022-05-22	2022-07-18	2022-07-20	57	59	2	1855.12	1910.17	55.055	70	177	NA	6.62	61.01	12.4	62	16.4	14.9	4.2	2.9	36.5	17.5	563	18.4	106.9	15.1	5.27	69.06	8.56	3.73	0.72	1.17	orange	NA
5256$ROW22$RANGE15$LH195 X LH123HT	2022	Lincoln	Lincoln	0	Low	75		17.5	NA	2	22	15	5256	LH195 X LH123HT	1739658	2022-05-22	2022-07-28		67	NA	NA	2173.67	NA	NA	NA	NA	NA	1.15	10.89	10	63.3	NA	NA	NA	NA	NA	NA	NA	NA	NA	NA	NA	NA	NA	NA	NA	NA		NA
5257$ROW23$RANGE9$2369 X PHN82	2022	Lincoln	Lincoln	0	Low	75		17.5	NA	2	23	9	5257	2369 X PHN82	1739616	2022-05-22	2022-07-20	2022-07-23	59	62	3	1910.17	1996.62	86.45	75	166	NA	5.69	52.02	13.1	62.3	15.8	14.4	3.8	2.5	32.8	16.5	432	22.2	96.7	20.4	4.9	70.02	8.09	4	0.63	1	yellow	NA
5258$ROW23$RANGE10$PHB47 X 3IIH6	2022	Lincoln	Lincoln	0	Low	75		17.5	NA	2	23	10	5258	PHB47 X 3IIH6	1739625	2022-05-22	2022-07-20	2022-07-22	59	61	2	1910.17	1964.88	54.715	70	170	NA	1.18	11.15	10.2	63.6	12.4	10.5	2.8	1.9	22	14	207	14.9	30	7	5.12	67.09	12.07	4.66	1.29	1.15	yellow	NA
5259$ROW23$RANGE11$PHW52 X LH185	2022	Lincoln	Lincoln	0	Low	75		17.5	NA	2	23	11	5259	PHW52 X LH185	1739611	2022-05-22	2022-07-20	2022-07-27	59	66	7	1910.17	2127.14	216.97	88	181	NA	3.55	32.79	12.2	62.6	12.6	11.2	3.1	2	23.8	12	168	22.1	37.9	10.1	4.01	66.24	9.88	2.66	1.53	0.95	orange	NA
5260$ROW23$RANGE12$B73 X PHM49	2022	Lincoln	Lincoln	0	Low	75		17.5	NA	2	23	12	5260	B73 X PHM49	1739605	2022-05-22	2022-07-27	2022-07-27	66	66	0	2127.14	2127.14	0	99	180	NA	2.45	22.35	13.3	61.4	14.6	12.9	3.8	2.1	32.8	15.5	392	19	77.3	13.2	5.4	66.75	10.28	3.73	1.48	1.13	yellow	NA
5261$ROW23$RANGE13$B73 X 3IIH6	2022	Lincoln	Lincoln	0	Low	75		17.5	NA	2	23	13	5261	B73 X 3IIH6	1739664	2022-05-22	2022-07-21	2022-07-27	60	66	6	1937.73	2127.14	189.41	86	182	NA	0.74	7.36	5.4	64.9	14	11.8	3.3	2.3	31.3	17.3	420	15.6	67.4	14.1	4.98	67.64	11.73	4.31	1.54	1.46	yellow	NA
5262$ROW23$RANGE14$PHK76 X W606S	2022	Lincoln	Lincoln	0	Low	75		17.5	NA	2	23	14	5262	PHK76 X W606S	1739639	2022-05-22	2022-07-20	2022-07-21	59	60	1	1910.17	1937.73	27.56	96	160	NA	7.99	74.14	11.8	62.5	18.2	17.1	3.4	2.5	37	14.5	461	25.5	121	25	5.22	71.59	8.09	4.18	0.57	0.87		NA
5263$ROW23$RANGE15$PHP02 X PHK76	2022	Lincoln	Lincoln	0	Low	75		17.5	NA	2	23	15	5263	PHP02 X PHK76	1739646	2022-05-22	2022-07-17	2022-07-17	56	56	0	1827.77	1827.77	0	77	161	NA	4.19	38.66	12.3	62.3	16.4	14.8	3.8	2.6	33.8	14	387	22.4	91	19.4	5.22	67.98	8.57	3.66	1.32	1.06	orange	NA
5264$ROW24$RANGE9$PHP02 X PHG47	2022	Lincoln	Lincoln	0	Low	75		17.5	NA	2	24	9	5264	PHP02 X PHG47	1739627	2022-05-22	2022-07-17	2022-07-20	56	59	3	1827.77	1910.17	82.405	79	154	NA	4.24	38.94	12.7	62.6	14.9	12.6	3.5	2.5	29	17	424	17	72.4	10.4	4.94	67.49	9.33	4.42	0.61	1.11	yellow	NA
5265$ROW24$RANGE10$PIONEER 1311 AMXT	2022	Lincoln	Lincoln	0	Low	75		17.5	NA	2	24	10	5265	COMMERCIAL HYBRID 3	NA	2022-05-22	2022-07-25	2022-07-27	64	66	2	2047.76	2127.14	79.385	100	171	NA	3.71	34.23	12.3	62.3	15.6	14.2	4	2.5	30.8	17	426	19.9	83.9	13	3.56	72.7	6.87	3.78	1.64	1.13	yellow	NA
5266$ROW24$RANGE11$PHK56 X W606S	2022	Lincoln	Lincoln	0	Low	75		17.5	NA	2	24	11	5266	PHK56 X W606S	1739630	2022-05-22	2022-07-22	2022-07-26	61	65	4	1964.88	2072.59	107.71	82	160	NA	3.34	30.75	12.5	62.4	13.4	12.2	3.4	2.4	29.2	16	351	16.3	59	12.3	5.6	71.66	7.41	3.89	1.11	0.95	orange	NA
5267$ROW24$RANGE12$PHK56 X PHJ89	2022	Lincoln	Lincoln	0	Low	75		17.5	NA	2	24	12	5267	PHK56 X PHJ89	1739633	2022-05-22	2022-07-22	2022-07-23	61	62	1	1964.88	1996.62	31.735	66	150	NA	3.1	28.47	12.7	62.1	15	14.1	3.9	2.6	34.8	16	455	21.1	103	18.5	5.26	68.29	9.83	4.37	0.95	1.07	yellow	NA
5268$ROW24$RANGE13$B37 X H95	2022	Lincoln	Lincoln	0	Low	75		17.5	NA	2	24	13	5268	B37 X H95	1739665	2022-05-22	2022-07-23	2022-07-28	62	67	5	1996.62	2173.67	177.05	90	172	NA	2.24	20.71	12.1	62.4	13.4	13.1	3.4	2.5	28	16	317	18.5	58.5	13.1	4.23	69.01	8.98	3.7	1.42	0.92	yellow	NA
5269$ROW24$RANGE14$2369 X PHP02	2022	Lincoln	Lincoln	0	Low	75		17.5	NA	2	24	14	5269	2369 X PHP02	1739615	2022-05-22	2022-07-18	2022-07-20	57	59	2	1855.12	1910.17	55.055	70	171	NA	3.83	35.54	11.8	62.6	14.2	16.1	4	NA	38.2	15	526	24.7	130.3	21.9	4.96	68.89	8.83	3.74	1.38	1.27	yellow	NA
5270$ROW24$RANGE15$F42 X MO17	2022	Lincoln	Lincoln	0	Low	75		17.5	NA	2	24	15	5270	F42 X MO17	1739657	2022-05-22	2022-07-22	2022-07-26	61	65	4	1964.88	2072.59	107.71	90	169	NA	5.85	54.04	12.2	62.4	18	16.4	3.6	2.4	42	13.5	511	19.8	79.9	17.1	5.59	72.87	7.91	3.92	1.42	1.21	yellow	NA
5271$ROW25$RANGE9$PHT69 X 3IIH6	2022	Lincoln	Lincoln	0	Low	75		17.5	NA	2	25	9	5271	PHT69 X 3IIH6	1739628	2022-05-22	2022-07-17	2022-07-20	56	59	3	1827.77	1910.17	82.405	70	146	NA	4.84	44.55	12.5	62.6	12.9	12.9	3.4	2.4	26.5	14	300	17.1	53.7	9.3	5.08	69	10.19	4.64	1.21	1.41	yellow	NA
5272$ROW25$RANGE10$B73 X PHZ51	2022	Lincoln	Lincoln	0	Low	75		17.5	NA	2	25	10	5272	B73 X PHZ51	1739604	2022-05-22	2022-07-23	2022-07-26	62	65	3	1996.62	2072.59	75.975	78	166	NA	4.32	39.63	12.8	61.9	14.8	13.1	3.9	3	31.5	17	456	18.2	82.9	16.1	5.23	68.59	9.34	4.45	0.71	1.02	yellow	NA
5273$ROW25$RANGE11$LH195 X 3IIH6	2022	Lincoln	Lincoln	0	Low	75		17.5	NA	2	25	11	5273	LH195 X 3IIH6	1739660	2022-05-22	2022-07-25	2022-07-26	64	65	1	2047.76	2072.59	24.84	60	155	NA	2.28	21.06	12.2	62.5	12.8	10.7	2.8	1.8	20.3	12.7	237	20.2	9.6	13.7	4.43	67.85	8.64	3.77	1.15	1.22	yellow	NA
5274$ROW25$RANGE12$PHK76 X LH198	2022	Lincoln	Lincoln	0	Low	75		17.5	NA	2	25	12	5274	PHK76 X LH198	1739637	2022-05-22	2022-07-22	2022-07-23	61	62	1	1964.88	1996.62	31.735	79	158	NA	2.28	21.01	12.4	62.4	14	12.5	3.6	2.8	29.5	13	319	22.6	71.7	15.5	5.31	69.72	7.45	3.59	1.08	0.91	yellow	NA
5275$ROW25$RANGE13$PHP02 X W606S	2022	Lincoln	Lincoln	0	Low	75		17.5	NA	2	25	13	5275	PHP02 X W606S	1739647	2022-05-22	2022-07-20	2022-07-22	59	61	2	1910.17	1964.88	54.715	79	155	NA	3.83	35.66	11.5	62.8	15.4	12.5	3.5	2.6	25.5	16.5	341	14.9	53.2	11.2	5.25	66.42	11.38	4.15	0.73	1.12	yellow	NA
5276$ROW25$RANGE14$HOEGEMEYER 8065RR	2022	Lincoln	Lincoln	0	Low	75		17.5	NA	2	25	14	5276	COMMERCIAL HYBRID 2	NA	2022-05-22	2022-07-20	2022-07-22	59	61	2	1910.17	1964.88	54.715	75	180	NA	7.78	71.95	12.1	62.4	14.8	12.8	3.9	2.9	28.5	16	378	20.3	79.1	11.4	4.62	67.91	7.71	4.32	1.28	1.24	yellow	NA
5277$ROW25$RANGE15$LH195 X PHZ51	2022	Lincoln	Lincoln	0	Low	75		17.5	NA	2	25	15	5277	LH195 X PHZ51	1739608	2022-05-22	2022-07-22	2022-07-22	61	61	0	1964.88	1964.88	0	78	180	NA	5.95	54.71	12.6	62.1	17.2	15.4	3.5	2.5	37.8	16	518	23.5	121.3	23.8	5.28	71.63	8	4.6	0.54	1	yellow	NA
5278$ROW26$RANGE9$PHW52 X PHM49	2022	Lincoln	Lincoln	0	Low	75		17.5	NA	2	26	9	5278	PHW52 X PHM49	1739613	2022-05-22	2022-07-24	2022-07-28	63	67	4	2026.27	2173.67	147.405	88	166	NA	5.01	45.43	13.8	61.7	NA	NA	NA	NA	NA	NA	NA	NA	NA	NA	NA	NA	NA	NA	NA	NA		NA
5279$ROW26$RANGE10$PHP02 X PHJ89	2022	Lincoln	Lincoln	0	Low	75		17.5	NA	2	26	10	5279	PHP02 X PHJ89	1739642	2022-05-22	2022-07-19	2022-07-21	58	60	2	1882.66	1937.73	55.065	79	179	NA	4.69	43.42	12	62.5	14.6	13.8	3.5	2.2	31	15	394	17.5	68.3	11.7	5.22	67.95	10.02	4.34	0.9	1.21	yellow	NA
5280$ROW26$RANGE11$PHG39 X PHM49	2022	Lincoln	Lincoln	0	Low	75		17.5	NA	2	26	11	5280	PHG39 X PHM49	1739626	2022-05-22	2022-07-28		67	NA	NA	2173.67	NA	NA	80	151	NA	2.24	20.36	13.6	61.1	10.9	10.2	3.4	2.1	20	14	227	24.5	53.1	8.8	4.19	68.08	8.66	2.39	1.67	0.91	yellow	NA
5281$ROW26$RANGE12$PHB47 X PHJ89	2022	Lincoln	Lincoln	0	Low	75		17.5	NA	2	26	12	5281	PHB47 X PHJ89	1716299	2022-05-22	2022-07-22	2022-07-23	61	62	1	1964.88	1996.62	31.735	81	176	NA	2.57	23.68	12.4	62.2	14.2	12.4	3.2	2	29.2	13.5	292	18.1	55.2	12.9	4.25	66.34	9.08	3.32	1.32	0.98	yellow	NA
5282$ROW26$RANGE13$2369 X 3IIH6	2022	Lincoln	Lincoln	0	Low	75		17.5	NA	2	26	13	5282	2369 X 3IIH6	1739617	2022-05-22	2022-07-20	2022-07-22	59	61	2	1910.17	1964.88	54.715	69	161	NA	2.36	21.87	11.9	62.3	15.1	14.2	3.9	2.5	30.2	15.5	362	21.3	81.5	17	4.82	67.16	9.37	3.53	1.77	1.39	yellow	NA
5283$ROW26$RANGE14$LH195 X LH185	2022	Lincoln	Lincoln	0	Low	75		17.5	NA	2	26	14	5283	LH195 X LH185	1739607	2022-05-22	2022-07-24	2022-07-29	63	68	5	2026.27	2216.05	189.79	NA	168	NA	6.61	60.92	12.4	62.1	17.2	15.9	4	2.5	33.2	14.5	516	25.6	123	20.5	4.44	67.86	8.1	4.12	1.6	1.11	yellow	NA
5284$ROW26$RANGE15$PHN46 X PHB47	2022	Lincoln	Lincoln	0	Low	75		17.5	NA	2	26	15	5284	PHN46 X PHB47	1739602	2022-05-22	2022-07-22	2022-07-22	61	61	0	1964.88	1964.88	0	80	170	NA	3.74	34.62	12	62.5	14.2	13.2	3.5	2.2	28	12.5	330	21.9	69.9	12.8	NA	NA	NA	NA	NA	NA	yellow	NA
4101$ROW2$RANGE2$PHN46 X W606S	2022	Lincoln	Lincoln	0	Medium	150		17.5	NA	3	2	2	4101	PHN46 X W606S	1739601	2022-05-22	2022-07-21	2022-07-25	60	64	4	1937.73	2047.76	110.025	65	164	NA	5.68	51.57	13.7	62.4	13.1	11.9	3.8	2.6	28.8	15	308	20.5	65.1	10.2	5.45	71.54	9.01	4.72	0.27	0.97	orange	NA
4102$ROW2$RANGE3$PHK56 X W606S	2022	Lincoln	Lincoln	0	Medium	150		17.5	NA	3	2	3	4102	PHK56 X W606S	1739630	2022-05-22	2022-07-19	2022-07-21	58	60	2	1882.66	1937.73	55.065	96	191	NA	6.81	62.19	13.2	62.5	14	13.2	3.8	2.6	30	16	371	18.2	66.2	13.8	5.15	67.53	10.95	3.88	0.88	1.03	yellow	NA
4103$ROW2$RANGE4$PHK56 X PHJ89	2022	Lincoln	Lincoln	0	Medium	150		17.5	NA	3	2	4	4103	PHK56 X PHJ89	1739633	2022-05-22	2022-07-18	2022-07-18	57	57	0	1855.12	1855.12	0	73	172	NA	3.78	34.32	13.7	62.2	15.2	13.6	3.6	2.6	32.8	16.5	446	21	96.6	18.2	5.01	69.6	9.45	4.4	0.72	1	yellow	NA
4104$ROW2$RANGE5$PHJ40 X LH82	2022	Lincoln	Lincoln	0	Medium	150		17.5	NA	3	2	5	4104	PHJ40 X LH82	1739610	2022-05-22	2022-07-13	2022-07-14	52	53	1	1710.37	1738.94	28.575	58	150	NA	8.46	77.88	12.5	62.8	15.4	13.6	3.9	2.9	35.2	15.5	490	18.4	90.2	17.4	5.07	67.7	10.35	3.99	1.04	1.18		NA
4105$ROW2$RANGE6$PHP02 X PHK76	2022	Lincoln	Lincoln	0	Medium	150		17.5	NA	3	2	6	4105	PHP02 X PHK76	1739646	2022-05-22	2022-07-16	2022-07-17	55	56	1	1799.21	1827.77	28.55	79	170	NA	4.23	38.89	12.6	62.7	14.9	13.5	3.8	2.8	31.5	14.5	372	21.9	87.4	17	4.59	67.26	9.52	3.66	1.3	1.12	orange	NA
4106$ROW2$RANGE7$2FACC X 3IIH6	2022	Lincoln	Lincoln	0	Medium	150		17.5	NA	3	2	7	4106	2FACC X 3IIH6	1739618	2022-05-22	2022-07-14	2022-07-14	53	53	0	1738.94	1738.94	0	88	181	NA	3.52	32.33	12.7	62.6	18	16.8	4.4	3	39	17	580	22.6	130	24.8	3.96	68.72	9.84	4.01	2.04	1.47	yellow	NA
4107$ROW2$RANGE8$PIONEER P0589 AMXT	2022	Lincoln	Lincoln	0	Medium	150		17.5	NA	3	2	8	4107	COMMERCIAL HYBRID 4	1739670	2022-05-22	2022-07-20	2022-07-19	59	58	-1	1910.17	1882.66	-27.505	88	180	NA	10.76	98.82	12.7	62.6	16	13.9	3.9	2.4	34	15.5	455	24.4	119.6	17.6	4.51	68.79	8.84	3.69	1.47	1.24	yellow	NA
4108$ROW3$RANGE2$B37 X OH43	2022	Lincoln	Lincoln	0	Medium	150		17.5	NA	3	3	2	4108	B37 X OH43	1739667	2022-05-22	2022-07-24	2022-07-30	63	69	6	2026.27	2259.41	233.15	92	210	NA	3.75	33.14	16	60.5	14.1	13.1	3.6	2.1	25.8	16	302	18.7	60.9	9.2	5.02	65.77	12.61	4.52	1.91	1.05	yellow	NA
4109$ROW3$RANGE3$LH74 X PHN82	2022	Lincoln	Lincoln	0	Medium	150		17.5	NA	3	3	3	4109	LH74 X PHN82	1739651	2022-05-22	2022-07-19	2022-07-21	58	60	2	1882.66	1937.73	55.065	80	160	NA	4.97	45.02	13.9	62.1	16	13.4	3.6	2.8	26	14.5	356	22	77.1	16.5	4.96	68.31	10.28	3.77	0.86	1.06	yellow	NA
4110$ROW3$RANGE4$PHT69 X 3IIH6	2022	Lincoln	Lincoln	0	Medium	150		17.5	NA	3	3	4	4110	PHT69 X 3IIH6	1739628	2022-05-22	2022-07-14	2022-07-17	53	56	3	1738.94	1827.77	88.82	90	179	NA	8.12	74.58	12.7	62.8	13.9	13.8	3.9	2.6	30	16	408	18.7	77.3	12.3	4.87	67.47	10.76	4.32	1.68	1.49	yellow	NA
4111$ROW3$RANGE5$PHK76 X 3IIH6	2022	Lincoln	Lincoln	0	Medium	150		17.5	NA	3	3	5	4111	PHK76 X 3IIH6	1739638	2022-05-22	2022-07-17	2022-07-17	56	56	0	1827.77	1827.77	0	90	199	NA	4.28	39.22	12.9	62.5	13.6	12.2	3.6	2.6	27.2	14.5	289	22.3	60.9	11.3	4.62	69.59	10.35	4.43	0.7	0.99	yellow	NA
4112$ROW3$RANGE6$PHP02 X LH185	2022	Lincoln	Lincoln	0	Medium	150		17.5	NA	3	3	6	4112	PHP02 X LH185	1739643	2022-05-22	2022-07-18	2022-07-18	57	57	0	1855.12	1855.12	0	81	162	NA	3.83	35.14	12.8	62.6	18.6	17.4	4.5	3.1	36	15	469	27	136.8	28.9	4.72	64.89	12.33	3.66	2.4	1.31	yellow	NA
4113$ROW3$RANGE7$PHK76 X LH198	2022	Lincoln	Lincoln	0	Medium	150		17.5	NA	3	3	7	4113	PHK76 X LH198	1739637	2022-05-22	2022-07-18	2022-07-19	57	58	1	1855.12	1882.66	27.55	88	180	NA	6.2	54.66	16.2	59.3	16.5	14.6	4	3	36.2	14	432	24.1	104.4	19.4	4.94	70.15	9.22	3.77	0.85	0.96	yellow	NA
4114$ROW3$RANGE8$PHW52 X PHN82	2022	Lincoln	Lincoln	0	Medium	150		17.5	NA	3	3	8	4114	PHW52 X PHN82	1739661	2022-05-22	2022-07-19	2022-07-21	58	60	2	1882.66	1937.73	55.065	83	182	NA	7.62	70.15	12.5	62.8	17.8	15.5	4.4	3	36	16	472	25	118.2	15.8	4.91	71.37	10.14	4.22	0.61	0.99	yellow	NA
4115$ROW4$RANGE2$PHK76 X LH82	2022	Lincoln	Lincoln	0	Medium	150		17.5	NA	3	4	2	4115	PHK76 X LH82	1739640	2022-05-22	2022-07-15	2022-07-17	54	56	2	1769.62	1827.77	58.14	80	162	NA	7.32	65.77	14.6	61.6	15.6	13.8	3.4	2.5	31.5	18	454	12.8	66	12.8	5.12	70.87	10.42	4.5	0.48	0.98	yellow	NA
4116$ROW4$RANGE3$B73 X PHN82	2022	Lincoln	Lincoln	0	Medium	150		17.5	NA	3	4	3	4116	B73 X PHN82	1739652	2022-05-22	2022-07-24	2022-07-28	63	67	4	2026.27	2173.67	147.405	90	177	NA	2.57	23.06	14.7	61.3	15.8	14.9	4.1	2.9	33.8	17	508	23.2	126	24.9	5.07	67.84	8.52	3.96	1.25	1.11	yellow	NA
4117$ROW4$RANGE4$PHP02 X PHN46	2022	Lincoln	Lincoln	0	Medium	150		17.5	NA	3	4	4	4117	PHP02 X PHN46	1739644	2022-05-22	2022-07-17	2022-07-21	56	60	4	1827.77	1937.73	109.965	82	150	NA	6	54.73	13.3	62.4	14.4	12.9	4	2.8	28.5	16.5	417	19.6	83.8	13.8	5.46	67.45	11.27	4.08	1	1.24	yellow	NA
4118$ROW4$RANGE5$PIONEER 1311 AMXT	2022	Lincoln	Lincoln	0	Medium	150		17.5	NA	3	4	5	4118	COMMERCIAL HYBRID 3	NA	2022-05-22	2022-07-21	2022-07-25	60	64	4	1937.73	2047.76	110.025	88	187	NA	8.09	74.22	12.8	62.6	17.4	15	4.8	3	32.8	17.5	514	29.5	155.5	19.6	4.62	70.31	7.6	3.32	1.05	0.98		NA
4119$ROW4$RANGE6$PHK76 X LH145	2022	Lincoln	Lincoln	0	Medium	150		17.5	NA	3	4	6	4119	PHK76 X LH145	1739636	2022-05-22	2022-07-18	2022-07-18	57	57	0	1855.12	1855.12	0	83	181	NA	7.06	64.62	13	62.5	NA	NA	NA	NA	NA	NA	NA	NA	NA	NA	NA	NA	NA	NA	NA	NA		NA
4120$ROW4$RANGE7$PHK56 X 3IIH6	2022	Lincoln	Lincoln	0	Medium	150		17.5	NA	3	4	7	4120	PHK56 X 3IIH6	1739631	2022-05-22	2022-07-18	2022-07-21	57	60	3	1855.12	1937.73	82.615	88	160	NA	3.48	31.92	12.8	62.4	14.9	12.8	3.9	2.2	30.5	16	395	16.6	72.4	18.5	5.49	69.59	11.21	3.98	1.83	1.33	yellow	NA
4121$ROW4$RANGE8$HOEGEMEYER 8065RR	2022	Lincoln	Lincoln	0	Medium	150		17.5	NA	3	4	8	4121	COMMERCIAL HYBRID 2	NA	2022-05-22	2022-07-17	2022-07-19	56	58	2	1827.77	1882.66	54.9	63	172	NA	10.47	96.27	12.6	62.7	15	13.6	3.5	2.5	33.5	16	480	18.4	85	11.1	4.99	68.28	10.64	3.96	0.85	1.17	yellow	NA
4122$ROW5$RANGE2$B73 X MO17	2022	Lincoln	Lincoln	0	Medium	150		17.5	NA	3	5	2	4122	B73 X MO17	1739603	2022-05-22	2022-07-21	2022-07-28	60	67	7	1937.73	2173.67	235.94	100	190	NA	5.77	52.33	13.8	62.3	14.2	13.4	3	2	28.8	15.5	348	22.5	81.2	13.3	5.4	70.53	10.42	3.87	1.23	1.24	yellow	NA
4123$ROW5$RANGE3$PHB47 X 3IIH6	2022	Lincoln	Lincoln	0	Medium	150		17.5	NA	3	5	3	4123	PHB47 X 3IIH6	1739625	2022-05-22	2022-07-19	2022-07-23	58	62	4	1882.66	1996.62	113.955	80	180	NA	0.86	8.4	7.1	65	16	13	3.2	2.1	30	17	442	16.7	75.9	15.5	4.75	64.55	11.13	4.51	1.32	1.29	yellow	NA
4124$ROW5$RANGE4$B73 X PHZ51	2022	Lincoln	Lincoln	0	Medium	150		17.5	NA	3	5	4	4124	B73 X PHZ51	1739604	2022-05-22	2022-07-19	2022-07-24	58	63	5	1882.66	2026.27	143.6	107	205	NA	5.04	45.65	13.9	62	17.6	16.5	4	2.5	39.2	16.5	619	23.3	134.9	25.3	5.32	69.75	10.36	4.66	0.89	1.06	yellow	NA
4125$ROW5$RANGE5$2369 X 3IIH6	2022	Lincoln	Lincoln	0	Medium	150		17.5	NA	3	5	5	4125	2369 X 3IIH6	1739617	2022-05-22	2022-07-17	2022-07-19	56	58	2	1827.77	1882.66	54.9	88	170	NA	4.89	44.76	13	62.5	16.9	15.2	3.5	2.2	36	17.5	529	17.3	99.6	19.5	5.19	68.78	10.59	4.11	2.26	1.56	yellow	NA
4126$ROW5$RANGE6$PHG39 X PHM49	2022	Lincoln	Lincoln	0	Medium	150		17.5	NA	3	5	6	4126	PHG39 X PHM49	1739626	2022-05-22	2022-07-25	2022-07-28	64	67	3	2047.76	2173.67	125.915	102	190	NA	7.36	66.13	14.6	61.2	18.1	15.8	3.8	2	37	15	525	28.7	154.5	22.5	5.63	69.26	9.5	3.98	1.65	1.02	yellow	NA
4127$ROW5$RANGE7$WF9 X H95	2022	Lincoln	Lincoln	0	Medium	150		17.5	NA	3	5	7	4127	WF9 X H95	1739666	2022-05-22	2022-07-21	2022-07-28	60	67	7	1937.73	2173.67	235.94	90	190	NA	3.4	31.01	13.3	62.3	14.8	13.9	3	1.9	31	15.5	357	17.5	65.2	12.6	5.35	67.64	11.47	4.45	1.1	0.98	yellow	NA
4128$ROW5$RANGE8$F42 X MO17	2022	Lincoln	Lincoln	0	Medium	150		17.5	NA	3	5	8	4128	F42 X MO17	1739657	2022-05-22	2022-07-19	2022-07-21	58	60	2	1882.66	1937.73	55.065	98	198	NA	5.69	52.26	12.7	62.7	15.8	14.8	3	2	37	14	428	19.4	85.3	13.7	5.63	70.82	10.27	4.01	1.5	1.33	yellow	NA
4129$ROW6$RANGE2$B37 X H95	2022	Lincoln	Lincoln	0	Medium	150		17.5	NA	3	6	2	4129	B37 X H95	1739665	2022-05-22	2022-07-21	2022-07-28	60	67	7	1937.73	2173.67	235.94	92	200	NA	4.62	41.75	14.1	62.3	12	11.5	3.4	2.4	25.8	14.8	287	16.1	46.7	8.4	5.29	70.1	9.53	4.94	0.93	0.98	yellow	NA
4130$ROW6$RANGE3$PHP02 X PHG47	2022	Lincoln	Lincoln	0	Medium	150		17.5	NA	3	6	3	4130	PHP02 X PHG47	1739627	2022-05-22	2022-07-17	2022-07-18	56	57	1	1827.77	1855.12	27.35	71	180	NA	6.98	63.74	13.2	62.3	16.2	14.9	3.9	2.6	32	14	500	19.4	105	17.4	4.47	67.17	10.91	4.01	0.9	1.11	yellow	NA
4131$ROW6$RANGE4$B14A X MO17	2022	Lincoln	Lincoln	0	Medium	150		17.5	NA	3	6	4	4131	B14A X MO17	1739655	2022-05-22	2022-07-21	2022-07-23	60	62	2	1937.73	1996.62	58.89	75	179	NA	7.23	66.25	12.9	62.6	16	14.5	3.2	2.2	34.2	14.5	430	18.9	87.4	13.3	5.63	70.93	9.35	3.93	1.73	1.27	yellow	NA
4132$ROW6$RANGE5$LH195 X 3IIH6	2022	Lincoln	Lincoln	0	Medium	150		17.5	NA	3	6	5	4132	LH195 X 3IIH6	1739660	2022-05-22	2022-07-21	2022-07-27	60	66	6	1937.73	2127.14	189.41	67	149	NA	2.15	19.72	12.8	62.6	15.8	13.1	3.5	2.5	28.8	17	443	13.9	62.3	11.5	5.08	67.19	12.79	4.47	1.23	1.47	yellow	NA
4133$ROW6$RANGE6$PHP02 X PHJ89	2022	Lincoln	Lincoln	0	Medium	150		17.5	NA	3	6	6	4133	PHP02 X PHJ89	1739642	2022-05-22	2022-07-17	2022-07-17	56	56	0	1827.77	1827.77	0	75	180	NA	7.09	65.04	12.8	62.5	15.1	14.5	4	2.6	33.2	15.5	447	20.9	99.9	15.1	5.05	68.41	9.5	4.46	0.67	1.15	yellow	NA
4134$ROW6$RANGE7$LH74 X PHM49	2022	Lincoln	Lincoln	0	Medium	150		17.5	NA	3	6	7	4134	LH74 X PHM49	1739623	2022-05-22	2022-07-21	2022-07-24	60	63	3	1937.73	2026.27	88.535	79	168	NA	2.59	23.71	13	62.5	15.5	12.9	3.5	2.5	31.2	14	389	19.3	79.1	14.5	4.74	66.85	10.52	3.61	1.36	1.05	yellow	NA
4135$ROW6$RANGE8$PHZ51 X LH145	2022	Lincoln	Lincoln	0	Medium	150		17.5	NA	3	6	8	4135	PHZ51 X LH145	1739614	2022-05-22	2022-07-17	2022-07-20	56	59	3	1827.77	1910.17	82.405	85	197	NA	4.37	40.14	12.7	62.7	16.4	12.5	3.4	2.6	28.2	15	334	16	53.5	14.5	5.02	70.19	11.54	4.45	0.68	1.07	yellow	NA
4136$ROW7$RANGE2$LH82 X PHB47	2022	Lincoln	Lincoln	0	Medium	150		17.5	NA	3	7	2	4136	LH82 X PHB47	1716295	2022-05-22	2022-07-18	2022-07-18	57	57	0	1855.12	1855.12	0	80	169	NA	5.5	49.76	14	62.1	13.9	12.4	3.4	2.4	30	15.5	362	17.7	68.8	14.4	5	68.79	11.23	4.99	1.03	1.09	yellow	NA
4137$ROW7$RANGE3$PHP02 X PHK56	2022	Lincoln	Lincoln	0	Medium	150		17.5	NA	3	7	3	4137	PHP02 X PHK56	1739649	2022-05-22	2022-07-17	2022-07-18	56	57	1	1827.77	1855.12	27.35	84	169	NA	5.47	50.24	12.7	62.7	14.2	14.1	4.2	2.8	30.2	17.2	494	20.2	100.8	15.7	4.88	66.23	10.72	4.08	1.39	1.22	yellow	NA
4138$ROW7$RANGE4$2369 X PHZ51	2022	Lincoln	Lincoln	0	Medium	150		17.5	NA	3	7	4	4138	2369 X PHZ51	1739663	2022-05-22	2022-07-19	2022-07-21	58	60	2	1882.66	1937.73	55.065	100	220	NA	8.89	81.65	12.7	62.7	15.8	14.1	3.6	2.8	31.8	15	382	19.7	73.7	16.2	3.5	68.52	9.99	3.32	1.14	1.04	yellow	NA
4139$ROW7$RANGE5$PHP02 X LH198	2022	Lincoln	Lincoln	0	Medium	150		17.5	NA	3	7	5	4139	PHP02 X LH198	1739650	2022-05-22	2022-07-17	2022-07-17	56	56	0	1827.77	1827.77	0	90	188	NA	4.69	43.07	12.7	62.7	15.9	14.2	4.4	3	35.5	15.5	488	24.5	121.1	20.1	4.55	71.37	10.56	3.63	1.63	1.28	yellow	NA
4140$ROW7$RANGE6$PHB47 X PHK56	2022	Lincoln	Lincoln	0	Medium	150		17.5	NA	3	7	6	4140	PHB47 X PHK56	1739653	2022-05-22	2022-07-19	2022-07-21	58	60	2	1882.66	1937.73	55.065	80	170	NA	6.95	64.34	12	63.1	16.5	15.5	4	2.8	37.5	14	470	21.1	102	20.2	4.26	66.87	10.54	4.02	1.26	0.89	orange	NA
4141$ROW7$RANGE7$LH195 X LH123HT	2022	Lincoln	Lincoln	0	Medium	150		17.5	NA	3	7	7	4141	LH195 X LH123HT	1739658	2022-05-22			NA	NA	NA	NA	NA	NA	80	179	NA	1.31	12.24	11.2	63.3	17.5	16.8	3.5	2.8	38.5	16	583	15.4	95.2	21.8	4.86	66.84	14.63	4.6	1.5	1.13		NA
4142$ROW7$RANGE8$PHK56 X LH185	2022	Lincoln	Lincoln	0	Medium	150		17.5	NA	3	7	8	4142	PHK56 X LH185	1739634	2022-05-22	2022-07-19	2022-07-21	58	60	2	1882.66	1937.73	55.065	78	177	NA	3.91	35.95	12.6	62.7	14.5	13.1	3.9	2.6	30.8	14	354	24	81	21.1	4.95	64.37	12.04	3.92	2.09	0.99	yellow	NA
4143$ROW8$RANGE2$2369 X PHP02	2022	Lincoln	Lincoln	0	Medium	150		17.5	NA	3	8	2	4143	2369 X PHP02	1739615	2022-05-22	2022-07-17	2022-07-19	56	58	2	1827.77	1882.66	54.9	90	188	NA	6.49	58.99	13.6	62.4	14.4	13.6	3.5	2.4	33	15.5	413	19.8	83	12.3	5.24	67.94	9.81	3.81	1.04	1.14	yellow	NA
4144$ROW8$RANGE3$N209 X 3IIH6	2022	Lincoln	Lincoln	0	Medium	150		17.5	NA	3	8	3	4144	N209 X 3IIH6	1739624	2022-05-22	2022-07-18	2022-07-22	57	61	4	1855.12	1964.88	109.77	101	198	NA	7.22	66.54	12.4	63	15.8	14.4	3.5	2.5	31.5	17	401	16	63.9	10.6	4.68	65.52	12.22	4.65	1.08	1.29	yellow	NA
4145$ROW8$RANGE4$2369 X PHN82	2022	Lincoln	Lincoln	0	Medium	150		17.5	NA	3	8	4	4145	2369 X PHN82	1739616	2022-05-22	2022-07-19	2022-07-24	58	63	5	1882.66	2026.27	143.6	78	175	NA	4.66	42.26	13.8	61.9	17	16.1	3.8	2.5	39.5	15.5	507	22.3	108.6	24	5.03	68.33	9.59	3.56	1.02	1.12	yellow	NA
4146$ROW8$RANGE5$B105 X 3IIH6	2022	Lincoln	Lincoln	0	Medium	150		17.5	NA	3	8	5	4146	B105 X 3IIH6	1739620	2022-05-22	2022-07-18	2022-07-24	57	63	6	1855.12	2026.27	171.15	70	165	NA	2.57	23.5	13.1	62.2	19.4	17.9	4.5	3.1	41.5	17.5	659	22.7	149.1	25.6	5	70.17	9.48	4.15	1.74	1.34	yellow	NA
4147$ROW8$RANGE6$2369 X LH123HT	2022	Lincoln	Lincoln	0	Medium	150		17.5	NA	3	8	6	4147	2369 X LH123HT	1739654	2022-05-22	2022-07-23		62	NA	NA	1996.62	NA	NA	75	158	NA	2.2	19	17.9	NA	17	15.4	3.1	2.2	33.2	13	387	18	77.4	18.3	4.78	68.24	11.41	3.78	1.82	0.93	yellow	NA
4148$ROW8$RANGE7$PHB47 X LH185	2022	Lincoln	Lincoln	0	Medium	150		17.5	NA	3	8	7	4148	PHB47 X LH185	1716298	2022-05-22	2022-07-22	2022-07-23	61	62	1	1964.88	1996.62	31.735	84	187	NA	4.01	36.83	12.7	62.5	18	15.9	4.4	2.9	38.8	14	498	28.1	137.3	23.9	5.35	66.26	10.32	4.01	1.72	1.07	orange	NA
4149$ROW8$RANGE8$PHP02 X LH145	2022	Lincoln	Lincoln	0	Medium	150		17.5	NA	3	8	8	4149	PHP02 X LH145	1739645	2022-05-22	2022-07-13	2022-07-17	52	56	4	1710.37	1827.77	117.395	86	180	NA	4.86	44.64	12.7	62.7	16.1	15.8	3.6	2.8	40.5	15.5	529	14.8	79.8	16	5.11	69.63	12.27	3.81	1.59	1.35	yellow	NA
4150$ROW9$RANGE2$PHW52 X PHM49	2022	Lincoln	Lincoln	0	Medium	150		17.5	NA	3	9	2	4150	PHW52 X PHM49	1739613	2022-05-22	2022-07-24	2022-07-25	63	64	1	2026.27	2047.76	21.49	81	170	NA	6.89	62.27	14.1	62	14.8	13	3.6	2.2	29.5	14.2	354	24.8	90.5	13.1	5.19	69.73	9.83	4.43	1.22	1.01	yellow	NA
4151$ROW9$RANGE3$LH145 X LH162	2022	Lincoln	Lincoln	0	Medium	150		17.5	NA	3	9	3	4151	LH145 X LH162	1739606	2022-05-22	2022-07-17	2022-07-19	56	58	2	1827.77	1882.66	54.9	79	178	NA	6.61	60.57	12.9	62.5	13.6	10.4	2.9	2.5	24	13.5	286	15.4	44.6	9.7	5.28	68.42	12.57	4.33	1.06	1.1	yellow	NA
4152$ROW9$RANGE4$PHK76 X W606S	2022	Lincoln	Lincoln	0	Medium	150		17.5	NA	3	9	4	4152	PHK76 X W606S	1739639	2022-05-22	2022-07-19	2022-07-23	58	62	4	1882.66	1996.62	113.955	73	172	NA	6.57	59.86	13.4	62.4	16.4	15.1	3.8	2.6	33	13	408	21.6	89.6	17.7	5.28	68.83	9.42	4.13	1.06	0.95	red	NA
4153$ROW9$RANGE5$B73 X PHM49	2022	Lincoln	Lincoln	0	Medium	150		17.5	NA	3	9	5	4153	B73 X PHM49	1739605	2022-05-22	2022-07-24	2022-07-24	63	63	0	2026.27	2026.27	0	103	192	NA	5.02	45.52	13.8	61.7	16.4	14.9	4.2	2.6	36.8	16.5	560	21.5	118.7	19.3	5.14	67.69	10.18	3.3	1.51	1.05	yellow	NA
4154$ROW9$RANGE6$B37 X MO17	2022	Lincoln	Lincoln	0	Medium	150		17.5	NA	3	9	6	4154	B37 X MO17	1739656	2022-05-22	2022-07-24	2022-07-29	63	68	5	2026.27	2216.05	189.79	102	174	NA	4.18	37.78	14.1	61.6	16.1	15.5	3.8	2.5	29.2	13.5	380	24.2	89.9	16.9	NA	NA	NA	NA	NA	NA	yellow	NA
4155$ROW9$RANGE7$LH123HT X 3IIH6	2022	Lincoln	Lincoln	0	Medium	150		17.5	NA	3	9	7	4155	LH123HT X 3IIH6	1739659	2022-05-22	2022-07-21	2022-07-24	60	63	3	1937.73	2026.27	88.535	85	181	NA	1.43	13.33	11.4	63.2	15	11.7	3.5	2.8	24.3	17.3	361	13.4	44.3	12.5	5.45	63.63	14	4.16	1.42	1.15		NA
4156$ROW9$RANGE8$SYNGENTA NK0760-3111	2022	Lincoln	Lincoln	0	Medium	150		17.5	NA	3	9	8	4156	COMMERCIAL HYBRID 6	1739673	2022-05-22	2022-07-24	2022-07-21	63	60	-3	2026.27	1937.73	-88.535	98	193	NA	8.72	80.36	12.4	62.9	18.4	17.4	3.8	2.5	39.2	15	568	24.4	138.3	21.4	4.98	70.65	9.3	4.05	2.06	1.53	yellow	NA
4157$ROW10$RANGE2$LH195 X LH185	2022	Lincoln	Lincoln	0	Medium	150		17.5	NA	3	10	2	4157	LH195 X LH185	1739607	2022-05-22	2022-07-24	2022-07-25	63	64	1	2026.27	2047.76	21.49	90	192	NA	7.74	70.35	13.6	62.4	16.8	15	3.8	2.5	33	13.5	446	21.7	96.4	14.2	5.3	68.41	9.24	3.59	1.12	1.07	yellow	NA
4158$ROW10$RANGE3$B84 X 3IIH6	2022	Lincoln	Lincoln	0	Medium	150		17.5	NA	3	10	3	4158	B84 X 3IIH6	1739621	2022-05-22	2022-07-21	2022-07-23	60	62	2	1937.73	1996.62	58.89	92	188	NA	3.2	29.12	13.5	62.3	15.6	13.2	3.8	2.9	28.8	17	402	15.3	62.7	10.9	5.58	66.26	12.87	4.26	1.78	1.58	yellow	NA
4159$ROW10$RANGE4$B73 X 3IIH6	2022	Lincoln	Lincoln	0	Medium	150		17.5	NA	3	10	4	4159	B73 X 3IIH6	1739664	2022-05-22	2022-07-17	2022-07-21	56	60	4	1827.77	1937.73	109.965	89	190	NA	2.85	25.97	13.4	62.4	12.5	10.8	3.4	2.4	23	18.5	280	14.9	42.9	9.5	4.77	65.86	13.74	4.31	1.46	1.54	yellow	NA
4160$ROW10$RANGE5$HOEGEMEYER 7089 AMXT	2022	Lincoln	Lincoln	0	Medium	150		17.5	NA	3	10	5	4160	COMMERCIAL HYBRID 1	1739672	2022-05-22	2022-07-19	2022-07-19	58	58	0	1882.66	1882.66	0	82	190	NA	9.5	87.25	12.7	62.6	16.6	13.9	3.6	2.5	29.8	15.8	472	19.2	93	16	4.82	69.29	7.78	4.11	0.76	1.08	yellow	NA
4161$ROW10$RANGE6$PHW52 X PHZ51	2022	Lincoln	Lincoln	0	Medium	150		17.5	NA	3	10	6	4161	PHW52 X PHZ51	1739612	2022-05-22	2022-07-24	2022-07-25	63	64	1	2026.27	2047.76	21.49	100	191	NA	4.21	38.31	13.5	62.2	13.8	12.5	3.4	2.2	26.2	14	318	22.9	70.9	12.6	4.51	70.4	10.18	3.98	0.82	0.97	yellow	NA
4162$ROW10$RANGE7$PHP02 X LH82	2022	Lincoln	Lincoln	0	Medium	150		17.5	NA	3	10	7	4162	PHP02 X LH82	1739648	2022-05-22	2022-07-17	2022-07-17	56	56	0	1827.77	1827.77	0	73	153	NA	5.15	47.79	11.8	63.1	13.6	12.6	3.8	2.8	34.2	17.5	503	11.2	57.3	10.2	4.69	66.32	12.46	4.32	0.93	1.28	yellow	NA
4163$ROW10$RANGE8$SYNGENTA NK0760-3111	2022	Lincoln	Lincoln	0	Medium	150		17.5	NA	3	10	8	4163	COMMERCIAL HYBRID 6	1739673	2022-05-22	2022-07-19	2022-07-19	58	58	0	1882.66	1882.66	0	98	193	NA	5.51	50.72	12.5	62.8	16.5	15	3.8	2.4	35.2	16	524	17.2	91.5	15.9	5.31	71.43	10.71	3.83	1.99	1.5	yellow	NA
4164$ROW11$RANGE2$LH82 X W606S	2022	Lincoln	Lincoln	0	Medium	150		17.5	NA	3	11	2	4164	LH82 X W606S	1716297	2022-05-22	2022-07-20	2022-07-21	59	60	1	1910.17	1937.73	27.56	88	172	NA	7.69	70.22	13.2	62.7	14.4	12.6	3.6	2.9	26.8	16.5	334	18.3	56.5	11.5	5.35	68.02	10.13	3.94	0.71	1.13	orange	NA
4165$ROW11$RANGE3$PHK56 X LH82	2022	Lincoln	Lincoln	0	Medium	150		17.5	NA	3	11	3	4165	PHK56 X LH82	1739629	2022-05-22	2022-07-19	2022-07-20	58	59	1	1882.66	1910.17	27.505	79	167	NA	5.73	52.14	13.5	62.3	14.4	13.2	4	2.8	35.8	19.5	527	18	96.5	14.9	5.22	68.62	10.42	4.45	0.94	1.08	yellow	NA
4166$ROW11$RANGE4$4N506 X 3IIH6	2022	Lincoln	Lincoln	0	Medium	150		17.5	NA	3	11	4	4166	4N506 X 3IIH6	1739619	2022-05-22	2022-07-18	2022-07-19	57	58	1	1855.12	1882.66	27.55	108	203	NA	3.54	32.48	12.8	62.8	18.6	16.6	4.4	3	36.2	16	493	26.5	130.1	29.4	4.55	65.7	10.49	4.16	1.75	1.31	yellow	NA
4167$ROW11$RANGE5$F42 X OH43	2022	Lincoln	Lincoln	0	Medium	150		17.5	NA	3	11	5	4167	F42 X OH43	1739668	2022-05-22	2022-07-19	2022-07-24	58	63	5	1882.66	2026.27	143.6	119	191	NA	6.09	55.23	13.8	61.8	16.1	13.9	4	2.8	32.2	18.5	528	17.8	96.5	18.2	5.27	67.43	10.47	4.22	1.2	1.16	yellow	NA
4168$ROW11$RANGE6$LH195 X PHM49	2022	Lincoln	Lincoln	0	Medium	150		17.5	NA	3	11	6	4168	LH195 X PHM49	1739609	2022-05-22	2022-07-26	2022-07-28	65	67	2	2072.59	2173.67	101.075	90	162	NA	2.66	23.59	15.7	60.4	16.9	15.2	4.4	3	35.2	16.5	500	25.3	122.8	19	5.19	67.3	10.72	3.97	1.17	1.1	yellow	NA
4169$ROW11$RANGE7$PHW52 X LH185	2022	Lincoln	Lincoln	0	Medium	150		17.5	NA	3	11	7	4169	PHW52 X LH185	1739611	2022-05-22	2022-07-21	2022-07-24	60	63	3	1937.73	2026.27	88.535	96	174	NA	5.49	49.67	14	60.9	14	11.4	3.9	2.5	24	14.5	246	23.9	57.5	11.1	5.14	69.11	11.31	4.22	1.18	1.03	yellow	NA
4170$ROW11$RANGE8$SYNGENTA NK0760-3111	2022	Lincoln	Lincoln	0	Medium	150		17.5	NA	3	11	8	4170	COMMERCIAL HYBRID 6	1739673	2022-05-22	2022-07-21	2022-07-19	60	58	-2	1937.73	1882.66	-55.065	95	208	NA	11.44	105.55	12.3	63	17.1	14.6	4	2.6	35.8	16	452	18.2	81.7	16.4	5.51	69.17	10.51	3.82	2.46	1.65	yellow	NA
4171$ROW12$RANGE2$LH198 X PHZ51	2022	Lincoln	Lincoln	0	Medium	150		17.5	NA	3	12	2	4171	LH198 X PHZ51	1739662	2022-05-22	2022-07-21	2022-07-21	60	60	0	1937.73	1937.73	0	95	197	NA	6.33	57.27	14	62.2	12.2	11.6	3.4	2.1	25	14.5	305	20.6	62.5	12	5.05	67.91	11.57	4.39	1.25	1.04	yellow	NA
4172$ROW12$RANGE3$PHN46 X PHK56	2022	Lincoln	Lincoln	0	Medium	150		17.5	NA	3	12	3	4172	PHN46 X PHK56	1716300	2022-05-22	2022-07-24	2022-07-24	63	63	0	2026.27	2026.27	0	72	158	NA	2.5	22.88	13	62.6	13.2	10	3.6	2.4	31.8	14.5	366	16.3	66.9	14.9	5.54	66.02	11	4.03	1.37	1.18	yellow	NA
4173$ROW12$RANGE4$LH185 X LH82	2022	Lincoln	Lincoln	0	Medium	150		17.5	NA	3	12	4	4173	LH185 X LH82	1716292	2022-05-22	2022-07-18	2022-07-21	57	60	3	1855.12	1937.73	82.615	60	158	NA	6.28	57.35	13.2	62.5	14.9	13.5	3.6	2.5	32.2	15.5	402	19.9	84.3	14.8	5.17	68.18	11.3	3.96	1.24	1.12	yellow	NA
4174$ROW12$RANGE5$LH195 X PHZ51	2022	Lincoln	Lincoln	0	Medium	150		17.5	NA	3	12	5	4174	LH195 X PHZ51	1739608	2022-05-22	2022-07-24	2022-07-25	63	64	1	2026.27	2047.76	21.49	100	211	NA	7.2	65.22	13.9	61.8	17.2	15.9	4	2.6	38.5	16	574	25.3	141.9	25.1	5.29	69.05	9.6	3.91	1	1.13	yellow	NA
4175$ROW12$RANGE6$LH82 X PHJ89	2022	Lincoln	Lincoln	0	Medium	150		17.5	NA	3	12	6	4175	LH82 X PHJ89	1716296	2022-05-22	2022-07-20	2022-07-19	59	58	-1	1910.17	1882.66	-27.505	80	156	NA	6.43	58.92	12.9	62.5	15.1	13.2	3.5	2.5	34.2	18	514	13.4	66.8	11.6	5.19	67.59	12.24	4.23	0.83	1.2	yellow	NA
4176$ROW12$RANGE7$PHP02 X PHB47	2022	Lincoln	Lincoln	0	Medium	150		17.5	NA	3	12	7	4176	PHP02 X PHB47	1739641	2022-05-22	2022-07-18	2022-07-19	57	58	1	1855.12	1882.66	27.55	88	171	NA	4.07	37.47	12.5	62.6	15	12.4	3.6	2.5	29.2	15	386	18.7	71.9	14.2	4.67	64.75	11.88	3.96	1.73	1.24	yellow	NA
4177$ROW12$RANGE8$SYNGENTA NK0760-3111	2022	Lincoln	Lincoln	0	Medium	150		17.5	NA	3	12	8	4177	COMMERCIAL HYBRID 6	1739673	2022-05-22	2022-07-23	2022-07-19	62	58	-4	1996.62	1882.66	-113.955	90	180	NA	8.91	82.11	12.4	62.9	16.8	15.4	3.8	2.4	33.2	15.5	485	22.8	101.9	16.6	5.34	71.06	9.76	3.86	2.2	1.48	yellow	NA
4178$ROW13$RANGE2$LH198 X PHB47	2022	Lincoln	Lincoln	0	Medium	150		17.5	NA	3	13	2	4178	LH198 X PHB47	1716294	2022-05-22	2022-07-17	2022-07-19	56	58	2	1827.77	1882.66	54.9	88	179	NA	6.01	54.25	14.2	62.1	15	13.6	3.8	2.2	35.5	15	404	23.9	98.4	20	5.16	65.37	10.89	3.97	1.68	1.05	yellow	NA
4179$ROW13$RANGE3$PHN46 X PHB47	2022	Lincoln	Lincoln	0	Medium	150		17.5	NA	3	13	3	4179	PHN46 X PHB47	1739602	2022-05-22	2022-07-17	2022-07-19	56	58	2	1827.77	1882.66	54.9	92	188	NA	3.96	36.04	13.5	62.2	14	13.6	4	2.4	30.5	14	402	22.3	94.6	14.4	5.12	69.69	9.72	3.45	1.42	0.94	yellow	NA
4180$ROW13$RANGE4$LH123HT X PHB47	2022	Lincoln	Lincoln	0	Medium	150		17.5	NA	3	13	4	4180	LH123HT X PHB47	1739622	2022-05-22	2022-07-24	2022-07-24	63	63	0	2026.27	2026.27	0	82	191	NA	2.14	19.61	12.9	62.7	14.9	13.2	3.6	2.5	31.5	13	351	18.7	68.3	17.7	3.73	62.97	11.95	2.94	2.44	1.08	yellow	NA
4181$ROW13$RANGE5$PHK56 X LH198	2022	Lincoln	Lincoln	0	Medium	150		17.5	NA	3	13	5	4181	PHK56 X LH198	1739632	2022-05-22	2022-07-19	2022-07-21	58	60	2	1882.66	1937.73	55.065	92	182	NA	6.79	62.08	13.1	62.3	12.5	12.4	3.8	2.1	30	16.5	395	20.8	82.8	13.3	5.64	66.84	9.62	4.02	1.39	1.14	yellow	NA
4182$ROW13$RANGE6$PHP02 X W606S	2022	Lincoln	Lincoln	0	Medium	150		17.5	NA	3	13	6	4182	PHP02 X W606S	1739647	2022-05-22	2022-07-19	2022-07-23	58	62	4	1882.66	1996.62	113.955	80	171	NA	3.81	35.03	12.6	62.7	13.4	11.2	3.4	2.4	24	14	228	18.1	37.1	10.4	4.92	65.08	12.42	4.18	1.06	1.28	orange	NA
4183$ROW13$RANGE7$SYNGENTA NK0760-3111	2022	Lincoln	Lincoln	0	Medium	150		17.5	NA	3	13	7	4183	COMMERCIAL HYBRID 6	1739673	2022-05-22	2022-07-24	2022-07-23	63	62	-1	2026.27	1996.62	-29.645	88	181	NA	9.58	88.29	12.4	62.7	16.1	14	3.9	NA	35.2	14.5	436	20.5	87.1	14.9	5.88	67.87	10.19	4.12	2.63	1.65	yellow	NA
4184$ROW13$RANGE8$2369 X 3IIH6	2022	Lincoln	Lincoln	0	Medium	150		17.5	NA	3	13	8	4184	2369 X 3IIH6	1739617	2022-05-22	2022-07-17	2022-07-21	56	60	4	1827.77	1937.73	109.965	94	190	NA	7.05	64.3	13.3	61.9	15.1	13.8	3.8	2.4	35	16	413	17.9	78.6	12.5	4.6	67.24	10.42	4.48	1.88	1.61	yellow	NA
4201$ROW2$RANGE9$PHW52 X PHN82	2022	Lincoln	Lincoln	0	Medium	150		17.5	NA	4	2	9	4201	PHW52 X PHN82	1739661	2022-05-22	2022-07-21	2022-07-24	60	63	3	1937.73	2026.27	88.535	79	180	NA	6.92	63.26	13.1	62.3	14	12.4	3.6	2.2	24.5	13.2	276	22.6	60.9	10.6	5.34	70.64	10.64	4.57	0.65	1.01	yellow	NA
4202$ROW2$RANGE10$HOEGEMEYER 7089 AMXT	2022	Lincoln	Lincoln	0	Medium	150		17.5	NA	4	2	10	4202	COMMERCIAL HYBRID 1	1739672	2022-05-22	2022-07-18	2022-07-17	57	56	-1	1855.12	1827.77	-27.35	81	188	NA	11.14	102.31	12.7	62.6	15.5	12.4	3.9	2.9	28.2	16	381	21.6	82.9	15.5	4.59	69.36	8.1	3.27	0.78	1.05	yellow	NA
4203$ROW2$RANGE11$LH195 X LH185	2022	Lincoln	Lincoln	0	Medium	150		17.5	NA	4	2	11	4203	LH195 X LH185	1739607	2022-05-22	2022-07-21	2022-07-26	60	65	5	1937.73	2072.59	134.865	97	199	NA	5.59	51.16	13	61.7	17.4	15.5	3.9	2.5	38.8	14	431	29	122.9	20.3	5.04	67.18	8.97	3.69	1.4	1.12	yellow	NA
4204$ROW2$RANGE12$PHK76 X LH145	2022	Lincoln	Lincoln	0	Medium	150		17.5	NA	4	2	12	4204	PHK76 X LH145	1739636	2022-05-22	2022-07-14	2022-07-17	53	56	3	1738.94	1827.77	88.82	75	180	NA	5.16	47.28	12.9	62	15.9	14.9	3	2.5	36.2	12	360	17.2	62.3	16.6	4.86	68.42	12.08	3.83	0.63	0.85	yellow	NA
4205$ROW2$RANGE13$PHK76 X LH82	2022	Lincoln	Lincoln	0	Medium	150		17.5	NA	4	2	13	4205	PHK76 X LH82	1739640	2022-05-22	2022-07-17	2022-07-17	56	56	0	1827.77	1827.77	0	70	158	NA	6.84	63.25	12.1	62.6	14.8	12.6	3.2	2.5	32.2	16	399	18.1	70	11.9	5.15	69.74	9.9	4.7	0.24	1.03	yellow	NA
4206$ROW2$RANGE14$PHK56 X LH145	2022	Lincoln	Lincoln	0	Medium	150		17.5	NA	4	2	14	4206	PHK56 X LH145	1739635	2022-05-22	2022-07-17	2022-07-19	56	58	2	1827.77	1882.66	54.9	60	158	NA	2.01	18.63	11.9	62.4	14	11.8	3.2	2.2	30	14	350	15.1	55.5	11	5.24	67.69	10.79	4.22	0.99	1.11	yellow	NA
4207$ROW2$RANGE15$N209 X 3IIH6	2022	Lincoln	Lincoln	0	Medium	150		17.5	NA	4	2	15	4207	N209 X 3IIH6	1739624	2022-05-22	2022-07-19	2022-07-21	58	60	2	1882.66	1937.73	55.065	80	156	NA	6.4	59.66	11.4	62.9	13.9	12.4	3.8	2.5	22.8	17	342	17.3	57.7	9.8	4.35	66.77	10.32	4.49	1.22	1.24	yellow	NA
4208$ROW3$RANGE9$PIONEER P0589 AMXT	2022	Lincoln	Lincoln	0	Medium	150		17.5	NA	4	3	9	4208	COMMERCIAL HYBRID 4	1739670	2022-05-22	2022-07-19	2022-07-17	58	56	-2	1882.66	1827.77	-54.9	89	184	NA	11.61	106.87	12.5	62.8	16.4	13.2	3.9	2.6	33.2	15	433	22.7	96.8	14.9	5	68.43	9.59	3.76	1.22	1.19	yellow	NA
4209$ROW3$RANGE10$PHP02 X PHK76	2022	Lincoln	Lincoln	0	Medium	150		17.5	NA	4	3	10	4209	PHP02 X PHK76	1739646	2022-05-22	2022-07-16	2022-07-17	55	56	1	1799.21	1827.77	28.55	75	189	NA	8.16	75.29	12.3	62.9	14.2	11.5	3.2	2.4	26	14.2	280	16.2	43.8	10.1	4.94	67.57	12.2	4.48	0.73	1.1	yellow	NA
4210$ROW3$RANGE11$PHP02 X LH185	2022	Lincoln	Lincoln	0	Medium	150		17.5	NA	4	3	11	4210	PHP02 X LH185	1739643	2022-05-22	2022-07-19	2022-07-19	58	58	0	1882.66	1882.66	0	79	182	NA	4.54	41.94	12.2	62.4	15.4	13.5	4.2	3	28.5	16.5	394	22.6	86.6	19.5	4.77	65.6	12.4	3.77	1.61	1.21	yellow	NA
4211$ROW3$RANGE12$PHW52 X PHZ51	2022	Lincoln	Lincoln	0	Medium	150		17.5	NA	4	3	12	4211	PHW52 X PHZ51	1739612	2022-05-22	2022-07-20	2022-07-23	59	62	3	1910.17	1996.62	86.45	100	190	NA	6.14	56.72	12.2	62.6	15.3	14	4.2	2.8	29.7	14.7	341	26.2	89	15.6	4.74	71.93	8.75	4.04	0.79	0.94	yellow	NA
4212$ROW3$RANGE13$PHN46 X PHB47	2022	Lincoln	Lincoln	0	Medium	150		17.5	NA	4	3	13	4212	PHN46 X PHB47	1739602	2022-05-22	2022-07-21	2022-07-23	60	62	2	1937.73	1996.62	58.89	91	191	NA	5.25	48.49	12.2	62.4	14.2	13	3.8	2.6	30.5	14.5	370	22.1	80.1	13	5.03	70.28	10.62	3.8	1.18	0.84	yellow	NA
4213$ROW3$RANGE14$PHB47 X PHJ89	2022	Lincoln	Lincoln	0	Medium	150		17.5	NA	4	3	14	4213	PHB47 X PHJ89	1716299	2022-05-22	2022-07-19	2022-07-20	58	59	1	1882.66	1910.17	27.505	99	188	NA	7.27	67.54	11.7	62.6	16	14.5	3.6	2.5	32.2	13.2	411	19.5	81.4	13.7	4.92	71.05	9.83	4.35	0.68	0.85	yellow	NA
4214$ROW3$RANGE15$PHK56 X W606S	2022	Lincoln	Lincoln	0	Medium	150		17.5	NA	4	3	15	4214	PHK56 X W606S	1739630	2022-05-22	2022-07-20	2022-07-24	59	63	4	1910.17	2026.27	116.095	69	170	NA	4.24	39.25	12	62.5	13.4	11.9	3.6	2.5	25.2	15.5	293	17.2	50	9	5.42	68.1	9.98	3.92	0.7	1.01	orange	NA
4215$ROW4$RANGE9$PHB47 X PHK56	2022	Lincoln	Lincoln	0	Medium	150		17.5	NA	4	4	9	4215	PHB47 X PHK56	1739653	2022-05-22	2022-07-18	2022-07-18	57	57	0	1855.12	1855.12	0	74	198	NA	6.54	60.2	12.5	62.7	12.1	11	3.1	2	28.5	15	314	16.2	51.1	10.5	4.66	69.69	10.88	4.32	1.14	0.86	yellow	NA
4216$ROW4$RANGE10$B84 X 3IIH6	2022	Lincoln	Lincoln	0	Medium	150		17.5	NA	4	4	10	4216	B84 X 3IIH6	1739621	2022-05-22	2022-07-18	2022-07-26	57	65	8	1855.12	2072.59	217.48	83	153	NA	2.6	24.04	12.1	62.5	13.5	11.4	3.1	2.1	26	14	270	14.8	42.1	7.8	5.38	66.19	12.52	4.36	1.42	1.52		NA
4217$ROW4$RANGE11$2FACC X 3IIH6	2022	Lincoln	Lincoln	0	Medium	150		17.5	NA	4	4	11	4217	2FACC X 3IIH6	1739618	2022-05-22	2022-07-16	2022-07-17	55	56	1	1799.21	1827.77	28.55	76	150	NA	0.96	9.3	7.9	64.3	13.5	12.8	3.1	2.4	31.8	15.5	385	11.9	44.7	10.8	5.43	61.98	14.22	4.46	2.2	1.72	yellow	NA
4218$ROW4$RANGE12$PHK56 X LH185	2022	Lincoln	Lincoln	0	Medium	150		17.5	NA	4	4	12	4218	PHK56 X LH185	1739634	2022-05-22	2022-07-20	2022-07-24	59	63	4	1910.17	2026.27	116.095	60	172	NA	5.27	48.57	12.4	62.4	16.9	16.2	4.1	2.6	31.8	14	318	29.7	93.8	23.4	5.17	65.23	11.42	3.3	2.12	0.91	red	NA
4219$ROW4$RANGE13$PHT69 X 3IIH6	2022	Lincoln	Lincoln	0	Medium	150		17.5	NA	4	4	13	4219	PHT69 X 3IIH6	1739628	2022-05-22	2022-07-16	2022-07-17	55	56	1	1799.21	1827.77	28.55	90	178	NA	5.34	49.55	11.8	62.6	14.6	14.6	3.8	2.4	32.2	16	421	18.7	83.9	13.4	4.85	69.98	8.71	4.06	1.39	1.33	yellow	NA
4220$ROW4$RANGE14$PHW52 X PHM49	2022	Lincoln	Lincoln	0	Medium	150		17.5	NA	4	4	14	4220	PHW52 X PHM49	1739613	2022-05-22	2022-07-21	2022-07-26	60	65	5	1937.73	2072.59	134.865	79	173	NA	8.06	74.11	12.6	61.9	17.1	13.5	3.6	2.4	29	14	334	25.7	88.3	14.1	5	71.11	9.81	3.83	0.86	0.84	yellow	NA
4221$ROW4$RANGE15$B105 X 3IIH6	2022	Lincoln	Lincoln	0	Medium	150		17.5	NA	4	4	15	4221	B105 X 3IIH6	1739620	2022-05-22	2022-07-17	2022-07-21	56	60	4	1827.77	1937.73	109.965	81	181	NA	6.11	56.7	11.8	62.5	18.1	16	3.8	2.5	30.5	15.5	390	22.6	84.9	17	4.72	67.01	9.14	4.19	1.04	1.23	yellow	NA
4222$ROW5$RANGE9$PHP02 X PHK56	2022	Lincoln	Lincoln	0	Medium	150		17.5	NA	4	5	9	4222	PHP02 X PHK56	1739649	2022-05-22	2022-07-16	2022-07-18	55	57	2	1799.21	1855.12	55.9	75	186	NA	8.78	81.1	12.2	63	16	15.1	3.8	2.5	36.2	16.5	485	23	110.9	16.5	5.39	69.98	10.19	3.47	1.51	1.3	yellow	NA
4223$ROW5$RANGE10$PHK56 X 3IIH6	2022	Lincoln	Lincoln	0	Medium	150		17.5	NA	4	5	10	4223	PHK56 X 3IIH6	1739631	2022-05-22	2022-07-18	2022-07-21	57	60	3	1855.12	1937.73	82.615	75	172	NA	3.48	32.22	12	62.6	12.9	11.2	2.8	1.8	24.5	14	265	15.3	47	11.1	5.26	67.8	12.75	4.27	1.75	1.47	yellow	NA
4224$ROW5$RANGE11$LH195 X LH123HT	2022	Lincoln	Lincoln	0	Medium	150		17.5	NA	4	5	11	4224	LH195 X LH123HT	1739658	2022-05-22	2022-07-26		65	NA	NA	2072.59	NA	NA	83	165	NA	1.2	11.36	10	63.7	14	11.5	3	2	29	14	264	13.4	35.2	5.7	5.09	69.06	14.08	3.82	0.61	0.95	yellow	NA
4225$ROW5$RANGE12$B73 X PHZ51	2022	Lincoln	Lincoln	0	Medium	150		17.5	NA	4	5	12	4225	B73 X PHZ51	1739604	2022-05-22	2022-07-19	2022-07-23	58	62	4	1882.66	1996.62	113.955	110	201	NA	6.69	61.23	13	61.9	18.2	17.5	3.9	2.5	41	17.5	652	25.8	171.3	30.8	5.24	70.15	9.96	4.71	0.81	1.1	yellow	NA
4226$ROW5$RANGE13$LH198 X PHB47	2022	Lincoln	Lincoln	0	Medium	150		17.5	NA	4	5	13	4226	LH198 X PHB47	1716294	2022-05-22	2022-07-21	2022-07-24	60	63	3	1937.73	2026.27	88.535	85	180	NA	5.64	51.92	12.5	62.3	15.9	14.2	3.6	2.5	35.8	13.8	404	22.8	98.4	19.9	5.55	68.06	11.55	4.3	1.55	1.03	yellow	NA
4227$ROW5$RANGE14$PHK56 X LH82	2022	Lincoln	Lincoln	0	Medium	150		17.5	NA	4	5	14	4227	PHK56 X LH82	1739629	2022-05-22	2022-07-17	2022-07-18	56	57	1	1827.77	1855.12	27.35	80	180	NA	9.96	90.95	13.2	61.4	14.6	13.4	3.5	2	32.5	19.8	535	18.5	101.1	17.1	5.33	68.3	10.02	3.96	1.04	1.12	yellow	NA
4228$ROW5$RANGE15$PIONEER 1311 AMXT	2022	Lincoln	Lincoln	0	Medium	150		17.5	NA	4	5	15	4228	COMMERCIAL HYBRID 3	NA	2022-05-22	2022-07-21	2022-07-24	60	63	3	1937.73	2026.27	88.535	93	184	NA	8.68	80.45	11.9	62.6	16	13.8	4	2.4	28.8	17.8	436	26.2	118.6	18	4.71	68.85	9.07	3.41	0.94	0.97	yellow	NA
4229$ROW6$RANGE9$PHK76 X W606S	2022	Lincoln	Lincoln	0	Medium	150		17.5	NA	4	6	9	4229	PHK76 X W606S	1739639	2022-05-22	2022-07-18	2022-07-21	57	60	3	1855.12	1937.73	82.615	80	165	NA	7.56	69.43	12.7	62.6	15.8	14	3.5	2.8	31.8	13.5	385	17.6	69.5	14.7	5.31	70.91	9.72	4.04	0.6	0.93	yellow	NA
4230$ROW6$RANGE10$LH74 X PHN82	2022	Lincoln	Lincoln	0	Medium	150		17.5	NA	4	6	10	4230	LH74 X PHN82	1739651	2022-05-22	2022-07-18	2022-07-19	57	58	1	1855.12	1882.66	27.55	88	161	NA	7.77	71.69	12.3	62.5	17	14.2	3.8	2.6	32.5	16.5	498	22	108.2	19.7	4.97	67.95	10.01	3.87	1.09	1.11	yellow	NA
4231$ROW6$RANGE11$LH123HT X PHB47	2022	Lincoln	Lincoln	0	Medium	150		17.5	NA	4	6	11	4231	LH123HT X PHB47	1739622	2022-05-22	2022-07-26		65	NA	NA	2072.59	NA	NA	90	190	NA	1.33	12.52	10.5	63.4	12.8	10.2	2.5	1.8	24.5	13	222	12.8	27.2	6.8	4.62	66.78	12.78	4.07	1.26	0.82	yellow	NA
4232$ROW6$RANGE12$LH145 X LH162	2022	Lincoln	Lincoln	0	Medium	150		17.5	NA	4	6	12	4232	LH145 X LH162	1739606	2022-05-22	2022-07-13	2022-07-19	52	58	6	1710.37	1882.66	172.295	69	159	NA	6.51	59.79	12.7	62.1	16.5	14.1	3.4	2.2	32.2	15	440	17.1	74.2	15.9	5.13	69.06	11.48	4.42	0.91	1.1	yellow	NA
4233$ROW6$RANGE13$PHP02 X PHJ89	2022	Lincoln	Lincoln	0	Medium	150		17.5	NA	4	6	13	4233	PHP02 X PHJ89	1739642	2022-05-22	2022-07-16	2022-07-19	55	58	3	1799.21	1882.66	83.45	92	179	NA	7.27	67.54	11.7	62.7	16.2	15.4	3.9	2.5	37	14	505	19.3	98.3	15.7	5.24	68.64	10.2	4.15	0.74	1.2	yellow	NA
4234$ROW6$RANGE14$B14A X MO17	2022	Lincoln	Lincoln	0	Medium	150		17.5	NA	4	6	14	4234	B14A X MO17	1739655	2022-05-22	2022-07-21	2022-07-25	60	64	4	1937.73	2047.76	110.025	105	192	NA	5.68	52.53	12.1	62.4	16.5	14.5	3.6	2.4	33.5	14	410	22.2	98.2	15.6	5	71.94	7.62	3.87	1.69	1.12	yellow	NA
4235$ROW6$RANGE15$PHP02 X LH145	2022	Lincoln	Lincoln	0	Medium	150		17.5	NA	4	6	15	4235	PHP02 X LH145	1739645	2022-05-22	2022-07-15	2022-07-17	54	56	2	1769.62	1827.77	58.14	80	164	NA	5.93	55.15	11.6	62.8	14.4	12.6	3.1	2.4	29.2	13	311	15.6	51.5	12.4	4.97	67.26	9.97	3.95	1.02	1.13	yellow	NA
4236$ROW7$RANGE9$B37 X MO17	2022	Lincoln	Lincoln	0	Medium	150		17.5	NA	4	7	9	4236	B37 X MO17	1739656	2022-05-22	2022-07-21	2022-07-28	60	67	7	1937.73	2173.67	235.94	102	184	NA	3.77	33.51	15.5	60.3	13.6	13.5	3.4	2.1	34	13.5	336	20.3	66.7	10.9	5.34	65.16	10.27	4.19	1.46	0.99	yellow	NA
4237$ROW7$RANGE10$2369 X LH123HT	2022	Lincoln	Lincoln	0	Medium	150		17.5	NA	4	7	10	4237	2369 X LH123HT	1739654	2022-05-22	2022-07-26		65	NA	NA	2072.59	NA	NA	100	189	NA	1.12	10.57	10.3	63.4	NA	NA	NA	NA	NA	NA	NA	NA	NA	NA	NA	NA	NA	NA	NA	NA		NA
4238$ROW7$RANGE11$LH82 X W606S	2022	Lincoln	Lincoln	0	Medium	150		17.5	NA	4	7	11	4238	LH82 X W606S	1716297	2022-05-22	2022-07-19	2022-07-21	58	60	2	1882.66	1937.73	55.065	100	156	NA	8.2	75.92	12	62.7	16.4	13.9	3.8	2.5	31.2	17.5	467	16.7	78.4	14.5	5.32	68.11	10.33	3.81	0.94	1.18	orange	NA
4239$ROW7$RANGE12$LH195 X 3IIH6	2022	Lincoln	Lincoln	0	Medium	150		17.5	NA	4	7	12	4239	LH195 X 3IIH6	1739660	2022-05-22	2022-07-19	2022-07-21	58	60	2	1882.66	1937.73	55.065	90	190	NA	5.34	49.27	12.3	62.5	18	16.6	4.5	3	38.2	17.5	576	23.3	143.2	22.9	4.43	67.41	9.71	3.93	1.42	1.36	yellow	NA
4240$ROW7$RANGE13$PHP02 X PHG47	2022	Lincoln	Lincoln	0	Medium	150		17.5	NA	4	7	13	4240	PHP02 X PHG47	1739627	2022-05-22	2022-07-17	2022-07-17	56	56	0	1827.77	1827.77	0	91	185	NA	6.14	56.97	11.8	62.7	16.8	14	3.8	2.5	31.5	17.2	480	16.2	86.9	13.9	4.38	68.43	10.73	4.13	0.81	1.09	yellow	NA
4241$ROW7$RANGE14$SYNGENTA NK0760-3111	2022	Lincoln	Lincoln	0	Medium	150		17.5	NA	4	7	14	4241	COMMERCIAL HYBRID 6	1739673	2022-05-22	2022-07-23	2022-07-21	62	60	-2	1996.62	1937.73	-58.89	95	185	NA	8.08	74.89	11.9	62.6	17.1	14.6	3.8	2.6	31	16	490	16.8	86.3	16.4	5.53	70.49	11.31	3.98	2.34	1.62	yellow	NA
4242$ROW7$RANGE15$PHP02 X W606S	2022	Lincoln	Lincoln	0	Medium	150		17.5	NA	4	7	15	4242	PHP02 X W606S	1739647	2022-05-22	2022-07-17	2022-07-18	56	57	1	1827.77	1855.12	27.35	85	185	NA	7.9	73.55	11.5	62.9	17	15.1	4	3	32.2	16	454	19	83.5	18.2	5.02	67.41	11.1	3.72	0.95	1.09	orange	NA
4243$ROW8$RANGE9$LH195 X PHM49	2022	Lincoln	Lincoln	0	Medium	150		17.5	NA	4	8	9	4243	LH195 X PHM49	1739609	2022-05-22	2022-07-24	2022-07-26	63	65	2	2026.27	2072.59	46.33	75	180	NA	4.78	42.95	14.6	60.9	16.9	16.6	4	2.5	39	15.5	489	26.1	133.7	21.5	4.28	67.32	10.76	3.88	1.09	1.15	yellow	NA
4244$ROW8$RANGE10$B37 X H95	2022	Lincoln	Lincoln	0	Medium	150		17.5	NA	4	8	10	4244	B37 X H95	1739665	2022-05-22	2022-07-24	2022-07-30	63	69	6	2026.27	2259.41	233.15	108	190	NA	0.86	8.33	7.9	64.3	14	13.2	3.1	2.4	29.8	16	340	19.1	64.7	12.4	4.7	66.09	11.56	4.56	1.55	1	yellow	NA
4245$ROW8$RANGE11$2369 X PHP02	2022	Lincoln	Lincoln	0	Medium	150		17.5	NA	4	8	11	4245	2369 X PHP02	1739615	2022-05-22	2022-07-17	2022-07-19	56	58	2	1827.77	1882.66	54.9	95	182	NA	4.32	39.9	12.2	62.5	13.1	11.1	3.8	2.6	26.5	16	318	14.6	47.9	7.8	5.14	69.49	13.18	4.15	1.19	1.43	yellow	NA
4246$ROW8$RANGE12$PHP02 X LH82	2022	Lincoln	Lincoln	0	Medium	150		17.5	NA	4	8	12	4246	PHP02 X LH82	1739648	2022-05-22	2022-07-16	2022-07-17	55	56	1	1799.21	1827.77	28.55	75	155	NA	7.36	68.22	11.9	62.8	14.9	13.5	3.9	2.9	35.5	18	532	14.4	76.9	12.1	4.91	65.71	12.14	4.42	1	1.27	yellow	NA
4247$ROW8$RANGE13$PHZ51 X LH145	2022	Lincoln	Lincoln	0	Medium	150		17.5	NA	4	8	13	4247	PHZ51 X LH145	1739614	2022-05-22	2022-07-18	2022-07-18	57	57	0	1855.12	1855.12	0	100	192	NA	8.66	80.08	12.1	62.5	16.2	12.6	3.5	2.5	27.2	15	334	16.6	53.7	14.1	5	70.35	11.57	3.69	0.88	0.95	yellow	NA
4248$ROW8$RANGE14$B73 X PHN82	2022	Lincoln	Lincoln	0	Medium	150		17.5	NA	4	8	14	4248	B73 X PHN82	1739652	2022-05-22	2022-07-21	2022-07-23	60	62	2	1937.73	1996.62	58.89	84	189	NA	7.16	65.99	12.4	62.2	16.1	14.6	4.1	2.6	36.5	17	489	22.8	120.6	21.6	5.01	67.66	9.8	4.14	0.89	1.14	yellow	NA
4249$ROW8$RANGE15$LH185 X LH145	2022	Lincoln	Lincoln	0	Medium	150		17.5	NA	4	8	15	4249	LH185 X LH145	1716291	2022-05-22	2022-07-18	2022-07-18	57	57	0	1855.12	1855.12	0	82	190	NA	8.7	80.45	12.1	62.4	18.8	18.1	3.5	2.4	42.2	13.5	488	21.2	99.9	18.7	5.64	67.16	10.97	3.5	1.77	1.15	orange	NA
4250$ROW9$RANGE9$LH82 X PHJ89	2022	Lincoln	Lincoln	0	Medium	150		17.5	NA	4	9	9	4250	LH82 X PHJ89	1716296	2022-05-22	2022-07-17	2022-07-18	56	57	1	1827.77	1855.12	27.35	77	159	NA	8.01	73.82	12.4	62.8	14.1	12.4	3.4	2.5	29.5	17.2	436	14.6	61.5	11.2	5.42	68.09	10.12	4.43	0.41	1.17	yellow	NA
4251$ROW9$RANGE10$PHB47 X LH185	2022	Lincoln	Lincoln	0	Medium	150		17.5	NA	4	9	10	4251	PHB47 X LH185	1716298	2022-05-22	2022-07-21	2022-07-21	60	60	0	1937.73	1937.73	0	99	180	NA	3.88	35.64	12.7	62	17.4	14.2	3.8	2.5	31.2	14	394	21.6	89.2	19.4	4.71	64.13	10.94	3.79	2.29	1.22	yellow	NA
4252$ROW9$RANGE11$LH82 X PHB47	2022	Lincoln	Lincoln	0	Medium	150		17.5	NA	4	9	11	4252	LH82 X PHB47	1716295	2022-05-22	2022-07-20	2022-07-24	59	63	4	1910.17	2026.27	116.095	65	160	NA	1.66	15.35	12.1	62.1	17.9	16.5	4	2.8	39.5	18.5	640	16.9	111.1	21.8	5.37	70.1	10.74	4.82	1.08	1.07	yellow	NA
4253$ROW9$RANGE12$SYNGENTA NK0760-3111	2022	Lincoln	Lincoln	0	Medium	150		17.5	NA	4	9	12	4253	COMMERCIAL HYBRID 6	1739673	2022-05-22	2022-07-21	2022-07-18	60	57	-3	1937.73	1855.12	-82.615	90	188	NA	6.52	60.02	12.5	62.3	17.2	15.9	3.8	2.5	36.5	16	519	19	96.8	17	5.79	71.15	9.55	4.29	1.88	1.54	yellow	NA
4254$ROW9$RANGE13$2369 X PHN82	2022	Lincoln	Lincoln	0	Medium	150		17.5	NA	4	9	13	4254	2369 X PHN82	1739616	2022-05-22	2022-07-18	2022-07-23	57	62	5	1855.12	1996.62	141.505	89	192	NA	7.76	71.11	12.9	61.9	18	16.2	4	3	40	17	610	19.4	125	20	4.78	68.74	9.53	3.93	0.74	1.06	yellow	NA
4255$ROW9$RANGE14$LH74 X PHM49	2022	Lincoln	Lincoln	0	Medium	150		17.5	NA	4	9	14	4255	LH74 X PHM49	1739623	2022-05-22	2022-07-19	2022-07-22	58	61	3	1882.66	1964.88	82.22	78	175	NA	5.36	48.83	13.4	61.3	15.2	12.7	3.6	2.4	27.4	14	359	22.1	80.6	14.3	5.38	69.78	10.63	4.14	1.49	0.97	yellow	NA
4256$ROW9$RANGE15$B73 X MO17	2022	Lincoln	Lincoln	0	Medium	150		17.5	NA	4	9	15	4256	B73 X MO17	1739603	2022-05-22	2022-07-22	2022-07-26	61	65	4	1964.88	2072.59	107.71	100	184	NA	7.1	65.73	12	62.4	18.1	16.8	3.8	2.4	42	15	530	20	107.6	17.3	6.17	71.01	10.33	3.74	2.25	1.47	yellow	NA
4257$ROW10$RANGE9$PHK56 X LH198	2022	Lincoln	Lincoln	0	Medium	150		17.5	NA	4	10	9	4257	PHK56 X LH198	1739632	2022-05-22	2022-07-19	2022-07-20	58	59	1	1882.66	1910.17	27.505	98	185	NA	7.68	70.62	12.6	62.8	13.5	12.5	3.8	2.5	31	17	470	18.8	90.6	16	5.58	67.43	10.1	4.17	1.31	1.11	yellow	NA
4258$ROW10$RANGE10$PHB47 X 3IIH6	2022	Lincoln	Lincoln	0	Medium	150		17.5	NA	4	10	10	4258	PHB47 X 3IIH6	1739625	2022-05-22	2022-07-19	2022-07-20	58	59	1	1882.66	1910.17	27.505	90	195	NA	2.94	27.16	12.2	62.4	19.1	17.5	3.9	3	34.5	16.5	552	21.1	129.9	26	3.81	64.38	11.68	4.46	1.63	1.3	yellow	NA
4259$ROW10$RANGE11$LH198 X PHZ51	2022	Lincoln	Lincoln	0	Medium	150		17.5	NA	4	10	11	4259	LH198 X PHZ51	1739662	2022-05-22	2022-07-21	2022-07-23	60	62	2	1937.73	1996.62	58.89	100	202	NA	5.98	53.92	14.3	60.8	15	13.8	3.6	2.5	29	16	430	21.8	94.2	17	4.97	67.67	9.66	3.67	1.24	1.03	yellow	NA
4260$ROW10$RANGE12$LH123HT X 3IIH6	2022	Lincoln	Lincoln	0	Medium	150		17.5	NA	4	10	12	4260	LH123HT X 3IIH6	1739659	2022-05-22	2022-07-21	2022-07-24	60	63	3	1937.73	2026.27	88.535	93	180	NA	2.27	20.99	12.1	62.6	16.8	14.2	3.5	2.8	32	17	484	12.6	59	18.8	4.88	63.07	14.97	4.64	1.51	1.27		NA
4261$ROW10$RANGE13$PHG39 X PHN82	2022	Lincoln	Lincoln	0	Medium	150		17.5	NA	4	10	13	4261	PHG39 X PHN82	NA	2022-05-22	2022-07-21	2022-07-23	60	62	2	1937.73	1996.62	58.89	88	177	NA	8.87	81.93	12.2	62.5	16.6	14.2	4	2.9	32.5	15.5	443	21.8	100.1	13.7	4.84	70.78	10.03	4.16	0.64	0.85	yellow	NA
4262$ROW10$RANGE14$4N506 X 3IIH6	2022	Lincoln	Lincoln	0	Medium	150		17.5	NA	4	10	14	4262	4N506 X 3IIH6	1739619	2022-05-22	2022-07-20	2022-07-21	59	60	1	1910.17	1937.73	27.56	110	202	NA	5.52	51.1	12	62.5	18.2	16.6	4.1	2.8	32.8	14.8	482	24.9	126.6	24	4.49	65.99	10.02	4.02	1.57	1.3	yellow	NA
4263$ROW10$RANGE15$PHN46 X W606S	2022	Lincoln	Lincoln	0	Medium	150		17.5	NA	4	10	15	4263	PHN46 X W606S	1739601	2022-05-22	2022-07-23	2022-07-23	62	62	0	1996.62	1996.62	0	90	180	NA	9.58	88.49	12.2	62.4	16.6	14.4	4.1	3	32	14.5	440	21.5	99.6	16.7	4.76	72.44	9.01	4.42	0.34	0.96	orange	NA
4264$ROW11$RANGE9$HOEGEMEYER 8065RR	2022	Lincoln	Lincoln	0	Medium	150		17.5	NA	4	11	9	4264	COMMERCIAL HYBRID 2	NA	2022-05-22	2022-07-18	2022-07-19	57	58	1	1855.12	1882.66	27.55	81	190	NA	8.98	82.66	12.5	62.8	16.6	15.2	4	2.5	35	15	513	19	92.3	12.6	4.87	67.34	11.47	4.29	0.95	1.17	yellow	NA
4265$ROW11$RANGE10$PHP02 X PHB47	2022	Lincoln	Lincoln	0	Medium	150		17.5	NA	4	11	10	4265	PHP02 X PHB47	1739641	2022-05-22	2022-07-19	2022-07-20	58	59	1	1882.66	1910.17	27.505	84	172	NA	3.21	29.65	12.2	62.4	18.4	15.2	4	2.9	34.8	15	499	19.9	104.7	17.9	4.62	66.24	10.17	3.83	1.52	1.23	yellow	NA
4266$ROW11$RANGE11$B73 X PHM49	2022	Lincoln	Lincoln	0	Medium	150		17.5	NA	4	11	11	4266	B73 X PHM49	1739605	2022-05-22	2022-07-24	2022-07-28	63	67	4	2026.27	2173.67	147.405	90	180	NA	1.63	14.9	13.1	61	18	16.2	4.2	2.6	36	15.5	553	24.1	135.1	24.8	5.07	66.25	10.55	3.15	1.89	1.06	yellow	NA
4267$ROW11$RANGE12$B73 X 3IIH6	2022	Lincoln	Lincoln	0	Medium	150		17.5	NA	4	11	12	4267	B73 X 3IIH6	1739664	2022-05-22	2022-07-18	2022-07-23	57	62	5	1855.12	1996.62	141.505	88	195	NA	3.73	34.18	12.9	61.7	20.1	17.9	4.6	3	39.8	19	673	22.3	NA	31.9	4.6	68.65	10.34	4.3	2	1.53	yellow	NA
4268$ROW11$RANGE13$LH185 X W606S	2022	Lincoln	Lincoln	0	Medium	150		17.5	NA	4	11	13	4268	LH185 X W606S	1716293	2022-05-22	2022-07-21	2022-07-21	60	60	0	1937.73	1937.73	0	75	171	NA	6.42	59.17	12.4	62.3	18.6	17.5	3.9	2.6	34.5	13.5	386	19.7	74.9	19.7	4.76	65.1	11.41	4.11	0.92	0.93	orange	NA
4269$ROW11$RANGE14$PHG39 X PHM49	2022	Lincoln	Lincoln	0	Medium	150		17.5	NA	4	11	14	4269	PHG39 X PHM49	1739626	2022-05-22	2022-07-24	2022-07-25	63	64	1	2026.27	2047.76	21.49	100	195	NA	7.92	72.57	12.9	61.7	14.4	12.5	3.6	2.1	27.2	14.5	355	23.8	86.1	11.8	5.08	70.05	9.99	4.46	1.18	0.89	yellow	NA
4270$ROW11$RANGE15$PHP02 X LH198	2022	Lincoln	Lincoln	0	Medium	150		17.5	NA	4	11	15	4270	PHP02 X LH198	1739650	2022-05-22	2022-07-17	2022-07-19	56	58	2	1827.77	1882.66	54.9	98	200	NA	8.25	75.86	12.6	62	15.2	13.8	4.2	2.8	32	16.5	486	22.6	115	18.2	4.68	68.14	11.06	3.85	1.68	1.31	yellow	NA
4271$ROW12$RANGE9$PHP02 X PHN46	2022	Lincoln	Lincoln	0	Medium	150		17.5	NA	4	12	9	4271	PHP02 X PHN46	1739644	2022-05-22	2022-07-17	2022-07-19	56	58	2	1827.77	1882.66	54.9	79	170	NA	5.44	50.02	12.6	62.7	16.1	14.5	3.6	2.5	35.2	14.5	484	15.9	77.2	17.9	5.01	66.24	12.96	3.76	1.6	1.34	yellow	NA
4272$ROW12$RANGE10$F42 X OH43	2022	Lincoln	Lincoln	0	Medium	150		17.5	NA	4	12	10	4272	F42 X OH43	1739668	2022-05-22	2022-07-18	2022-07-25	57	64	7	1855.12	2047.76	192.64	94	210	NA	4.76	43.87	12.4	62.3	15.4	14.1	3.8	2.6	32.8	17.5	469	22.1	102	19	4.86	70	10.47	4.21	0.9	1.02	yellow	NA
4273$ROW12$RANGE11$F42 X MO17	2022	Lincoln	Lincoln	0	Medium	150		17.5	NA	4	12	11	4273	F42 X MO17	1739657	2022-05-22	2022-07-21	2022-07-25	60	64	4	1937.73	2047.76	110.025	91	203	NA	4.87	44.83	12.5	62.4	17.4	16	3.5	2.5	42.5	15	581	18.9	106.3	16.7	5.45	71.39	10.04	3.75	1.98	1.37	yellow	NA
4274$ROW12$RANGE12$B37 X OH43	2022	Lincoln	Lincoln	0	Medium	150		17.5	NA	4	12	12	4274	B37 X OH43	1739667	2022-05-22	2022-07-19	2022-07-25	58	64	6	1882.66	2047.76	165.09	105	169	NA	3.87	35.5	12.8	62.1	14.9	13.4	3.5	2.5	29	15.5	358	19.5	71	12.9	4.95	69.22	10.91	4.22	1.43	0.94	yellow	NA
4275$ROW12$RANGE13$PHK56 X PHJ89	2022	Lincoln	Lincoln	0	Medium	150		17.5	NA	4	12	13	4275	PHK56 X PHJ89	1739633	2022-05-22	2022-07-19	2022-07-21	58	60	2	1882.66	1937.73	55.065	80	164	NA	4.86	44.33	13.3	61.5	16.9	15.1	3.9	2.8	34.2	16	498	24.4	119.3	21.7	4.93	67.03	11.02	3.88	1.29	1.1	yellow	NA
4276$ROW12$RANGE14$PHN46 X PHK56	2022	Lincoln	Lincoln	0	Medium	150		17.5	NA	4	12	14	4276	PHN46 X PHK56	1716300	2022-05-22	2022-07-23	2022-07-23	62	62	0	1996.62	1996.62	0	80	170	NA	4.13	38.11	12.3	61.9	12.9	11.1	3.6	2.4	31.2	16	446	16.2	72	12	5.3	69.28	11.59	4.5	0.93	1.06	yellow	NA
4277$ROW12$RANGE15$PHK76 X 3IIH6	2022	Lincoln	Lincoln	0	Medium	150		17.5	NA	4	12	15	4277	PHK76 X 3IIH6	1739638	2022-05-22	2022-07-14	2022-07-18	53	57	4	1738.94	1855.12	116.17	90	160	NA	5.6	51.43	12.7	61.9	15.9	14.8	3.1	2.2	30.2	16.5	426	14.3	62.5	14.5	4.84	65.74	13.16	4.59	0.96	1.19	yellow	NA
4278$ROW13$RANGE9$LH185 X LH82	2022	Lincoln	Lincoln	0	Medium	150		17.5	NA	4	13	9	4278	LH185 X LH82	1716292	2022-05-22	2022-07-18	2022-07-20	57	59	2	1855.12	1910.17	55.055	77	166	NA	8.65	78.63	13.6	61.9	17.1	15.8	3.5	2.2	36.2	15.8	486	22.7	111.4	19.4	5.37	67.33	9.67	4.22	1.17	1.16	yellow	NA
4279$ROW13$RANGE10$PHJ40 X LH82	2022	Lincoln	Lincoln	0	Medium	150		17.5	NA	4	13	10	4279	PHJ40 X LH82	1739610	2022-05-22	2022-07-15	2022-07-17	54	56	2	1769.62	1827.77	58.14	70	160	NA	8.51	78.16	12.7	62	14.5	12.9	4	2.9	32	17	451	16.5	73.7	18.7	5.12	66.27	12.47	4.12	1.42	1.29	yellow	NA
4280$ROW13$RANGE11$WF9 X H95	2022	Lincoln	Lincoln	0	Medium	150		17.5	NA	4	13	11	4280	WF9 X H95	1739666	2022-05-22	2022-07-24	2022-07-29	63	68	5	2026.27	2216.05	189.79	94	190	NA	3.63	33.22	13	61.8	16.5	14.8	3.8	2.5	33.8	16.5	424	18.8	78.1	17.5	5.22	67.38	11.96	4.71	1.39	1.07	yellow	NA
4281$ROW13$RANGE12$PHW52 X LH185	2022	Lincoln	Lincoln	0	Medium	150		17.5	NA	4	13	12	4281	PHW52 X LH185	1739611	2022-05-22	2022-07-23	2022-07-24	62	63	1	1996.62	2026.27	29.645	73	171	NA	15.69	144.93	12.2	62.5	15	13.5	3.9	2.5	30	14	298	23.4	70.5	12.2	5.35	67.08	9.49	3.84	1.28	1.09	yellow	NA
4282$ROW13$RANGE13$LH195 X PHZ51	2022	Lincoln	Lincoln	0	Medium	150		17.5	NA	4	13	13	4282	LH195 X PHZ51	1739608	2022-05-22	2022-07-21	2022-07-24	60	63	3	1937.73	2026.27	88.535	90	199	NA	5.52	50.12	13.7	61	17.9	16.2	4.1	3	37.2	16.5	568	25	139.9	26.5	5.6	70.41	9.27	4.73	0.84	1.1	yellow	NA
4283$ROW13$RANGE14$PHK76 X LH198	2022	Lincoln	Lincoln	0	Medium	150		17.5	NA	4	13	14	4283	PHK76 X LH198	1739637	2022-05-22	2022-07-17	2022-07-19	56	58	2	1827.77	1882.66	54.9	84	180	NA	6.25	57.47	12.6	62.1	15	13.4	3.9	2.8	33	14.5	384	22.9	89.8	17.2	5.44	70.34	9.95	4.11	0.79	1.06	yellow	NA
4284$ROW13$RANGE15$2369 X PHZ51	2022	Lincoln	Lincoln	0	Medium	150		17.5	NA	4	13	15	4284	2369 X PHZ51	1739663	2022-05-22	2022-07-19	2022-07-21	58	60	2	1882.66	1937.73	55.065	91	205	NA	9.29	85.52	12.5	62.1	18.8	17.1	4.1	3	39	14.5	534	27.1	136.6	26	5.13	70.68	9.34	4.08	0.95	1.04	yellow	NA
6101$ROW28$RANGE2$LH145 X LH162	2022	Lincoln	Lincoln	0	High	225		17.5	NA	5	28	2	6101	LH145 X LH162	1739606	2022-05-22	2022-07-20	2022-07-28	59	67	8	1910.17	2173.67	263.5	50	118	NA	1.33	12.31	12	63.3	10.1	9	2.5	1.8	18.8	11.5	133	13.4	17.4	4.7	4.85	64.48	13.82	4.46	0.89	1.22	yellow	NA
6102$ROW28$RANGE3$PIONEER 1311 AMXT	2022	Lincoln	Lincoln	0	High	225		17.5	NA	5	28	3	6102	COMMERCIAL HYBRID 3	NA	2022-05-22	2022-07-23	2022-07-28	62	67	5	1996.62	2173.67	177.05	88	173	NA	5.17	46.99	13.6	62.1	17.9	15.6	4.6	3.1	33.2	17.5	504	25.6	131.4	18.2	5.13	71.76	8.44	3.88	0.73	0.93	yellow	NA
6103$ROW28$RANGE4$PHP02 X LH198	2022	Lincoln	Lincoln	0	High	225		17.5	NA	5	28	4	6103	PHP02 X LH198	1739650	2022-05-22	2022-07-19	2022-07-22	58	61	3	1882.66	1964.88	82.22	70	172	NA	4.16	37.77	13.7	62.2	12.4	11.6	3.8	2.5	25.5	14.5	185	21.6	40.6	11.5	4.93	65.17	11.81	3.87	1.43	1.22	yellow	NA
6104$ROW28$RANGE5$B73 X PHN82	2022	Lincoln	Lincoln	0	High	225		17.5	NA	5	28	5	6104	B73 X PHN82	1739652	2022-05-22	2022-07-22	2022-07-23	61	62	1	1964.88	1996.62	31.735	92	192	NA	5.81	51.34	16	60.1	15.6	11.9	3.9	2.9	29.2	16	380	19.4	86.6	20.9	5.22	67.12	9.06	3.93	1.24	1.18	yellow	NA
6105$ROW28$RANGE6$2369 X 3IIH6	2022	Lincoln	Lincoln	0	High	225		17.5	NA	5	28	6	6105	2369 X 3IIH6	1739617	2022-05-22	2022-07-20	2022-07-22	59	61	2	1910.17	1964.88	54.715	82	180	NA	3.82	34.6	13.9	61.7	19.2	18.2	3.9	2.5	43.5	16	412	25.5	106.9	28.8	5.51	69.9	9.97	3.6	2.16	1.51	yellow	NA
6106$ROW28$RANGE7$LH82 X PHB47	2022	Lincoln	Lincoln	0	High	225		17.5	NA	5	28	7	6106	LH82 X PHB47	1716295	2022-05-22	2022-07-19	2022-07-21	58	60	2	1882.66	1937.73	55.065	65	160	NA	4.5	41.09	13.2	62.2	14.3	12	3.7	2.5	30	16.7	382	14	65.9	13.1	5.63	69.42	10.49	5.34	0.52	1.1	yellow	NA
6107$ROW28$RANGE8$PHP02 X PHK76	2022	Lincoln	Lincoln	0	High	225		17.5	NA	5	28	8	6107	PHP02 X PHK76	1739646	2022-05-22	2022-07-16	2022-07-19	55	58	3	1799.21	1882.66	83.45	85	180	NA	5.29	48.92	12.1	63	15.6	14	3.1	2.1	31.5	15.5	449	21.9	83.3	15.4	5.22	66.1	11.3	4.31	1.06	1.2	orange	NA
6108$ROW29$RANGE2$PHK56 X W606S	2022	Lincoln	Lincoln	0	High	225		17.5	NA	5	29	2	6108	PHK56 X W606S	1739630	2022-05-22	2022-07-24	2022-07-28	63	67	4	2026.27	2173.67	147.405	75	161	NA	1.45	13.41	12.1	63.1	10.6	10.5	3.1	1.9	24	14	234	16.4	38.3	6.5	5.39	68.8	11.55	4.23	0.47	0.93	orange	NA
6109$ROW29$RANGE3$LH195 X LH123HT	2022	Lincoln	Lincoln	0	High	225		17.5	NA	5	29	3	6109	LH195 X LH123HT	1739658	2022-05-22	2022-07-25	2022-07-27	64	66	2	2047.76	2127.14	79.385	90	180	NA	2.05	18.14	15.9	60.1	18.9	18.2	4.1	3	43.2	15	616	19.5	120.3	28.8	5.49	67.26	12.26	4.34	1.86	1.18	orange	NA
6110$ROW29$RANGE4$PHK76 X 3IIH6	2022	Lincoln	Lincoln	0	High	225		17.5	NA	5	29	4	6110	PHK76 X 3IIH6	1739638	2022-05-22	2022-07-19	2022-07-21	58	60	2	1882.66	1937.73	55.065	95	180	NA	3.53	32.01	13.8	62.1	18.6	17.9	3.9	3	37	15	478	25.9	123.6	25.2	4.83	68.78	10.03	4.93	0.79	1.1	orange	NA
6111$ROW29$RANGE5$B73 X PHZ51	2022	Lincoln	Lincoln	0	High	225		17.5	NA	5	29	5	6111	B73 X PHZ51	1739604	2022-05-22	2022-07-10	2022-07-25	NA	64	NA	1634.07	2047.76	413.685	98	181	NA	5.31	47.99	14.1	61.9	16.1	14.8	4	3	36	16.5	553	17.1	93.7	19	5.21	67.49	11.64	4.41	1.12	1.11	orange	NA
6112$ROW29$RANGE6$HOEGEMEYER 8065RR	2022	Lincoln	Lincoln	0	High	225		17.5	NA	5	29	6	6112	COMMERCIAL HYBRID 2	NA	2022-05-22	2022-07-19	2022-07-21	58	60	2	1882.66	1937.73	55.065	62	165	NA	5.88	53.76	13.1	62.4	15	11.9	3.9	2.5	27.8	15.5	392	22.9	85.9	12.2	4.78	68.42	10.07	3.9	0.97	1.08	yellow	NA
6113$ROW29$RANGE7$PHT69 X 3IIH6	2022	Lincoln	Lincoln	0	High	225		17.5	NA	5	29	7	6113	PHT69 X 3IIH6	1739628	2022-05-22	2022-07-18	2022-07-20	57	59	2	1855.12	1910.17	55.055	90	190	NA	3.25	29.95	12.4	62.8	13.6	13.6	3.4	2	29.2	15	379	15.6	66.1	9.8	4.8	68.96	11.97	4.28	1.7	1.53	yellow	NA
6114$ROW29$RANGE8$2369 X LH123HT	2022	Lincoln	Lincoln	0	High	225		17.5	NA	5	29	8	6114	2369 X LH123HT	1739654	2022-05-22	2022-07-24	2022-07-24	63	63	0	2026.27	2026.27	0	100	199	NA	1.24	11.6	11.1	63.1	16	14.5	4	3	32	14	372	18.8	69.2	15.4	4.97	67.39	12.92	4.52	1.2	0.96	orange	NA
6115$ROW30$RANGE2$LH74 X PHM49	2022	Lincoln	Lincoln	0	High	225		17.5	NA	5	30	2	6115	LH74 X PHM49	1739623	2022-05-22	2022-07-21	2022-07-26	60	65	5	1937.73	2072.59	134.865	74	158	NA	1.43	13.21	12.2	63.2	13.2	11.8	3.4	2.5	26	13	260	20.1	53.2	11.6	4.6	66.72	12.03	4.77	1.47	1	yellow	NA
6116$ROW30$RANGE3$WF9 X H95	2022	Lincoln	Lincoln	0	High	225		17.5	NA	5	30	3	6116	WF9 X H95	1739666	2022-05-22	2022-07-22	2022-08-01	61	71	10	1964.88	2364.22	399.34	100	185	NA	0.62	6.11	6.3	65.5	14.2	13.5	3.4	2.4	28.5	15.2	368	16.2	63.2	14.9	4.76	67.1	12.94	4.66	1.1	1.02	yellow	NA
6117$ROW30$RANGE4$PHW52 X LH185	2022	Lincoln	Lincoln	0	High	225		17.5	NA	5	30	4	6117	PHW52 X LH185	1739611	2022-05-22	2022-07-20	2022-07-24	59	63	4	1910.17	2026.27	116.095	79	180	NA	3.89	35.56	13.1	62.5	15.2	12.8	3.6	2.1	26	14	282	23.7	66.5	12.5	4.39	67.76	11.27	3.81	1.28	1.05	yellow	NA
6118$ROW30$RANGE5$2369 X PHN82	2022	Lincoln	Lincoln	0	High	225		17.5	NA	5	30	5	6118	2369 X PHN82	1739616	2022-05-22	2022-07-20	2022-07-22	59	61	2	1910.17	1964.88	54.715	80	154	NA	5.03	45.93	13.2	62.4	15.8	13.9	3.5	2.4	34.5	17	485	16.8	81.2	13.9	4.86	69.8	10.74	4.63	0.68	1.06	yellow	NA
6119$ROW30$RANGE6$PHN46 X W606S	2022	Lincoln	Lincoln	0	High	225		17.5	NA	5	30	6	6119	PHN46 X W606S	1739601	2022-05-22	2022-07-23	2022-07-25	62	64	2	1996.62	2047.76	51.135	90	155	NA	2.67	24.47	12.9	62.5	13.4	12.2	3.9	3	25.5	15.5	368	18.9	69.9	13	5.05	69.8	11.03	3.84	0.25	0.94	yellow	NA
6120$ROW30$RANGE7$PHP02 X PHN46	2022	Lincoln	Lincoln	0	High	225		17.5	NA	5	30	7	6120	PHP02 X PHN46	1739644	2022-05-22	2022-07-19	2022-07-19	58	58	0	1882.66	1882.66	0	75	153	NA	2.59	23.87	12.4	62.7	14	11.1	3.4	2.2	25.8	14	290	16.1	58.4	11	4.43	65.78	12.18	4.04	1.31	1.37	yellow	NA
6121$ROW30$RANGE8$PHK56 X LH82	2022	Lincoln	Lincoln	0	High	225		17.5	NA	5	30	8	6121	PHK56 X LH82	1739629	2022-05-22	2022-07-18	2022-07-21	57	60	3	1855.12	1937.73	82.615	76	153	NA	4.84	44.4	12.8	62.5	14.8	13.6	3.9	2.5	30.5	19	517	18.4	94.4	15.6	5.37	69.77	10.73	4.74	0.93	1.11	yellow	NA
6122$ROW31$RANGE2$PHJ40 X LH82	2022	Lincoln	Lincoln	0	High	225		17.5	NA	5	31	2	6122	PHJ40 X LH82	1739610	2022-05-22	2022-07-18	2022-07-19	57	58	1	1855.12	1882.66	27.55	79	142	NA	4.45	40.4	13.7	62.5	11.9	10.1	3.2	2.2	21.2	15	247	16.5	40	10.3	4.99	65.95	12.82	4.26	1.04	1.11	yellow	NA
6123$ROW31$RANGE3$PHW52 X PHZ51	2022	Lincoln	Lincoln	0	High	225		17.5	NA	5	31	3	6123	PHW52 X PHZ51	1739612	2022-05-22	2022-07-20	2022-07-24	59	63	4	1910.17	2026.27	116.095	90	180	NA	1.68	15.22	13.9	61.7	15	13.4	3.4	2.4	28.2	14.5	303	23	71.9	12.9	4.81	69.17	11.06	3.63	1.52	0.96	yellow	NA
6124$ROW31$RANGE4$2369 X PHZ51	2022	Lincoln	Lincoln	0	High	225		17.5	NA	5	31	4	6124	2369 X PHZ51	1739663	2022-05-22	2022-07-20	2022-07-24	59	63	4	1910.17	2026.27	116.095	114	200	NA	2.51	22.82	13.6	62.2	12.6	10.2	2.9	2.4	19.5	13.5	216	18.8	41.2	10.6	4.92	68.85	11.88	3.65	1.11	0.88	yellow	NA
6125$ROW31$RANGE5$LH185 X LH82	2022	Lincoln	Lincoln	0	High	225		17.5	NA	5	31	5	6125	LH185 X LH82	1716292	2022-05-22	2022-07-19	2022-07-20	58	59	1	1882.66	1910.17	27.505	66	155	NA	3.76	34.34	13.2	62.5	14	11.9	3.4	2.4	26.2	15.8	340	17.3	57	11.8	4.83	69.06	12.49	4.35	0.56	1.03	yellow	NA
6126$ROW31$RANGE6$B105 X 3IIH6	2022	Lincoln	Lincoln	0	High	225		17.5	NA	5	31	6	6126	B105 X 3IIH6	1739620	2022-05-22	2022-07-19	2022-07-23	58	62	4	1882.66	1996.62	113.955	80	172	NA	1.77	16.39	12	63.1	17.1	14.9	3.5	2.5	30.2	17	420	15.2	66.1	12.3	4.89	67.58	13.07	4.78	0.99	1.49	yellow	NA
6127$ROW31$RANGE7$F42 X OH43	2022	Lincoln	Lincoln	0	High	225		17.5	NA	5	31	7	6127	F42 X OH43	1739668	2022-05-22	2022-07-19	2022-07-26	58	65	7	1882.66	2072.59	189.93	96	190	NA	2.58	23.48	13.5	61.9	15.1	13.8	3.5	2.6	25.5	15.2	313	21.5	64.8	17.4	4.56	67.38	12.4	4.17	1.48	1.09	yellow	NA
6128$ROW31$RANGE8$LH123HT X 3IIH6	2022	Lincoln	Lincoln	0	High	225		17.5	NA	5	31	8	6128	LH123HT X 3IIH6	1739659	2022-05-22	2022-07-22	2022-08-01	61	71	10	1964.88	2364.22	399.34	NA	NA	NA	0.49	5.06	NA	NA	11.8	10.7	3.3	2.2	24.7	16	289	9.8	29	6.7	4.76	64.73	15.41	4.22	0.96	1.3		NA
6129$ROW32$RANGE2$PHP02 X PHJ89	2022	Lincoln	Lincoln	0	High	225		17.5	NA	5	32	2	6129	PHP02 X PHJ89	1739642	2022-05-22	2022-07-17	2022-07-18	56	57	1	1827.77	1855.12	27.35	75	170	NA	7.21	65.84	13.2	62.8	15.9	14	3.5	2.5	33.2	14.2	357	20.9	77.8	15.7	4.99	67.13	11.43	4.2	0.79	1.22	yellow	NA
6130$ROW32$RANGE3$4N506 X 3IIH6	2022	Lincoln	Lincoln	0	High	225		17.5	NA	5	32	3	6130	4N506 X 3IIH6	1739619	2022-05-22	2022-07-20	2022-07-22	59	61	2	1910.17	1964.88	54.715	102	199	NA	1.52	14.01	12.4	63.1	17.5	14.6	3.9	2.8	29.5	17	476	20	105.7	22.5	4.94	65.74	11.58	4.31	1.8	1.38	yellow	NA
6131$ROW32$RANGE4$PHP02 X W606S	2022	Lincoln	Lincoln	0	High	225		17.5	NA	5	32	4	6131	PHP02 X W606S	1739647	2022-05-22	2022-07-18	2022-07-19	57	58	1	1855.12	1882.66	27.55	100	187	NA	4.18	38.21	13.1	62.6	15.6	14	3.6	2.9	28	14.5	355	19.7	67.8	16.3	5.2	69.02	11.99	4.76	0.62	1.16	orange	NA
6132$ROW32$RANGE5$PHZ51 X LH145	2022	Lincoln	Lincoln	0	High	225		17.5	NA	5	32	5	6132	PHZ51 X LH145	1739614	2022-05-22	2022-07-18	2022-07-20	57	59	2	1855.12	1910.17	55.055	100	203	NA	5.43	49.64	13.1	62.5	19.5	17.6	3.8	2.9	37.8	16	536	19.7	103.4	21.4	4.76	69.13	11.52	4.05	0.89	0.98	yellow	NA
6133$ROW32$RANGE6$PHK76 X LH198	2022	Lincoln	Lincoln	0	High	225		17.5	NA	5	32	6	6133	PHK76 X LH198	1739637	2022-05-22	2022-07-18	2022-07-21	57	60	3	1855.12	1937.73	82.615	87	190	NA	3.3	30	13.6	62.2	13.9	11.9	3	2.2	25.2	16.8	319	17.1	57.2	12.6	5.16	70.86	10.86	4.6	0.77	0.99	yellow	NA
6134$ROW32$RANGE7$B84 X 3IIH6	2022	Lincoln	Lincoln	0	High	225		17.5	NA	5	32	7	6134	B84 X 3IIH6	1739621	2022-05-22	2022-07-21	2022-07-23	60	62	2	1937.73	1996.62	58.89	104	189	NA	2.28	20.75	13.5	61.9	16.7	14.7	3.5	2.2	32.3	16	394	18.7	80.2	16.5	5.34	69.59	11.09	4.2	1.61	1.41	yellow	NA
6135$ROW32$RANGE8$B73 X PHM49	2022	Lincoln	Lincoln	0	High	225		17.5	NA	5	32	8	6135	B73 X PHM49	1739605	2022-05-22	2022-07-21	2022-07-25	60	64	4	1937.73	2047.76	110.025	90	196	NA	2.58	23.4	13.8	61.7	16.1	14.6	3.6	2.5	36.2	15.8	459	18.4	83.1	17.5	5.19	65.22	11.78	4.1	1.79	1.18	yellow	NA
6136$ROW33$RANGE2$LH82 X W606S	2022	Lincoln	Lincoln	0	High	225		17.5	NA	5	33	2	6136	LH82 X W606S	1716297	2022-05-22	2022-07-21	2022-07-25	60	64	4	1937.73	2047.76	110.025	69	152	NA	4.87	44.37	13.4	62.7	15.1	11.2	3.1	2.1	25.5	17.8	359	15.6	55.1	12	5.95	70.5	10.48	3.56	0.77	1.19		NA
6137$ROW33$RANGE3$F42 X MO17	2022	Lincoln	Lincoln	0	High	225		17.5	NA	5	33	3	6137	F42 X MO17	1739657	2022-05-22	2022-07-22	2022-07-31	61	70	9	1964.88	2309.07	344.18	89	180	NA	0.59	5.75	7.4	65.1	13.2	11.7	2.8	1.5	23	14	267	20.1	53.7	11.1	5.41	63.73	11.83	4.11	1.79	1.31	yellow	NA
6138$ROW33$RANGE4$LH82 X PHJ89	2022	Lincoln	Lincoln	0	High	225		17.5	NA	5	33	4	6138	LH82 X PHJ89	1716296	2022-05-22	2022-07-18	2022-07-19	57	58	1	1855.12	1882.66	27.55	80	159	NA	2.85	26.09	13	62.6	13.4	12.6	3.5	2.5	26.2	16.5	354	16.9	59.8	8.5	5.74	69.23	11.5	4.36	0.81	1.09	yellow	NA
6139$ROW33$RANGE5$PHW52 X PHN82	2022	Lincoln	Lincoln	0	High	225		17.5	NA	5	33	5	6139	PHW52 X PHN82	1739661	2022-05-22	2022-07-20	2022-07-23	59	62	3	1910.17	1996.62	86.45	78	181	NA	3.35	29.85	15.3	60.7	15.1	11.9	3.8	2.2	28.5	16	376	22.3	84.2	12.5	5.56	69.11	11.43	4.29	0.66	1.03	yellow	NA
6140$ROW33$RANGE6$B14A X MO17	2022	Lincoln	Lincoln	0	High	225		17.5	NA	5	33	6	6140	B14A X MO17	1739655	2022-05-22	2022-07-23	2022-07-28	62	67	5	1996.62	2173.67	177.05	102	181	NA	2.84	25.52	14.6	61.2	15.4	13.8	3.5	2.2	34.2	13.5	336	23.3	79.5	11.9	5.79	68.85	11.59	4.29	1.58	1.38	yellow	NA
6141$ROW33$RANGE7$PHK56 X PHJ89	2022	Lincoln	Lincoln	0	High	225		17.5	NA	5	33	7	6141	PHK56 X PHJ89	1739633	2022-05-22	2022-07-22	2022-07-24	61	63	2	1964.88	2026.27	61.38	70	156	NA	1.86	16.97	13.3	61.9	14.6	13.2	3.6	2.4	31.5	15	382	21.8	92.9	15.2	5.29	66.92	12.44	4.37	0.72	1.05	yellow	NA
6142$ROW33$RANGE8$PHN46 X PHK56	2022	Lincoln	Lincoln	0	High	225		17.5	NA	5	33	8	6142	PHN46 X PHK56	1716300	2022-05-22	2022-07-20	2022-07-23	59	62	3	1910.17	1996.62	86.45	71	154	NA	1.37	12.73	11.7	62.8	13.5	11.2	3.9	2.6	32.5	16.5	424	12.6	51.1	11.3	5.75	69.18	12.63	3.73	1.15	1.37	yellow	NA
6143$ROW34$RANGE2$PHK76 X LH145	2022	Lincoln	Lincoln	0	High	225		17.5	NA	5	34	2	6143	PHK76 X LH145	1739636	2022-05-22	2022-07-19	2022-07-21	58	60	2	1882.66	1937.73	55.065	71	149	NA	2.96	26.59	14.6	62	13	10.6	3.2	2.5	24.8	13	264	15.5	41.3	9.1	5.42	69.08	12.39	4.11	0.72	0.97	orange	NA
6144$ROW34$RANGE3$PHK56 X 3IIH6	2022	Lincoln	Lincoln	0	High	225		17.5	NA	5	34	3	6144	PHK56 X 3IIH6	1739631	2022-05-22	2022-07-19	2022-07-24	58	63	5	1882.66	2026.27	143.6	78	171	NA	0.34	3.5	NA	NA	14.2	13.5	4	3	31.5	17	458	13.2	61.7	14.9	5.04	64.14	13.78	4.17	1.44	1.26	yellow	NA
6145$ROW34$RANGE4$PHP02 X LH82	2022	Lincoln	Lincoln	0	High	225		17.5	NA	5	34	4	6145	PHP02 X LH82	1739648	2022-05-22	2022-07-18	2022-07-19	57	58	1	1855.12	1882.66	27.55	70	140	NA	2.67	24.61	12.4	62.9	12.1	10.1	3.1	2.2	21.5	13	246	12.6	29.9	6.4	5.21	66.25	14.58	3.96	1.06	1.29	yellow	NA
6146$ROW34$RANGE5$PHK76 X W606S	2022	Lincoln	Lincoln	0	High	225		17.5	NA	5	34	5	6146	PHK76 X W606S	1739639	2022-05-22	2022-07-20	2022-07-21	59	60	1	1910.17	1937.73	27.56	66	162	NA	2.92	26.54	13.6	62.2	12.9	11.5	2.9	2	22.2	12.8	252	11.9	30.4	4.8	5.36	68.8	12.16	3.98	0.15	1	orange	NA
6147$ROW34$RANGE6$LH198 X PHZ51	2022	Lincoln	Lincoln	0	High	225		17.5	NA	5	34	6	6147	LH198 X PHZ51	1739662	2022-05-22	2022-07-20	2022-07-23	59	62	3	1910.17	1996.62	86.45	87	201	NA	1.85	16.72	14.1	61.4	13.4	12.4	3.1	2.2	23.8	13.2	241	23	56.7	11.6	4.64	66.3	12.36	4.88	1.21	1.11	yellow	NA
6148$ROW34$RANGE7$N209 X 3IIH6	2022	Lincoln	Lincoln	0	High	225		17.5	NA	5	34	7	6148	N209 X 3IIH6	1739624	2022-05-22	2022-07-19	2022-07-23	58	62	4	1882.66	1996.62	113.955	98	169	NA	2.91	26.54	13.3	62	16.1	13.2	4	3	26.5	18	395	16.9	65.5	12.3	4.97	64.44	12.96	4.43	1.3	1.38	yellow	NA
6149$ROW34$RANGE8$B73 X 3IIH6	2022	Lincoln	Lincoln	0	High	225		17.5	NA	5	34	8	6149	B73 X 3IIH6	1739664	2022-05-22	2022-07-19	2022-07-22	58	61	3	1882.66	1964.88	82.22	82	192	NA	1.58	14.73	11.4	63.2	15	10	4	3	25	18	364	11.1	39.3	15.7	5.78	64.44	15.01	4.66	2.01	1.72	yellow	NA
6150$ROW35$RANGE2$2369 X PHP02	2022	Lincoln	Lincoln	0	High	225		17.5	NA	5	35	2	6150	2369 X PHP02	1739615	2022-05-22	2022-07-19	2022-07-22	58	61	3	1882.66	1964.88	82.22	70	149	NA	2.04	18.56	13.5	62.4	14.8	12.9	3.2	2	26.8	14.5	318	19.9	64.6	13.4	4.97	66.23	11.68	3.81	1.4	1.26	yellow	NA
6151$ROW35$RANGE3$LH123HT X PHB47	2022	Lincoln	Lincoln	0	High	225		17.5	NA	5	35	3	6151	LH123HT X PHB47	1739622	2022-05-22	2022-07-21	2022-07-23	60	62	2	1937.73	1996.62	58.89	90	147	NA	0.16	1.67	NA	NA	16	14.2	3	1.8	31.5	12.5	346	19.2	75.5	19.3	4.67	63.25	12.98	4.36	2.19	0.96	yellow	NA
6152$ROW35$RANGE4$PHP02 X PHB47	2022	Lincoln	Lincoln	0	High	225		17.5	NA	5	35	4	6152	PHP02 X PHB47	1739641	2022-05-22	2022-07-18	2022-07-19	57	58	1	1855.12	1882.66	27.55	84	169	NA	1.36	12.73	11	63.8	12.9	11.1	3	2	25	13	250	16.6	42.3	8.9	4.64	63.62	13.49	3.76	1.46	1.16	yellow	NA
6153$ROW35$RANGE5$B37 X OH43	2022	Lincoln	Lincoln	0	High	225		17.5	NA	5	35	5	6153	B37 X OH43	1739667	2022-05-22	2022-07-19	2022-08-01	58	71	13	1882.66	2364.22	481.56	98	188	NA	1.37	12.65	12.2	62.7	16.4	14.5	3.4	2.5	32.2	17.5	421	20.3	85.6	17.7	5.17	67.75	11.82	4.31	1.72	1	yellow	NA
6154$ROW35$RANGE6$PHB47 X PHK56	2022	Lincoln	Lincoln	0	High	225		17.5	NA	5	35	6	6154	PHB47 X PHK56	1739653	2022-05-22	2022-07-19	2022-07-23	58	62	4	1882.66	1996.62	113.955	70	176	NA	2.86	26.03	13.5	62.2	12.2	11.6	2.6	1.6	29	14.5	318	14.8	49.5	9.6	5.06	66.14	13.57	4.46	1.38	0.98	yellow	NA
6155$ROW35$RANGE7$B37 X MO17	2022	Lincoln	Lincoln	0	High	225		17.5	NA	5	35	7	6155	B37 X MO17	1739656	2022-05-22	2022-07-24	2022-07-31	63	70	7	2026.27	2309.07	282.8	90	180	NA	1.71	15.62	13.2	61.6	14.5	14.1	3.1	2.1	27	13.2	288	25	76	16.9	5.07	64.51	11.81	3.63	1.92	1.05	yellow	NA
6156$ROW35$RANGE8$2369 X PHP02	2022	Lincoln	Lincoln	0	High	225		17.5	NA	5	35	8	6156	2369 X PHP02	1739615	2022-05-22	2022-07-17	2022-07-19	56	58	2	1827.77	1882.66	54.9	87	160	NA	2.85	26.27	12.4	62.7	14.2	12.2	3	2.1	26	14.5	296	17.1	50.1	12.8	4.66	65.61	13.7	4.16	1.67	1.44	yellow	NA
6157$ROW36$RANGE2$PHN46 X PHB47	2022	Lincoln	Lincoln	0	High	225		17.5	NA	5	36	2	6157	PHN46 X PHB47	1739602	2022-05-22	2022-07-20	2022-07-19	59	58	-1	1910.17	1882.66	-27.505	87	172	NA	2.43	22.14	13.4	62.6	NA	NA	NA	NA	NA	NA	NA	NA	NA	NA	NA	NA	NA	NA	NA	NA		NA
6158$ROW36$RANGE3$B37 X H95	2022	Lincoln	Lincoln	0	High	225		17.5	NA	5	36	3	6158	B37 X H95	1739665	2022-05-22	2022-07-21	2022-07-20	60	59	-1	1937.73	1910.17	-27.56	91	180	NA	0.79	7.5	9.7	64.3	NA	NA	NA	NA	NA	NA	NA	NA	NA	NA	NA	NA	NA	NA	NA	NA		NA
6159$ROW36$RANGE4$2FACC X 3IIH6	2022	Lincoln	Lincoln	0	High	225		17.5	NA	5	36	4	6159	2FACC X 3IIH6	1739618	2022-05-22	2022-07-17	2022-07-18	56	57	1	1827.77	1855.12	27.35	70	153	NA	1.52	14.1	11.8	63.1	NA	NA	NA	NA	NA	NA	NA	NA	NA	NA	NA	NA	NA	NA	NA	NA		NA
6160$ROW36$RANGE5$PHK56 X LH185	2022	Lincoln	Lincoln	0	High	225		17.5	NA	5	36	5	6160	PHK56 X LH185	1739634	2022-05-22	2022-07-20	2022-07-24	59	63	4	1910.17	2026.27	116.095	66	180	NA	1.55	14.35	12	63.1	NA	NA	NA	NA	NA	NA	NA	NA	NA	NA	NA	NA	NA	NA	NA	NA		NA
6161$ROW36$RANGE6$PHP02 X LH145	2022	Lincoln	Lincoln	0	High	225		17.5	NA	5	36	6	6161	PHP02 X LH145	1739645	2022-05-22	2022-07-18	2022-07-21	57	60	3	1855.12	1937.73	82.615	80	159	NA	0.76	7.47	6.6	65.3	NA	NA	NA	NA	NA	NA	NA	NA	NA	NA	NA	NA	NA	NA	NA	NA		NA
6162$ROW36$RANGE7$B73 X MO17	2022	Lincoln	Lincoln	0	High	225		17.5	NA	5	36	7	6162	B73 X MO17	1739603	2022-05-22	2022-07-23	2022-07-28	62	67	5	1996.62	2173.67	177.05	105	198	NA	2.16	19.47	14.3	61.1	NA	NA	NA	NA	NA	NA	NA	NA	NA	NA	NA	NA	NA	NA	NA	NA		NA
6163$ROW36$RANGE8$LH198 X PHB47	2022	Lincoln	Lincoln	0	High	225		17.5	NA	5	36	8	6163	LH198 X PHB47	1716294	2022-05-22	2022-07-22	2022-07-23	61	62	1	1964.88	1996.62	31.735	95	186	NA	4.07	37.17	13.2	61.9	NA	NA	NA	NA	NA	NA	NA	NA	NA	NA	NA	NA	NA	NA	NA	NA		NA
6164$ROW37$RANGE2$HOEGEMEYER 7089 AMXT	2022	Lincoln	Lincoln	0	High	225		17.5	NA	5	37	2	6164	COMMERCIAL HYBRID 1	1739672	2022-05-22	2022-07-19	2022-07-20	58	59	1	1882.66	1910.17	27.505	73	159	NA	7.69	70.22	13.2	62.7	15.5	11	3.6	2.5	22.8	15.5	321	23.2	74	16	4.32	71.59	9.51	4.27	0.8	0.9	yellow	NA
6165$ROW37$RANGE3$PIONEER P0589 AMXT	2022	Lincoln	Lincoln	0	High	225		17.5	NA	5	37	3	6165	COMMERCIAL HYBRID 4	1739670	2022-05-22	2022-07-19	2022-07-20	58	59	1	1882.66	1910.17	27.505	97	160	NA	8.26	75.34	13.3	62.5	14.4	11	3.6	2.5	24.2	14.8	278	21.4	62.1	13.5	4.7	66.75	12.16	4.03	1.17	1.08	yellow	NA
6166$ROW37$RANGE4$LH195 X PHM49	2022	Lincoln	Lincoln	0	High	225		17.5	NA	5	37	4	6166	LH195 X PHM49	1739609	2022-05-22	2022-07-25	2022-07-29	64	68	4	2047.76	2216.05	168.3	86	156	NA	1.2	10.84	14.1	60.4	NA	NA	NA	NA	NA	NA	NA	NA	NA	NA	NA	NA	NA	NA	NA	NA		NA
6167$ROW37$RANGE5$LH198 X PHB47	2022	Lincoln	Lincoln	0	High	225		17.5	NA	5	37	5	6167	LH198 X PHB47	1716294	2022-05-22	2022-07-24	2022-07-26	63	65	2	2026.27	2072.59	46.33	76	165	NA	0.99	9.42	9.6	64.4	13.9	12.2	3.6	2.4	29.2	14.2	353	18.7	65.8	17.8	5.13	62.73	13.91	4.35	1.92	1.16	yellow	NA
6168$ROW37$RANGE6$PHP02 X LH185	2022	Lincoln	Lincoln	0	High	225		17.5	NA	5	37	6	6168	PHP02 X LH185	1739643	2022-05-22	2022-07-23	2022-07-23	62	62	0	1996.62	1996.62	0	74	160	NA	0.5	5.05	3.9	NA	17.8	15.6	4.1	2.9	34.2	13.5	405	23.7	93	27.4	5	63.43	14.23	4.09	1.93	1.18	yellow	NA
6169$ROW37$RANGE7$PHK56 X LH198	2022	Lincoln	Lincoln	0	High	225		17.5	NA	5	37	7	6169	PHK56 X LH198	1739632	2022-05-22	2022-07-21	2022-07-25	60	64	4	1937.73	2047.76	110.025	84	173	NA	1.97	18.11	12.6	62.7	10.1	10.1	3.2	2	23.5	14	237	17.5	41.3	5.7	4.87	67.01	13.43	4.34	1.31	1.01	yellow	NA
6170$ROW37$RANGE8$PHK76 X LH82	2022	Lincoln	Lincoln	0	High	225		17.5	NA	5	37	8	6170	PHK76 X LH82	1739640	2022-05-22	2022-07-18	2022-07-22	57	61	4	1855.12	1964.88	109.77	75	158	NA	5.08	46.07	13.8	61.9	15.8	13.6	3.8	2.5	31.8	16.8	424	18.1	78.1	15.2	5	70.07	10.96	4.51	0.55	1	yellow	NA
6171$ROW38$RANGE2$LH195 X PHZ51	2022	Lincoln	Lincoln	0	High	225		17.5	NA	5	38	2	6171	LH195 X PHZ51	1739608	2022-05-22	2022-07-24	2022-07-27	63	66	3	2026.27	2127.14	100.875	88	190	NA	1.88	17.19	13.1	62.6	16	NA	3.4	2.1	39	14.8	469	23.1	119.6	22.6	NA	NA	NA	NA	NA	NA	yellow	NA
6172$ROW38$RANGE3$LH74 X PHN82	2022	Lincoln	Lincoln	0	High	225		17.5	NA	5	38	3	6172	LH74 X PHN82	1739651	2022-05-22	2022-07-20	2022-07-23	59	62	3	1910.17	1996.62	86.45	61	129	NA	4.25	38.68	13.5	62.5	17.9	NA	3.5	2.5	35.2	14.5	513	22.2	87.6	23.2	NA	NA	NA	NA	NA	NA	yellow	NA
6173$ROW38$RANGE4$SYNGENTA NK0760-3111	2022	Lincoln	Lincoln	0	High	225		17.5	NA	5	38	4	6173	COMMERCIAL HYBRID 6	1739673	2022-05-22	2022-07-23	2022-07-23	62	62	0	1996.62	1996.62	0	90	170	NA	5.81	52.81	13.6	62	16.1	NA	3.5	2.4	33.8	15	465	18.1	85.6	15.3	NA	NA	NA	NA	NA	NA	yellow	NA
6174$ROW38$RANGE5$PHK76 X LH82	2022	Lincoln	Lincoln	0	High	225		17.5	NA	5	38	5	6174	PHK76 X LH82	1739640	2022-05-22	2022-07-19	2022-07-21	58	60	2	1882.66	1937.73	55.065	65	140	NA	3.88	35.39	13.3	62.5	15.5	NA	3.2	2.4	34.5	15	435	14.3	62.4	13.8	NA	NA	NA	NA	NA	NA	yellow	NA
6175$ROW38$RANGE6$PHW52 X PHM49	2022	Lincoln	Lincoln	0	High	225		17.5	NA	5	38	6	6175	PHW52 X PHM49	1739613	2022-05-22	2022-07-24	2022-07-28	63	67	4	2026.27	2173.67	147.405	80	180	NA	2.86	26.18	13	62.4	12.6	NA	3.1	1.6	29.5	13.2	281	21.8	61.1	8.5	NA	NA	NA	NA	NA	NA	yellow	NA
6176$ROW38$RANGE7$LH195 X 3IIH6	2022	Lincoln	Lincoln	0	High	225		17.5	NA	5	38	7	6176	LH195 X 3IIH6	1739660	2022-05-22	2022-07-19	2022-07-22	58	61	3	1882.66	1964.88	82.22	80	180	NA	2.43	22.45	12.2	63	NA	NA	NA	NA	NA	NA	NA	NA	NA	NA	NA	NA	NA	NA	NA	NA		NA
6177$ROW38$RANGE8$SYNGENTA NK0760-3111	2022	Lincoln	Lincoln	0	High	225		17.5	NA	5	38	8	6177	COMMERCIAL HYBRID 6	1739673	2022-05-22	2022-07-22	2022-07-22	61	61	0	1964.88	1964.88	0	98	172	NA	4.5	41.09	13.2	62.2	15.9	NA	3.6	2.2	34	15	432	17.2	74	12.4	5.45	69.82	11.43	4.12	2.22	1.58	yellow	NA
6178$ROW39$RANGE2$PHG39 X PHM49	2022	Lincoln	Lincoln	0	High	225		17.5	NA	5	39	2	6178	PHG39 X PHM49	1739626	2022-05-22	2022-07-23	2022-07-29	62	68	6	1996.62	2216.05	219.435	82	168	NA	3.29	29.21	15.6	60.9	13.2	12.1	3.6	2.2	27.2	15.5	357	22.2	70	10.2	3.28	68.07	10.87	4.21	1.45	0.89	yellow	NA
6179$ROW39$RANGE3$PHP02 X PHK56	2022	Lincoln	Lincoln	0	High	225		17.5	NA	5	39	3	6179	PHP02 X PHK56	1739649	2022-05-22	2022-07-18	2022-07-24	57	63	6	1855.12	2026.27	171.15	79	154	NA	1.38	12.79	11.9	63.2	10.6	11.6	3.9	2.5	24.5	16	290	13.6	38.2	7.7	4.26	64.1	14.2	4.25	1.33	1.25	yellow	NA
6180$ROW39$RANGE4$PHB47 X LH185	2022	Lincoln	Lincoln	0	High	225		17.5	NA	5	39	4	6180	PHB47 X LH185	1716298	2022-05-22	2022-07-22	2022-07-24	61	63	2	1964.88	2026.27	61.38	70	178	NA	1.92	17.57	13	62.5	18.4	16.1	4.1	2.8	37	13	407	26.2	107.3	26.1	4.38	62.86	12.16	3.78	2.64	1.09	orange	NA
6181$ROW39$RANGE5$PHB47 X 3IIH6	2022	Lincoln	Lincoln	0	High	225		17.5	NA	5	39	5	6181	PHB47 X 3IIH6	1739625	2022-05-22	2022-07-19	2022-07-27	58	66	8	1882.66	2127.14	244.475	60	140	NA	0.77	7.49	7.5	65	11.5	10.8	3	2.2	18.7	14.7	237	12.1	29.8	7.1	4.64	67.5	14.31	4.46	0.99	1.41		NA
6182$ROW39$RANGE6$LH195 X LH185	2022	Lincoln	Lincoln	0	High	225		17.5	NA	5	39	6	6182	LH195 X LH185	1739607	2022-05-22	2022-07-23	2022-07-29	62	68	6	1996.62	2216.05	219.435	70	168	NA	4.11	36.58	15.4	60.6	15.5	14.4	3.6	2.6	32.2	14.5	396	25.9	103.1	15	4.69	68.35	10.6	3.87	1.46	1.04	yellow	NA
6183$ROW39$RANGE7$PHP02 X PHG47	2022	Lincoln	Lincoln	0	High	225		17.5	NA	5	39	7	6183	PHP02 X PHG47	1739627	2022-05-22	2022-07-17	2022-07-18	56	57	1	1827.77	1855.12	27.35	80	148	NA	1.93	17.87	12	63.1	12	9.5	3.5	2	25	16	266	13.6	34.9	7.9	3.81	64.81	14.14	5.07	0.64	1.33	yellow	NA
6184$ROW39$RANGE8$PHJ40 X LH82	2022	Lincoln	Lincoln	0	High	225		17.5	NA	5	39	8	6184	PHJ40 X LH82	1739610	2022-05-22	2022-07-16	2022-07-18	55	57	2	1799.21	1855.12	55.9	70	151	NA	4.55	41.79	12.7	62.6	13.1	11.8	3	2.2	30.8	15.5	372	15.6	50.9	10.9	4.87	65.37	14.07	4.38	1.06	1.25	yellow	NA
6201$ROW28$RANGE9$HOEGEMEYER 8065RR	2022	Lincoln	Lincoln	0	High	225		17.5	NA	6	28	9	6201	COMMERCIAL HYBRID 2	NA	2022-05-22	2022-07-19	2022-07-21	58	60	2	1882.66	1937.73	55.065	65	187	NA	8.76	80.73	12.4	62.9	15.6	13.8	3.4	2.1	35.2	16.2	443	22.3	97.3	13.6	5.52	68.32	10.12	3.77	1.09	1.19	yellow	NA
6202$ROW28$RANGE10$LH185 X W606S	2022	Lincoln	Lincoln	0	High	225		17.5	NA	6	28	10	6202	LH185 X W606S	1716293	2022-05-22	2022-07-22	2022-07-25	61	64	3	1964.88	2047.76	82.87	83	174	NA	5.2	47.98	12.3	62.4	16.5	14.5	3.6	2.6	32	13.5	194	20.1	40.6	13	5.41	66.55	10.87	4.21	1.11	0.99	red	NA
6203$ROW28$RANGE11$LH185 X LH145	2022	Lincoln	Lincoln	0	High	225		17.5	NA	6	28	11	6203	LH185 X LH145	1716291	2022-05-22	2022-07-19	2022-07-21	58	60	2	1882.66	1937.73	55.065	65	165	NA	3.69	34.01	12.4	62.5	14.5	14.4	3.2	2.1	34.8	13	327	16.8	55.9	11.1	5.62	65.84	11.42	3.97	1.43	1.13	yellow	NA
6204$ROW28$RANGE12$PHK56 X W606S	2022	Lincoln	Lincoln	0	High	225		17.5	NA	6	28	12	6204	PHK56 X W606S	1739630	2022-05-22	2022-07-21	2022-07-24	60	63	3	1937.73	2026.27	88.535	73	161	NA	5.36	49	13.1	61.7	14.8	13.9	3.6	2.6	33	15.5	346	21.4	75.2	16.2	5.68	69.39	10.49	4.13	1.03	0.96	orange	NA
6205$ROW28$RANGE13$PHK56 X PHJ89	2022	Lincoln	Lincoln	0	High	225		17.5	NA	6	28	13	6205	PHK56 X PHJ89	1739633	2022-05-22	2022-07-22	2022-07-22	61	61	0	1964.88	1964.88	0	80	169	NA	4.01	36.91	12.5	62.1	17.5	16.1	3.6	2.4	36.8	16	492	23.4	118	22.3	5.7	69.29	10.85	4.72	0.72	1.14	yellow	NA
6206$ROW28$RANGE14$LH82 X W606S	2022	Lincoln	Lincoln	0	High	225		17.5	NA	6	28	14	6206	LH82 X W606S	1716297	2022-05-22	2022-07-21	2022-07-22	60	61	1	1937.73	1964.88	27.155	89	163	NA	5.87	54.47	11.8	62.6	16	15.1	3.6	2.6	30.2	18	468	17	76.4	13.8	5.57	69.02	10.44	3.9	0.86	1.23	orange	NA
6207$ROW28$RANGE15$PHP02 X LH145	2022	Lincoln	Lincoln	0	High	225		17.5	NA	6	28	15	6207	PHP02 X LH145	1739645	2022-05-22	2022-07-16	2022-07-20	55	59	4	1799.21	1910.17	110.955	90	190	NA	7.25	67.04	12.1	62.4	15.4	15.2	3.5	2.5	37	15	406	16.5	64.7	14.5	4.98	65.09	13.17	4.08	1.39	1.27	yellow	NA
6208$ROW29$RANGE9$PHP02 X PHK56	2022	Lincoln	Lincoln	0	High	225		17.5	NA	6	29	9	6208	PHP02 X PHK56	1739649	2022-05-22	2022-07-17	2022-07-18	56	57	1	1827.77	1855.12	27.35	80	175	NA	6.55	60.3	12.5	62.6	13.8	13.1	4.1	2.8	33.8	15.5	416	19.5	85.3	13.5	4.98	65.49	10.73	4.41	1.42	1.21	yellow	NA
6209$ROW29$RANGE10$PHK56 X LH185	2022	Lincoln	Lincoln	0	High	225		17.5	NA	6	29	10	6209	PHK56 X LH185	1739634	2022-05-22	2022-07-21	2022-07-26	60	65	5	1937.73	2072.59	134.865	65	155	NA	3.4	31.08	13.1	61.7	16.8	16.4	4	2.4	35.5	14	410	28.1	117.9	24	5.09	64.7	11.02	3.8	2.05	0.98	yellow	NA
6210$ROW29$RANGE11$PHK76 X LH145	2022	Lincoln	Lincoln	0	High	225		17.5	NA	6	29	11	6210	PHK76 X LH145	1739636	2022-05-22	2022-07-18	2022-07-21	57	60	3	1855.12	1937.73	82.615	80	154	NA	4.01	36.79	12.8	62.3	14.5	12.4	3.4	2.6	30	13	325	16.1	50.2	12.5	5.36	67.73	12.56	3.98	0.89	0.91	orange	NA
6211$ROW29$RANGE12$PHP02 X W606S	2022	Lincoln	Lincoln	0	High	225		17.5	NA	6	29	12	6211	PHP02 X W606S	1739647	2022-05-22	2022-07-19	2022-07-19	58	58	0	1882.66	1882.66	0	79	170	NA	4.77	44.11	12.1	62.4	13.8	11	3.8	2.8	21.2	14.8	284	16.6	45.9	13.8	5.15	67.33	12.89	3.7	1.21	1.33	orange	NA
6212$ROW29$RANGE13$HOEGEMEYER 7089 AMXT	2022	Lincoln	Lincoln	0	High	225		17.5	NA	6	29	13	6212	COMMERCIAL HYBRID 1	1739672	2022-05-22	2022-07-19	2022-07-17	58	56	-2	1882.66	1827.77	-54.9	65	175	NA	8.82	81.56	12.1	62.4	16	13.9	4	2.8	33.2	15.5	464	19.8	90.1	15.1	4.97	70.68	10.14	4.22	0.76	1.1	yellow	NA
6213$ROW29$RANGE14$PHP02 X PHN46	2022	Lincoln	Lincoln	0	High	225		17.5	NA	6	29	14	6213	PHP02 X PHN46	1739644	2022-05-22	2022-07-18	2022-07-19	57	58	1	1855.12	1882.66	27.55	70	178	NA	5.31	49.22	11.9	62.6	14.2	12.4	4.1	3	29.5	16.5	434	19.5	82.6	17.2	4.93	66.22	11.38	3.79	1.47	1.23	yellow	NA
6214$ROW29$RANGE15$PHK76 X W606S	2022	Lincoln	Lincoln	0	High	225		17.5	NA	6	29	15	6214	PHK76 X W606S	1739639	2022-05-22	2022-07-19	2022-07-21	58	60	2	1882.66	1937.73	55.065	90	169	NA	5.47	50.64	12	62.4	17	15.5	3.6	2.5	35.8	14	424	22.2	93.1	20.3	5.34	70.56	10.31	4.4	0.55	0.94	red	NA
6215$ROW30$RANGE9$PHK56 X LH82	2022	Lincoln	Lincoln	0	High	225		17.5	NA	6	30	9	6215	PHK56 X LH82	1739629	2022-05-22	2022-07-19	2022-07-20	58	59	1	1882.66	1910.17	27.505	74	148	NA	6.94	63.74	12.7	62.7	13.4	12.8	3.6	2.4	30.8	18	456	15.5	69.6	11.6	4.83	66.81	11.5	4.31	0.94	1.15	yellow	NA
6216$ROW30$RANGE10$LH185 X LH82	2022	Lincoln	Lincoln	0	High	225		17.5	NA	6	30	10	6216	LH185 X LH82	1716292	2022-05-22	2022-07-19	2022-07-21	58	60	2	1882.66	1937.73	55.065	65	155	NA	5.5	50.75	12.3	62.3	15.8	13.9	4	2.9	34.2	16	488	17.9	85.6	14.9	5.05	66.3	11.96	4.23	0.97	1.24	orange	NA
6217$ROW30$RANGE11$PHP02 X LH198	2022	Lincoln	Lincoln	0	High	225		17.5	NA	6	30	11	6217	PHP02 X LH198	1739650	2022-05-22	2022-07-19	2022-07-20	58	59	1	1882.66	1910.17	27.505	90	170	NA	3.42	31.48	12.5	62.4	14.5	12.8	4	2.8	30.5	15.5	418	19.7	88.4	15.9	4.79	66.6	11.96	3.75	1.58	1.38	yellow	NA
6218$ROW30$RANGE12$PHK56 X LH145	2022	Lincoln	Lincoln	0	High	225		17.5	NA	6	30	12	6218	PHK56 X LH145	1739635	2022-05-22	2022-07-19	2022-07-20	58	59	1	1882.66	1910.17	27.505	80	165	NA	2.65	24.53	12	62.5	15	14	3.5	2.5	37	14.5	485	14.4	70.1	12.4	4.96	66.88	11.68	3.96	1.13	1.21	yellow	NA
6219$ROW30$RANGE13$PHK76 X 3IIH6	2022	Lincoln	Lincoln	0	High	225		17.5	NA	6	30	13	6219	PHK76 X 3IIH6	1739638	2022-05-22	2022-07-19	2022-07-19	58	58	0	1882.66	1882.66	0	80	150	NA	1.34	12.66	10.2	63.5	17.1	16.9	3.8	2.5	35	15	487	22.3	114.2	20.8	4.55	68.77	10.59	4.62	0.83	1.08	yellow	NA
6220$ROW30$RANGE14$PHP02 X LH82	2022	Lincoln	Lincoln	0	High	225		17.5	NA	6	30	14	6220	PHP02 X LH82	1739648	2022-05-22	2022-07-18	2022-07-20	57	59	2	1855.12	1910.17	55.055	64	140	NA	3.86	35.9	11.6	62.7	14.9	13.4	3.9	3	33.8	18.5	564	14.5	74.6	12.9	4.7	65.54	13.21	4.21	1.04	1.31	yellow	NA
6221$ROW30$RANGE15$PHP02 X PHK76	2022	Lincoln	Lincoln	0	High	225		17.5	NA	6	30	15	6221	PHP02 X PHK76	1739646	2022-05-22	2022-07-16	2022-07-19	55	58	3	1799.21	1882.66	83.45	65	170	NA	4.78	44.25	12	62.5	17.8	16.9	4	3	38.8	14	505	20.4	101.5	21.4	4.72	65.86	11.68	3.98	1.21	1.14	orange	NA
6222$ROW31$RANGE9$2369 X LH123HT	2022	Lincoln	Lincoln	0	High	225		17.5	NA	6	31	9	6222	2369 X LH123HT	1739654	2022-05-22	2022-07-24	2022-07-25	63	64	1	2026.27	2047.76	21.49	89	195	NA	0.39	4.02	NA	NA	NA	NA	NA	NA	NA	NA	NA	NA	NA	NA	NA	NA	NA	NA	NA	NA		NA
6223$ROW31$RANGE10$F42 X MO17	2022	Lincoln	Lincoln	0	High	225		17.5	NA	6	31	10	6223	F42 X MO17	1739657	2022-05-22	2022-07-20	2022-07-28	59	67	8	1910.17	2173.67	263.5	101	175	NA	2.16	19.84	12.7	61.7	16.1	15.2	3.8	2.4	35.8	14.2	420	21.3	95.1	15	4.71	67.62	11.92	3.71	1.66	1.35	yellow	NA
6224$ROW31$RANGE11$2369 X PHZ51	2022	Lincoln	Lincoln	0	High	225		17.5	NA	6	31	11	6224	2369 X PHZ51	1739663	2022-05-22	2022-07-21	2022-07-23	60	62	2	1937.73	1996.62	58.89	90	181	NA	2.48	22.78	12.7	62.1	15.4	14	3.6	2.6	32	15	386	21.2	81.1	16.1	5.09	68.48	11.56	4.58	0.94	1.11	yellow	NA
6225$ROW31$RANGE12$SYNGENTA NK0760-3111	2022	Lincoln	Lincoln	0	High	225		17.5	NA	6	31	12	6225	COMMERCIAL HYBRID 6	1739673	2022-05-22	2022-07-23	2022-07-22	62	61	-1	1996.62	1964.88	-31.735	84	167	NA	4.22	39.02	12.1	62.5	15.5	13.5	3.6	2.4	33.5	15.5	408	17.3	71.7	12.8	5.31	68.95	12.3	4.17	2.19	1.68	yellow	NA
6226$ROW31$RANGE13$2FACC X 3IIH6	2022	Lincoln	Lincoln	0	High	225		17.5	NA	6	31	13	6226	2FACC X 3IIH6	1739618	2022-05-22	2022-07-14	2022-07-16	53	55	2	1738.94	1799.21	60.27	75	170	NA	1.97	18.47	10.9	63.1	14.4	13.8	3.4	2.8	26.8	17	372	12.7	47	13.9	5.6	61.03	15.38	4.57	2.29	1.76	yellow	NA
6227$ROW31$RANGE14$PHW52 X PHZ51	2022	Lincoln	Lincoln	0	High	225		17.5	NA	6	31	14	6227	PHW52 X PHZ51	1739612	2022-05-22	2022-07-20	2022-07-20	59	59	0	1910.17	1910.17	0	85	185	NA	4.5	41.61	12.1	62.5	15.1	13.1	3.5	2.4	28.5	15	377	21.8	82.8	12.2	5.19	70.66	10.92	3.47	0.65	0.94	yellow	NA
6228$ROW31$RANGE15$PHP02 X PHB47	2022	Lincoln	Lincoln	0	High	225		17.5	NA	6	31	15	6228	PHP02 X PHB47	1739641	2022-05-22	2022-07-18	2022-07-19	57	58	1	1855.12	1882.66	27.55	80	170	NA	4.2	38.75	12.3	62.1	15	13	3.5	2.6	27.8	14	338	19.2	64.6	14.2	4.39	64.87	12.99	4.02	1.73	1.32	yellow	NA
6229$ROW32$RANGE9$B73 X PHN82	2022	Lincoln	Lincoln	0	High	225		17.5	NA	6	32	9	6229	B73 X PHN82	1739652	2022-05-22	2022-07-20	2022-07-23	59	62	3	1910.17	1996.62	86.45	101	190	NA	5.06	45.14	15.2	60.6	16.5	14.1	4.5	3.1	34.5	18.5	550	20.4	109.3	18.5	5.12	67.6	10.19	4.07	1.02	1.11	yellow	NA
6230$ROW32$RANGE10$B105 X 3IIH6	2022	Lincoln	Lincoln	0	High	225		17.5	NA	6	32	10	6230	B105 X 3IIH6	1739620	2022-05-22	2022-07-20	2022-07-23	59	62	3	1910.17	1996.62	86.45	75	170	NA	1.55	14.48	11.2	62.8	17.2	15.8	4	3	31.8	17.5	483	18	90.7	18.7	5.15	68.05	11.54	4.49	1.5	1.46	yellow	NA
6231$ROW32$RANGE11$PHB47 X PHJ89	2022	Lincoln	Lincoln	0	High	225		17.5	NA	6	32	11	6231	PHB47 X PHJ89	1716299	2022-05-22	2022-07-21	2022-07-25	60	64	4	1937.73	2047.76	110.025	84	170	NA	3.12	28.69	12.6	62.2	15.2	14	3.8	2.8	35	14	395	20.4	80.8	12.9	5.18	69.17	11.12	4.12	1.13	0.97	orange	NA
6232$ROW32$RANGE12$SYNGENTA NK0760-3111	2022	Lincoln	Lincoln	0	High	225		17.5	NA	6	32	12	6232	COMMERCIAL HYBRID 6	1739673	2022-05-22	2022-07-22	2022-07-22	61	61	0	1964.88	1964.88	0	80	181	NA	4.39	40.5	12.3	62.3	16.9	14.5	4	2.8	35.2	15.5	518	17.2	88.2	15.2	5.77	70.47	11.04	4.27	2.15	1.61	yellow	NA
6233$ROW32$RANGE13$N209 X 3IIH6	2022	Lincoln	Lincoln	0	High	225		17.5	NA	6	32	13	6233	N209 X 3IIH6	1739624	2022-05-22	2022-07-19	2022-07-21	58	60	2	1882.66	1937.73	55.065	87	170	NA	4.06	37.84	11.4	63	14.1	11.5	3.4	2.4	18.2	17	256	17.3	43.8	11.2	4.69	64.86	13.16	4.54	1.11	1.27	yellow	NA
6234$ROW32$RANGE14$PHW52 X LH185	2022	Lincoln	Lincoln	0	High	225		17.5	NA	6	32	14	6234	PHW52 X LH185	1739611	2022-05-22	2022-07-21	2022-07-24	60	63	3	1937.73	2026.27	88.535	77	150	NA	3	27.71	12.2	62.3	12.6	11.5	3.5	2	23.5	13	244	22.3	53.5	9.7	5.07	68.39	11.32	4.47	1.13	1.05	yellow	NA
6235$ROW32$RANGE15$PHG39 X PHM49	2022	Lincoln	Lincoln	0	High	225		17.5	NA	6	32	15	6235	PHG39 X PHM49	1739626	2022-05-22	2022-07-23	2022-07-29	62	68	6	1996.62	2216.05	219.435	70	170	NA	4.34	38.76	15.1	59.9	14.1	12.8	3.4	2.1	28	15	358	23.4	82.6	11.2	4.95	69.03	10.24	4.05	1.56	0.96	yellow	NA
6236$ROW33$RANGE9$PHW52 X PHM49	2022	Lincoln	Lincoln	0	High	225		17.5	NA	6	33	9	6236	PHW52 X PHM49	1739613	2022-05-22	2022-07-21	2022-07-26	60	65	5	1937.73	2072.59	134.865	80	172	NA	3.67	32.47	15.9	60.1	11.8	11.2	3.1	1.6	25.2	13.5	236	24.6	59.8	8.1	5.19	68.26	11.32	3.48	1.43	0.9	yellow	NA
6237$ROW33$RANGE10$LH195 X LH185	2022	Lincoln	Lincoln	0	High	225		17.5	NA	6	33	10	6237	LH195 X LH185	1739607	2022-05-22	2022-07-24	2022-08-01	63	71	8	2026.27	2364.22	337.96	80	162	NA	1.54	14.29	11.8	62.2	15	13.5	4	2.4	32	15	354	24.1	85.2	13.1	5.53	68.18	11.22	4.47	1.39	1.09	yellow	NA
6238$ROW33$RANGE11$B73 X MO17	2022	Lincoln	Lincoln	0	High	225		17.5	NA	6	33	11	6238	B73 X MO17	1739603	2022-05-22	2022-07-24	2022-08-01	63	71	8	2026.27	2364.22	337.96	100	189	NA	1.07	10.03	10.9	62.4	13.6	12.5	3.4	2.4	28.2	14.5	343	18.6	66.1	9.8	5.36	66.16	11.73	4.21	1.6	1.3	yellow	NA
6239$ROW33$RANGE12$SYNGENTA NK0760-3111	2022	Lincoln	Lincoln	0	High	225		17.5	NA	6	33	12	6239	COMMERCIAL HYBRID 6	1739673	2022-05-22	2022-07-23	2022-07-23	62	62	0	1996.62	1996.62	0	75	151	NA	2.27	20.94	12.3	62.2	15.6	14	3.8	2.2	36.8	15.5	449	18.6	83.8	12.7	5.75	69.94	10.46	4.01	2.11	1.54	yellow	NA
6240$ROW33$RANGE13$2369 X 3IIH6	2022	Lincoln	Lincoln	0	High	225		17.5	NA	6	33	13	6240	2369 X 3IIH6	1739617	2022-05-22	2022-07-18	2022-07-22	57	61	4	1855.12	1964.88	109.77	65	132	NA	0.93	8.98	8.2	64	13.2	12.4	3.5	2.2	29	17	346	15.4	64.3	12.1	5.59	70.15	10.86	4.07	1.57	1.43	yellow	NA
6241$ROW33$RANGE14$B84 X 3IIH6	2022	Lincoln	Lincoln	0	High	225		17.5	NA	6	33	14	6241	B84 X 3IIH6	1739621	2022-05-22	2022-07-22	2022-07-25	61	64	3	1964.88	2047.76	82.87	74	154	NA	0.93	8.94	8.6	63.7	11.5	9.5	2.2	1.5	18.5	13.5	178	11.8	24.2	5.9	5.12	68.35	14.05	4.42	0.84	1.44	yellow	NA
6242$ROW33$RANGE15$PHW52 X PHN82	2022	Lincoln	Lincoln	0	High	225		17.5	NA	6	33	15	6242	PHW52 X PHN82	1739661	2022-05-22	2022-07-21	2022-07-23	60	62	2	1937.73	1996.62	58.89	65	161	NA	5.51	50.37	13.1	61.7	16	13.6	4.2	2.8	30.8	15.5	430	23.6	102.5	15.3	5.94	70.27	10.83	4.24	0.75	1.04	yellow	NA
6243$ROW34$RANGE9$PHB47 X LH185	2022	Lincoln	Lincoln	0	High	225		17.5	NA	6	34	9	6243	PHB47 X LH185	1716298	2022-05-22	2022-07-20	2022-07-23	59	62	3	1910.17	1996.62	86.45	68	183	NA	2.86	26.18	13	62.3	16.4	14.4	3.5	2.2	33.5	12.5	340	25.1	90	20.4	5.31	62.79	11.97	4.1	2.4	1.09	yellow	NA
6244$ROW34$RANGE10$LH74 X PHM49	2022	Lincoln	Lincoln	0	High	225		17.5	NA	6	34	10	6244	LH74 X PHM49	1739623	2022-05-22	2022-07-23	2022-07-24	62	63	1	1996.62	2026.27	29.645	72	150	NA	0.89	8.59	8.3	64.2	17	13.8	3.8	3	32	14.5	438	19.9	88.9	15.8	4.95	68.39	11.77	4.45	1.39	0.98	yellow	NA
6245$ROW34$RANGE11$LH82 X PHB47	2022	Lincoln	Lincoln	0	High	225		17.5	NA	6	34	11	6245	LH82 X PHB47	1716295	2022-05-22	2022-07-19	2022-07-23	58	62	4	1882.66	1996.62	113.955	62	144	NA	0.48	4.89	3.2	NA	15.2	13.5	3	2.2	41	16	484	11	49.9	11.9	5.71	63.63	14.88	4.34	0.95	1.24	yellow	NA
6246$ROW34$RANGE12$SYNGENTA NK0760-3111	2022	Lincoln	Lincoln	0	High	225		17.5	NA	6	34	12	6246	COMMERCIAL HYBRID 6	1739673	2022-05-22	2022-07-23	2022-07-23	62	62	0	1996.62	1996.62	0	71	176	NA	2.14	19.81	12	62.5	15.8	14.1	4	2.8	34.5	15	412	20.7	95	16.1	5.31	70.61	10.62	3.69	2.02	1.45	yellow	NA
6247$ROW34$RANGE13$B73 X PHZ51	2022	Lincoln	Lincoln	0	High	225		17.5	NA	6	34	13	6247	B73 X PHZ51	1739604	2022-05-22	2022-07-22	2022-07-24	61	63	2	1964.88	2026.27	61.38	85	164	NA	1.84	17	12.2	62.1	14.6	13.9	3.4	2.5	34.5	16.5	454	18.8	81.9	16.5	5.43	67.19	10.72	4.35	1.16	1.11	yellow	NA
6248$ROW34$RANGE14$B73 X PHM49	2022	Lincoln	Lincoln	0	High	225		17.5	NA	6	34	14	6248	B73 X PHM49	1739605	2022-05-22	2022-07-23	2022-07-29	62	68	6	1996.62	2216.05	219.435	79	170	NA	0.45	4.51	4.7	65.2	12	11.5	3.5	2.5	26	NA	228	20.5	47.5	9.7	5.24	67.4	11.52	3.88	1.65	0.9	yellow	NA
6249$ROW34$RANGE15$PHG39 X PHN82	2022	Lincoln	Lincoln	0	High	225		17.5	NA	6	34	15	6249	PHG39 X PHN82	NA	2022-05-22	2022-07-23	2022-07-27	62	66	4	1996.62	2127.14	130.52	68	150	NA	5.65	51.42	13.5	61.4	15.2	13.6	3.6	2.5	30.5	15	374	22.4	84.1	12.5	5.17	69.23	11	4.12	1	0.94	yellow	NA
6250$ROW35$RANGE9$LH82 X PHJ89	2022	Lincoln	Lincoln	0	High	225		17.5	NA	6	35	9	6250	LH82 X PHJ89	1716296	2022-05-22	2022-07-17	2022-07-19	56	58	2	1827.77	1882.66	54.9	83	150	NA	4.34	39.95	12.5	62.7	14.4	13.2	2.9	2	33	17	456	16.1	74.6	11.6	5.39	67.39	12.68	4.39	0.64	1.22	yellow	NA
6251$ROW35$RANGE10$PHK56 X LH198	2022	Lincoln	Lincoln	0	High	225		17.5	NA	6	35	10	6251	PHK56 X LH198	1739632	2022-05-22	2022-07-19	2022-07-20	58	59	1	1882.66	1910.17	27.505	89	186	NA	1.42	13.27	11.2	62.7	12.6	12.4	3.5	1.9	32.5	16.2	386	19.7	78.3	13.2	5.14	65.79	12.2	4.01	1.56	1.1	yellow	NA
6252$ROW35$RANGE11$PHB47 X 3IIH6	2022	Lincoln	Lincoln	0	High	225		17.5	NA	6	35	11	6252	PHB47 X 3IIH6	1739625	2022-05-22	2022-07-20	2022-07-23	59	62	3	1910.17	1996.62	86.45	80	177	NA	1.34	12.57	10.8	63.3	16	14.8	3.5	2.8	32.5	18	497	18.4	97.7	19.8	4.66	63.43	12.3	4.38	1.52	1.32	yellow	NA
6253$ROW35$RANGE12$SYNGENTA NK0760-3111	2022	Lincoln	Lincoln	0	High	225		17.5	NA	6	35	12	6253	COMMERCIAL HYBRID 6	1739673	2022-05-22	2022-07-22	2022-07-23	61	62	1	1964.88	1996.62	31.735	81	172	NA	2.69	24.9	12	62.6	15.8	14.5	3.4	1.8	36.2	15	414	20.7	92.7	16.1	5.4	70.34	10.68	3.81	2.49	1.58	yellow	NA
6254$ROW35$RANGE13$4N506 X 3IIH6	2022	Lincoln	Lincoln	0	High	225		17.5	NA	6	35	13	6254	4N506 X 3IIH6	1739619	2022-05-22	2022-07-21	2022-07-28	60	67	7	1937.73	2173.67	235.94	70	145	NA	0.92	8.97	7.3	64.5	NA	NA	NA	NA	NA	NA	NA	NA	NA	NA	NA	NA	NA	NA	NA	NA		NA
6255$ROW35$RANGE14$LH123HT X 3IIH6	2022	Lincoln	Lincoln	0	High	225		17.5	NA	6	35	14	6255	LH123HT X 3IIH6	1739659	2022-05-22	2022-07-22		61	NA	NA	1964.88	NA	NA	NA	NA	NA	0.17	1.78	NA	NA	NA	NA	NA	NA	NA	NA	NA	NA	NA	NA	NA	NA	NA	NA	NA	NA		NA
6256$ROW35$RANGE15$LH145 X LH162	2022	Lincoln	Lincoln	0	High	225		17.5	NA	6	35	15	6256	LH145 X LH162	1739606	2022-05-22	2022-07-22	2022-07-24	61	63	2	1964.88	2026.27	61.38	55	143	NA	1.67	15.6	11.2	62.8	14.6	9.6	3	2	23.5	14	268	18.6	49.7	13	4.95	66.6	12.63	3.93	1.13	1.16	yellow	NA
6257$ROW36$RANGE9$PIONEER P0589 AMXT	2022	Lincoln	Lincoln	0	High	225		17.5	NA	6	36	9	6257	COMMERCIAL HYBRID 4	1739670	2022-05-22	2022-07-17	2022-07-17	56	56	0	1827.77	1827.77	0	83	188	NA	8.93	82.11	12.6	62.7	NA	NA	NA	NA	NA	NA	NA	NA	NA	NA	NA	NA	NA	NA	NA	NA		NA
6258$ROW36$RANGE10$PHP02 X LH185	2022	Lincoln	Lincoln	0	High	225		17.5	NA	6	36	10	6258	PHP02 X LH185	1739643	2022-05-22	2022-07-19	2022-07-20	58	59	1	1882.66	1910.17	27.505	68	163	NA	1.62	15.07	11.6	62.8	NA	NA	NA	NA	NA	NA	NA	NA	NA	NA	NA	NA	NA	NA	NA	NA		NA
6259$ROW36$RANGE11$2369 X PHN82	2022	Lincoln	Lincoln	0	High	225		17.5	NA	6	36	11	6259	2369 X PHN82	1739616	2022-05-22	2022-07-20	2022-07-24	59	63	4	1910.17	2026.27	116.095	70	155	NA	2.32	21.43	12.2	62.6	NA	NA	NA	NA	NA	NA	NA	NA	NA	NA	NA	NA	NA	NA	NA	NA		NA
6260$ROW36$RANGE12$LH195 X PHM49	2022	Lincoln	Lincoln	0	High	225		17.5	NA	6	36	12	6260	LH195 X PHM49	1739609	2022-05-22	2022-07-26	2022-07-30	65	69	4	2072.59	2259.41	186.82	60	138	NA	0.85	8.22	8.1	64.3	NA	NA	NA	NA	NA	NA	NA	NA	NA	NA	NA	NA	NA	NA	NA	NA		NA
6261$ROW36$RANGE13$B14A X MO17	2022	Lincoln	Lincoln	0	High	225		17.5	NA	6	36	13	6261	B14A X MO17	1739655	2022-05-22	2022-07-21	2022-07-24	60	63	3	1937.73	2026.27	88.535	98	159	NA	3.42	31.52	12.4	62	NA	NA	NA	NA	NA	NA	NA	NA	NA	NA	NA	NA	NA	NA	NA	NA		NA
6262$ROW36$RANGE14$B37 X MO17	2022	Lincoln	Lincoln	0	High	225		17.5	NA	6	36	14	6262	B37 X MO17	1739656	2022-05-22	2022-07-22	2022-07-29	61	68	7	1964.88	2216.05	251.17	96	159	NA	1.66	15.4	11.8	62	NA	NA	NA	NA	NA	NA	NA	NA	NA	NA	NA	NA	NA	NA	NA	NA		NA
6263$ROW36$RANGE15$WF9 X H95	2022	Lincoln	Lincoln	0	High	225		17.5	NA	6	36	15	6263	WF9 X H95	1739666	2022-05-22	2022-07-24	2022-08-01	63	71	8	2026.27	2364.22	337.96	80	174	NA	1.51	14.15	10.9	63	NA	NA	NA	NA	NA	NA	NA	NA	NA	NA	NA	NA	NA	NA	NA	NA		NA
6264$ROW37$RANGE9$PHN46 X W606S	2022	Lincoln	Lincoln	0	High	225		17.5	NA	6	37	9	6264	PHN46 X W606S	1739601	2022-05-22	2022-07-22	2022-07-24	61	63	2	1964.88	2026.27	61.38	72	159	NA	3.55	32.57	12.8	62.1	12.5	10.9	3.6	2.4	23.2	14.8	295	15.9	48.9	9.2	4.71	69.57	11.77	4	0.2	0.98	yellow	NA
6265$ROW37$RANGE10$LH195 X 3IIH6	2022	Lincoln	Lincoln	0	High	225		17.5	NA	6	37	10	6265	LH195 X 3IIH6	1739660	2022-05-22	2022-07-22		61	NA	NA	1964.88	NA	NA	69	137	NA	0.35	3.6	NA	NA	15.5	13.4	3.4	2.4	25.5	16.8	420	12.3	54.8	13.2	4.77	66.14	13.33	4.22	1.33	1.44	yellow	NA
6266$ROW37$RANGE11$PHB47 X PHK56	2022	Lincoln	Lincoln	0	High	225		17.5	NA	6	37	11	6266	PHB47 X PHK56	1739653	2022-05-22	2022-07-20	2022-07-25	59	64	5	1910.17	2047.76	137.585	62	155	NA	0.79	7.67	7.7	64.6	12.4	11.5	3	2.1	26.5	15	348	13.3	44.2	10.1	4.72	66.71	14.19	4.57	1.28	0.99	yellow	NA
6267$ROW37$RANGE12$B37 X OH43	2022	Lincoln	Lincoln	0	High	225		17.5	NA	6	37	12	6267	B37 X OH43	1739667	2022-05-22	2022-07-22	2022-08-01	61	71	10	1964.88	2364.22	399.34	77	167	NA	0.5	4.9	6.9	64.3	14.9	14.1	3.5	2.5	31	14.2	368	18.6	68.2	12.8	4.64	64.87	12.04	3.44	1.96	1.04	yellow	NA
6268$ROW37$RANGE13$B73 X 3IIH6	2022	Lincoln	Lincoln	0	High	225		17.5	NA	6	37	13	6268	B73 X 3IIH6	1739664	2022-05-22	2022-07-20	2022-07-23	59	62	3	1910.17	1996.62	86.45	81	146	NA	0.82	8.06	6.6	64.6	16	12	4	2.5	26	20	486	18.5	89	14	5.08	68.72	10.11	4.24	1.81	1.42	yellow	NA
6269$ROW37$RANGE14$LH74 X PHN82	2022	Lincoln	Lincoln	0	High	225		17.5	NA	6	37	14	6269	LH74 X PHN82	1739651	2022-05-22	2022-07-19	2022-07-23	58	62	4	1882.66	1996.62	113.955	67	147	NA	3.55	32.68	12.5	62.1	17.1	14.2	3.9	2.6	32	15	424	21.3	96.5	18.3	4.68	67.42	11.58	3.91	1.03	1.06	yellow	NA
6270$ROW37$RANGE15$PHT69 X 3IIH6	2022	Lincoln	Lincoln	0	High	225		17.5	NA	6	37	15	6270	PHT69 X 3IIH6	1739628	2022-05-22	2022-07-16	2022-07-17	55	56	1	1799.21	1827.77	28.55	71	156	NA	2.47	23	11.5	62.4	13.9	13.4	3.5	2.4	30.5	15.5	411	13.4	52.7	10.6	4.95	64.74	14.65	5.23	1.46	1.71	yellow	NA
6271$ROW38$RANGE9$PHK56 X 3IIH6	2022	Lincoln	Lincoln	0	High	225		17.5	NA	6	38	9	6271	PHK56 X 3IIH6	1739631	2022-05-22	2022-07-18	2022-07-26	57	65	8	1855.12	2072.59	217.48	81	161	NA	1.26	11.74	11.4	62.8	11.6	NA	3.2	2.2	26.8	14.5	321	13.1	40.6	9.2	NA	NA	NA	NA	NA	NA	yellow	NA
6272$ROW38$RANGE10$F42 X OH43	2022	Lincoln	Lincoln	0	High	225		17.5	NA	6	38	10	6272	F42 X OH43	1739668	2022-05-22	2022-07-21	2022-07-29	60	68	8	1937.73	2216.05	278.325	91	179	NA	1.62	14.98	12.1	62.1	14.9	NA	3.5	2.5	32.5	18	435	16.7	74.3	15.2	4.84	66.82	11.12	4.46	1.38	1.05	yellow	NA
6273$ROW38$RANGE11$LH198 X PHZ51	2022	Lincoln	Lincoln	0	High	225		17.5	NA	6	38	11	6273	LH198 X PHZ51	1739662	2022-05-22	2022-07-22	2022-07-29	61	68	7	1964.88	2216.05	251.17	73	164	NA	2.71	25.03	12.2	62.6	11.2	NA	2.8	2.1	23.2	13	243	18.6	45.2	9.3	NA	NA	NA	NA	NA	NA	yellow	NA
6274$ROW38$RANGE12$B37 X H95	2022	Lincoln	Lincoln	0	High	225		17.5	NA	6	38	12	6274	B37 X H95	1739665	2022-05-22	2022-07-24	2022-08-01	63	71	8	2026.27	2364.22	337.96	96	154	NA	0.82	7.61	11.8	61	11.9	NA	2.9	1.8	28.2	13.2	291	15.4	45.8	8.4	NA	NA	NA	NA	NA	NA	yellow	NA
6275$ROW38$RANGE13$LH195 X PHZ51	2022	Lincoln	Lincoln	0	High	225		17.5	NA	6	38	13	6275	LH195 X PHZ51	1739608	2022-05-22	2022-07-24	2022-07-25	63	64	1	2026.27	2047.76	21.49	84	189	NA	2.5	22.7	13.7	61.2	14.1	NA	3.2	2.5	34.2	16.2	439	18.3	81.3	14.4	NA	NA	NA	NA	NA	NA	yellow	NA
6276$ROW38$RANGE14$PHZ51 X LH145	2022	Lincoln	Lincoln	0	High	225		17.5	NA	6	38	14	6276	PHZ51 X LH145	1739614	2022-05-22	2022-07-19	2022-07-21	58	60	2	1882.66	1937.73	55.065	100	200	NA	2.44	22.64	11.8	62.6	15.8	NA	2.9	2	31.2	14.5	384	14.9	58.4	13.5	NA	NA	NA	NA	NA	NA	yellow	NA
6277$ROW38$RANGE15$LH195 X LH123HT	2022	Lincoln	Lincoln	0	High	225		17.5	NA	6	38	15	6277	LH195 X LH123HT	1739658	2022-05-22	2022-07-26	2022-08-04	65	74	9	2072.59	2535.99	463.39	65	129	NA	1.07	10.17	9.7	63.8	11.4	NA	2.8	1.4	19.5	15	207	19.5	41.2	7.3	NA	NA	NA	NA	NA	NA	yellow	NA
6278$ROW39$RANGE9$PHN46 X PHB47	2022	Lincoln	Lincoln	0	High	225		17.5	NA	6	39	9	6278	PHN46 X PHB47	1739602	2022-05-22	2022-07-24	2022-07-24	63	63	0	2026.27	2026.27	0	79	171	NA	1.2	11.2	11.3	62.9	14.5	14.3	3.4	2.1	32.7	13	278	20.8	82	15.8	3.15	67.97	11.39	3.43	1.9	0.82	yellow	NA
6279$ROW39$RANGE10$PHP02 X PHG47	2022	Lincoln	Lincoln	0	High	225		17.5	NA	6	39	10	6279	PHP02 X PHG47	1739627	2022-05-22	2022-07-17	2022-07-18	56	57	1	1827.77	1855.12	27.35	80	165	NA	2.16	20.07	11.7	62.7	16.6	15.2	3.9	2.6	34	17	505	20.3	100	17.2	3.7	66.43	12.4	4.13	0.85	1.18	yellow	NA
6280$ROW39$RANGE11$PHP02 X PHJ89	2022	Lincoln	Lincoln	0	High	225		17.5	NA	6	39	11	6280	PHP02 X PHJ89	1739642	2022-05-22	2022-07-17	2022-07-19	56	58	2	1827.77	1882.66	54.9	70	159	NA	4.12	38.19	11.9	62.8	14.6	13	3.5	2.5	32.2	14.5	428	15.7	61.9	12.6	4.39	66.57	12.96	4.34	1.12	1.43	yellow	NA
6281$ROW39$RANGE12$LH123HT X PHB47	2022	Lincoln	Lincoln	0	High	225		17.5	NA	6	39	12	6281	LH123HT X PHB47	1739622	2022-05-22	2022-07-26	2022-07-25	65	64	-1	2072.59	2047.76	-24.84	79	165	NA	0.79	7.58	8.8	63.7	NA	NA	NA	NA	NA	NA	NA	NA	NA	NA	NA	NA	NA	NA	NA	NA		NA
6282$ROW39$RANGE13$PIONEER 1311 AMXT	2022	Lincoln	Lincoln	0	High	225		17.5	NA	6	39	13	6282	COMMERCIAL HYBRID 3	NA	2022-05-22	2022-07-22	2022-07-22	61	61	0	1964.88	1964.88	0	76	171	NA	6.39	58.82	12.5	62.1	15.6	13.9	3.8	2.5	28.5	16.2	345	25.2	85.4	17	3.5	70.62	10.42	3.74	0.94	0.79	yellow	NA
6283$ROW39$RANGE14$PHK76 X LH198	2022	Lincoln	Lincoln	0	High	225		17.5	NA	6	39	14	6283	PHK76 X LH198	1739637	2022-05-22	2022-07-21	2022-07-23	60	62	2	1937.73	1996.62	58.89	80	154	NA	1.5	14.04	11	62.8	10.8	9.2	3	2.5	23	12.7	225	14.5	35.7	6.2	4.86	68.35	10.46	3.9	0.68	1.02	yellow	NA
6284$ROW39$RANGE15$PHN46 X PHK56	2022	Lincoln	Lincoln	0	High	225		17.5	NA	6	39	15	6284	PHN46 X PHK56	1716300	2022-05-22	2022-07-23	2022-07-25	62	64	2	1996.62	2047.76	51.135	60	119	NA	0.92	8.81	9	63.9	9.8	9.2	3.5	2.5	25	14	329	13.2	35.2	6.5	5.05	69.25	12.03	4.51	0.84	1.03		NA
MV$HYBRID-HIPS$REP2$PLOT1$ROW23$RANGE24$PHP02 X PHN46	2022	Missouri Valley	Missouri Valley	0	Medium	175	LC_4211	17.5	63	1	23	24	101	PHP02 X PHK76	1739646	2022-04-29			NA	NA	NA	NA	NA	NA	95	177	31500	16.78	159.23	9.8	60.6	15.8	NA	3.8	2	35	14	482	27.4	113.1	18.7	5.27	67.94	7.83	4.13	1.08	1.1	yellow	0
MV$HYBRID-HIPS$REP2$PLOT2$ROW25$RANGE24$PHW52 X PHZ51	2022	Missouri Valley	Missouri Valley	0	Medium	175	LC_4211	17.5	46	1	25	24	102	LH185 X LH82	1716292	2022-04-29			NA	NA	NA	NA	NA	NA	55	160	23000	18.02	169.29	10.7	59.5	19.1	NA	4.4	2.6	45	17.2	722	26.4	192.9	25.3	5.58	68.09	8.32	3.99	1.25	1.21	yellow	6.52
MV$HYBRID-HIPS$REP2$PLOT3$ROW27$RANGE24$2369 X PHP02	2022	Missouri Valley	Missouri Valley	0	Medium	175	LC_4211	17.5	56	1	27	24	103	LH82 X W606S	1716297	2022-04-29			NA	NA	NA	NA	NA	NA	86	168	28000	17.25	161.33	11.1	60.3	20.5	NA	4.4	3	41.8	17.5	716	25	185.8	30.8	5.72	68.97	8.35	3.95	0.95	1.05	orange	0
MV$HYBRID-HIPS$REP2$PLOT4$ROW29$RANGE24$PHG39 X PHM49	2022	Missouri Valley	Missouri Valley	0	Medium	175	LC_4211	17.5	57	1	29	24	104	COMMERCIAL HYBRID 3	NA	2022-04-29			NA	NA	NA	NA	NA	NA	92	218	28500	21.65	203.85	10.5	60.1	18.6	NA	4.2	2.5	35.2	18.2	528	29.1	207.6	19.7	4.57	69.29	6.95	3.94	1.3	1.18	yellow	8.77
MV$HYBRID-HIPS$REP2$PLOT5$ROW23$RANGE25$LH198 X PHB47	2022	Missouri Valley	Missouri Valley	0	Medium	175	LC_4211	17.5	56	1	23	25	105	PHP02 X LH145	1739645	2022-04-29			NA	NA	NA	NA	NA	NA	83	180	28000	15.81	148.86	10.5	59	18.4	NA	4	2.6	41.8	15	598	24	136.1	24.1	5.3	66.72	10.44	4.26	1.32	1.13	yellow	3.57
MV$HYBRID-HIPS$REP2$PLOT6$ROW25$RANGE25$B37 X MO17	2022	Missouri Valley	Missouri Valley	0	Medium	175	LC_4211	17.5	59	1	25	25	106	LH185 X LH145	1716291	2022-04-29			NA	NA	NA	NA	NA	NA	72	190	29500	17.71	166.01	10.9	57.3	19	NA	3.8	2	45.2	13	631	20.5	120.8	19.4	5.87	72.36	8.44	3.93	1.42	1.18	yellow	0
MV$HYBRID-HIPS$REP2$PLOT7$ROW27$RANGE25$B73 X PHZ51	2022	Missouri Valley	Missouri Valley	0	Medium	175	LC_4211	17.5	50	1	27	25	107	PHP02 X W606S	1739647	2022-04-29			NA	NA	NA	NA	NA	NA	99	195	25000	15.28	144.2	10.3	59.4	18.1	NA	4.1	3	39	16.2	564	22.2	133.5	20.4	5.68	69.08	7.81	4.13	0.72	1.05	orange	8
MV$HYBRID-HIPS$REP2$PLOT8$ROW29$RANGE25$PHK76 X 3IIH6	2022	Missouri Valley	Missouri Valley	0	Medium	175	LC_4211	17.5	53	1	29	25	108	PHK76 X W606S	1739639	2022-04-29			NA	NA	NA	NA	NA	NA	99	206	26500	16.79	157.91	10.6	62.8	16.9	NA	3.6	2.5	33.8	15.2	453	23.2	108.9	20.3	5.58	72.29	6.54	3.99	0.42	0.8	orange	1.89
MV$HYBRID-HIPS$REP2$PLOT9$ROW23$RANGE26$PHK76 X W606S	2022	Missouri Valley	Missouri Valley	0	Medium	175	LC_4211	17.5	56	1	23	26	109	PHK56 X LH145	1739635	2022-04-29			NA	NA	NA	NA	NA	NA	97	212	28000	17.04	160.8	10.3	59.3	17.1	NA	3.8	2.4	42.2	15.8	645	21.9	140.6	21.1	5.72	66.8	9.23	3.93	1.6	1.22	yellow	0
MV$HYBRID-HIPS$REP2$PLOT10$ROW25$RANGE26$LH123HT X 3IIH6	2022	Missouri Valley	Missouri Valley	0	Medium	175	LC_4211	17.5	62	1	25	26	110	LH195 X LH185	1739607	2022-04-29			NA	NA	NA	NA	NA	NA	75	203	31000	17.12	160.66	10.8	60.3	17.9	NA	3.8	2.4	38.2	13.5	397	31.6	116.2	22.1	5.72	67.36	9.05	3.97	1.3	1.07	yellow	0
MV$HYBRID-HIPS$REP2$PLOT11$ROW27$RANGE26$SOLAR 4	2022	Missouri Valley	Missouri Valley	0	Medium	175	LC_4211	17.5	65	1	27	26	111	B73 X PHZ51	1739604	2022-04-29			NA	NA	NA	NA	NA	NA	99	223	32500	15.09	141.61	10.8	61.5	17.4	NA	3.9	2.6	39.5	16.2	596	24.3	149	26.1	5.32	69.8	6.74	3.85	0.78	1.03	yellow	0
MV$HYBRID-HIPS$REP2$PLOT12$ROW29$RANGE26$PHK76 X LH198	2022	Missouri Valley	Missouri Valley	0	Medium	175	LC_4211	17.5	58	1	29	26	112	PHW52 X PHN82	1739661	2022-04-29			NA	NA	NA	NA	NA	NA	78	193	29000	19.85	184.4	11.7	61.4	19.4	NA	4	2.4	42.5	15.2	630	27.2	173.1	22.6	5.21	70.97	7.55	3.91	0.43	0.97	yellow	1.72
MV$HYBRID-HIPS$REP2$PLOT13$ROW23$RANGE27$LH74 X PHN82	2022	Missouri Valley	Missouri Valley	0	Medium	175	LC_4211	17.5	55	1	23	27	113	PHK76 X LH82	1739640	2022-04-29			NA	NA	NA	NA	NA	NA	88	198	27500	18.4	173.64	10.3	61	15.4	NA	3.5	2.1	33.8	14.5	303	21.9	65	15.6	5.02	68.59	8.58	4	0.86	1.07	orange	3.64
MV$HYBRID-HIPS$REP2$PLOT14$ROW25$RANGE27$PHP02 X LH82	2022	Missouri Valley	Missouri Valley	0	Medium	175	LC_4211	17.5	68	1	25	27	114	2369 X PHZ51	1739663	2022-04-29			NA	NA	NA	NA	NA	NA	109	240	34000	16.91	158.87	10.7	61.4	18.6	NA	4	2.6	42.8	14.5	584	26.6	159	28.3	4.94	69.31	8.25	3.33	0.84	1.02	yellow	0
MV$HYBRID-HIPS$REP2$PLOT15$ROW27$RANGE27$2369 X PHN82	2022	Missouri Valley	Missouri Valley	0	Medium	175	LC_4211	17.5	63	1	27	27	115	LH74 X PHN82	1739651	2022-04-29			NA	NA	NA	NA	NA	NA	96	187	31500	16.4	154.59	10.4	61.2	16	NA	4	2.4	35.8	15	435	26.5	114.8	20	5.38	68.44	8	3.48	1.22	0.99	yellow	0
MV$HYBRID-HIPS$REP2$PLOT16$ROW29$RANGE27$LH195 X LH123HT	2022	Missouri Valley	Missouri Valley	0	Medium	175	LC_4211	17.5	66	1	29	27	116	2369 X LH123HT	1739654	2022-04-29			NA	NA	NA	NA	NA	NA	110	237	33000	15.76	145.57	12.2	61.7	18.6	NA	4	2.6	46.5	14.5	589	26	163.7	31.6	5.17	70.95	8.73	4.01	1.01	0.84	yellow	1.52
MV$HYBRID-HIPS$REP2$PLOT17$ROW23$RANGE28$PHN46 X W606S	2022	Missouri Valley	Missouri Valley	0	Medium	175	LC_4211	17.5	47	1	23	28	117	PHP02 X PHN46	1739644	2022-04-29			NA	NA	NA	NA	NA	NA	81	195	23500	16.66	155.82	11.1	58	15.2	NA	4.2	2.6	33.8	16.5	507	23.5	120.1	16.3	4.6	69.37	8.63	3.78	0.53	1.05	yellow	6.38
MV$HYBRID-HIPS$REP2$PLOT18$ROW25$RANGE28$PHB47 X PHK56	2022	Missouri Valley	Missouri Valley	0	Medium	175	LC_4211	17.5	69	1	25	28	118	PHW52 X LH185	1739611	2022-04-29			NA	NA	NA	NA	NA	NA	77	175	34500	18.2	171.18	10.6	60.2	18.6	NA	4.2	2.5	40.2	15	522	29.1	151.4	22.3	4.94	68.06	8.65	4.18	1.26	1.12	yellow	4.35
MV$HYBRID-HIPS$REP2$PLOT20$ROW29$RANGE28$PHK56 X W606S	2022	Missouri Valley	Missouri Valley	0	Medium	175	LC_4211	17.5	63	1	29	28	120	B73 X PHN82	1739652	2022-04-29			NA	NA	NA	NA	NA	NA	83	200	31500	19.58	180.65	12.3	61.8	16.6	NA	4.4	2.9	41	19	694	20.8	146.1	27.3	5.32	69.82	7.63	3.85	0.68	1.06	yellow	3.17
MV$HYBRID-HIPS$REP2$PLOT21$ROW23$RANGE29$COMMERCIAL HYBRID 5	2022	Missouri Valley	Missouri Valley	0	Medium	175	LC_4211	17.5	56	1	23	29	121	PHK56 X W606S	1739630	2022-04-29			NA	NA	NA	NA	NA	NA	95	220	28000	20.9	195.03	11.3	60.3	16.8	NA	4.1	2.5	36	15.5	499	27.4	137.3	25.3	5.29	69.21	7.08	3.9	0.97	0.94	orange	0
MV$HYBRID-HIPS$REP2$PLOT22$ROW25$RANGE29$B73 X PHN82	2022	Missouri Valley	Missouri Valley	0	Medium	175	LC_4211	17.5	55	1	25	29	122	PHK56 X LH198	1739632	2022-04-29			NA	NA	NA	NA	NA	NA	86	198	27500	17.33	163.72	10.2	60.7	15.1	NA	4.2	2.2	39	15.5	562	28.5	160.8	25.3	4.87	67.33	8.34	4.23	1.39	1.17	yellow	5.45
MV$HYBRID-HIPS$REP2$PLOT23$ROW27$RANGE29$PHT69 X 3IIH6	2022	Missouri Valley	Missouri Valley	0	Medium	175	LC_4211	17.5	68	1	27	29	123	PHB47 X LH185	1716298	2022-04-29			NA	NA	NA	NA	NA	NA	72	205	34000	17.27	162.79	10.4	58.4	18.1	NA	3.5	1.9	43.5	14.5	537	25.5	145.7	19.3	5.23	68.46	8.37	3.78	1.6	1.03	yellow	0
MV$HYBRID-HIPS$REP2$PLOT24$ROW29$RANGE29$F42 X OH43	2022	Missouri Valley	Missouri Valley	0	Medium	175	LC_4211	17.5	61	1	29	29	124	2369 X PHN82	1739616	2022-04-29			NA	NA	NA	NA	NA	NA	84	201	30500	16.62	154.74	11.5	61.8	16.6	NA	3.9	2.8	37.8	16.5	566	22	128.6	21.5	5.17	73.3	6.31	4.27	0.32	0.82	yellow	6.56
MV$HYBRID-HIPS$REP2$PLOT25$ROW23$RANGE30$B105 X 3IIH6	2022	Missouri Valley	Missouri Valley	0	Medium	175	LC_4211	17.5	59	1	23	30	125	PHP02 X PHG47	1739627	2022-04-29			NA	NA	NA	NA	NA	NA	75	194	29500	18.18	171.18	10.5	57.8	14.8	NA	3.8	2	28	16.8	404	21.6	89.1	12.5	4.9	68.49	8.09	3.78	1.13	1.13	yellow	3.39
MV$HYBRID-HIPS$REP2$PLOT26$ROW25$RANGE30$B73 X MO17	2022	Missouri Valley	Missouri Valley	0	Medium	175	LC_4211	17.5	59	1	25	30	126	LH82 X PHB47	1716295	2022-04-29			NA	NA	NA	NA	NA	NA	73	178	29500	16.66	156.69	10.6	57.9	18	NA	3.6	2	44.2	16	724	17.8	131.1	19.9	5.08	67.2	10.15	4.47	0.91	1.13	yellow	1.69
MV$HYBRID-HIPS$REP2$PLOT27$ROW27$RANGE30$LH82 X PHB47	2022	Missouri Valley	Missouri Valley	0	Medium	175	LC_4211	17.5	59	1	27	30	127	LH82 X PHJ89	1716296	2022-04-29			NA	NA	NA	NA	NA	NA	67	184	29500	16.01	150.58	10.6	58.6	15.1	NA	4	2	39.2	17.5	629	19.9	122.6	13.9	5.43	69.06	8.08	4.3	0.32	1.13	yellow	3.39
MV$HYBRID-HIPS$REP2$PLOT28$ROW29$RANGE30$LH145 X LH162	2022	Missouri Valley	Missouri Valley	0	Medium	175	LC_4211	17.5	66	1	29	30	128	PHB47 X 3IIH6	1739625	2022-04-29			NA	NA	NA	NA	NA	NA	93	207	33000	13.92	131.21	10.4	57.9	16.8	NA	3.8	2.1	38.2	13.5	506	23	113.6	17.2	4.88	68.02	8.15	4.31	0.9	1.02	yellow	4.55
MV$HYBRID-HIPS$REP2$PLOT29$ROW23$RANGE31$PHP02 X PHJ89	2022	Missouri Valley	Missouri Valley	0	Medium	175	LC_4211	17.5	59	1	23	31	129	PHK56 X LH185	1739634	2022-04-29			NA	NA	NA	NA	NA	NA	79	224	29500	19.32	181.91	10.5	59	18.8	NA	4.6	2.6	45.8	13	513	33.6	174.6	26.2	4.81	67.35	8.93	4.25	1.26	1.09	yellow	0
MV$HYBRID-HIPS$REP2$PLOT30$ROW25$RANGE31$PHB47 X LH185	2022	Missouri Valley	Missouri Valley	0	Medium	175	LC_4211	17.5	64	1	25	31	130	WF9 X H95	1739666	2022-04-29			NA	NA	NA	NA	NA	NA	102	225	32000	13.24	123.55	11.3	61.1	15.6	NA	4.1	2.9	38.8	17.5	592	17.9	103.6	16.6	5.25	70.45	10.39	4.39	0.58	0.94	yellow	12.5
MV$HYBRID-HIPS$REP2$PLOT32$ROW29$RANGE31$COMMERCIAL HYBRID 2	2022	Missouri Valley	Missouri Valley	0	Medium	175	LC_4211	17.5	65	1	29	31	132	LH74 X PHM49	1739623	2022-04-29			NA	NA	NA	NA	NA	NA	86	186	32500	16.9	160.02	10	62.2	15.5	NA	3.6	2.1	33.5	15	453	24.4	113.9	16.8	5.08	69.42	7.8	3.8	1	0.88	yellow	3.08
MV$HYBRID-HIPS$REP2$PLOT33$ROW23$RANGE32$PHP02 X LH145	2022	Missouri Valley	Missouri Valley	0	Medium	175	LC_4211	17.5	50	1	23	32	133	PHN46 X W606S	1739601	2022-04-29			NA	NA	NA	NA	NA	NA	92	205	25000	18.02	169.1	10.8	60.6	15.5	12.2	4.1	3	26	14	344	27.1	89.4	17.8	5.26	72.73	7.85	4.35	0.24	0.83	yellow	10
MV$HYBRID-HIPS$REP2$PLOT34$ROW25$RANGE32$PHN46 X PHB47	2022	Missouri Valley	Missouri Valley	0	Medium	175	LC_4211	17.5	63	1	25	32	134	B37 X MO17	1739656	2022-04-29			NA	NA	NA	NA	NA	NA	109	229	31500	16.94	156.12	12.4	60	18.2	17.8	4	2.9	44	13	521	29.7	152.8	28.2	5.09	68.5	8.42	4.14	1.18	1.05	yellow	3.17
MV$HYBRID-HIPS$REP2$PLOT35$ROW27$RANGE32$WF9 X H95	2022	Missouri Valley	Missouri Valley	0	Medium	175	LC_4211	17.5	60	1	27	32	135	LH195 X PHZ51	1739608	2022-04-29			NA	NA	NA	NA	NA	NA	95	228	30000	15.47	145.99	10.3	62.5	18.2	16.8	3.6	2.6	34.5	13.5	409	29.2	116.7	25.3	4.68	71.2	9.38	4.41	0.48	1.01	yellow	0
MV$HYBRID-HIPS$REP2$PLOT36$ROW29$RANGE32$PHB47 X 3IIH6	2022	Missouri Valley	Missouri Valley	0	Medium	175	LC_4211	17.5	65	1	29	32	136	PHB47 X PHK56	1739653	2022-04-29			NA	NA	NA	NA	NA	NA	83	214	32500	17.56	165.9	10.2	60.8	15.2	13.9	3.5	2	38.8	14.5	489	20.9	103.8	18.4	5.36	68.44	8.71	3.85	0.93	0.89	yellow	1.54
MV$HYBRID-HIPS$REP2$PLOT37$ROW23$RANGE33$LH82 X W606S	2022	Missouri Valley	Missouri Valley	0	Medium	175	LC_4211	17.5	58	1	23	33	137	PHP02 X LH185	1739643	2022-04-29			NA	NA	NA	NA	NA	NA	109	235	29000	18.55	174.08	10.8	58.3	18.1	17.8	3.9	2.4	41	14.5	566	27.8	161.6	21.1	5.21	71.04	8.1	4.19	1.21	1.18	yellow	1.72
MV$HYBRID-HIPS$REP2$PLOT38$ROW25$RANGE33$COMMERCIAL HYBRID 3	2022	Missouri Valley	Missouri Valley	0	Medium	175	LC_4211	17.5	65	1	25	33	138	B37 X H95	1739665	2022-04-29			NA	NA	NA	NA	NA	NA	107	211	32500	14.69	137.85	10.8	63.2	15.8	14.4	4.2	2.9	33.5	17	508	22.3	109.8	24.3	4.88	69.57	9.23	4.81	0.72	0.89	yellow	0
MV$HYBRID-HIPS$REP2$PLOT39$ROW27$RANGE33$B73 X 3IIH6	2022	Missouri Valley	Missouri Valley	0	Medium	175	LC_4211	17.5	68	1	27	33	139	LH123HT X 3IIH6	1739659	2022-04-29			NA	NA	NA	NA	NA	NA	97	210	34000	10.02	94.56	10.3	58.3	18.9	18.8	4.4	2.5	39.5	15.5	584	27.4	162.8	33.5	4.85	69.36	10.16	4.16	1.15	0.94	yellow	16.18
MV$HYBRID-HIPS$REP2$PLOT40$ROW29$RANGE33$4N506 X 3IIH6	2022	Missouri Valley	Missouri Valley	0	Medium	175	LC_4211	17.5	64	1	29	33	140	PHZ51 X LH145	1739614	2022-04-29			NA	NA	NA	NA	NA	NA	87	217	32000	13.55	128.01	10.2	59.7	18.8	17.2	3.2	2.4	40.8	15.5	569	20.6	120.7	24	5.32	70.34	8.28	3.3	1.06	0.93	yellow	3.12
MV$HYBRID-HIPS$REP2$PLOT41$ROW23$RANGE34$COMMERCIAL HYBRID 1	2022	Missouri Valley	Missouri Valley	0	Medium	175	LC_4211	17.5	64	1	23	34	141	COMMERCIAL HYBRID 6	1739673	2022-04-29			NA	NA	NA	NA	NA	NA	89	182	32000	18.88	177.17	10.8	59.1	17.5	16.6	4	2.4	41	15.8	597	27.5	157.5	25.5	4.92	71.82	7.94	3.89	1.9	1.34	yellow	3.12
MV$HYBRID-HIPS$REP2$PLOT42$ROW25$RANGE34$PHK56 X PHJ89	2022	Missouri Valley	Missouri Valley	0	Medium	175	LC_4211	17.5	63	1	25	34	142	LH195 X 3IIH6	1739660	2022-04-29			NA	NA	NA	NA	NA	NA	112	195	31500	19.16	180	10.7	56.8	18.2	17	4	2.4	38.5	15.5	568	27.3	153.5	25.4	4.77	68.21	8.14	4.35	1.06	1.29	yellow	0
MV$HYBRID-HIPS$REP2$PLOT43$ROW27$RANGE34$PHP02 X PHK76	2022	Missouri Valley	Missouri Valley	0	Medium	175	LC_4211	17.5	65	1	27	34	143	LH145 X LH162	1739606	2022-04-29			NA	NA	NA	NA	NA	NA	90	202	32500	16.69	153.81	12.4	60.6	17	16.4	3.8	2.4	39.5	16	558	24.8	136.1	21	4.68	68.76	7.8	3.65	0.87	1.04	yellow	0
MV$HYBRID-HIPS$REP2$PLOT44$ROW29$RANGE34$LH123HT X PHB47	2022	Missouri Valley	Missouri Valley	0	Medium	175	LC_4211	17.5	69	1	29	34	144	F42 X OH43	1739668	2022-04-29			NA	NA	NA	NA	NA	NA	103	227	34500	17.78	167.23	10.6	60.4	16.8	15.6	4	2.6	39	18.8	651	23.8	149	26.1	5.45	69.59	7.8	4.19	0.54	0.99	yellow	4.35
MV$HYBRID-HIPS$REP2$PLOT45$ROW23$RANGE35$B73 X PHM49	2022	Missouri Valley	Missouri Valley	0	Medium	175	LC_4211	17.5	51	1	23	35	145	COMMERCIAL HYBRID 1	1739672	2022-04-29			NA	NA	NA	NA	NA	NA	73	190	25500	20.64	194.13	10.6	60.3	15.9	15.2	3.8	2.1	34.2	15	482	27.8	134.1	19.6	4.15	69.47	7.24	4.04	0.98	1.12	yellow	3.92
MV$HYBRID-HIPS$REP2$PLOT46$ROW25$RANGE35$	2022	Missouri Valley	Missouri Valley	0	Medium	175	LC_4211	17.5	63	1	25	35	146	B84 X 3IIH6	1739621	2022-04-29			NA	NA	NA	NA	NA	NA	115	196	31500	13.07	122.51	10.9	57.3	18.9	19.4	4.5	2.9	42	16.5	651	31	193.3	36.5	4.79	67.68	8.35	3.91	1.33	1.25	yellow	26.98
MV$HYBRID-HIPS$REP2$PLOT47$ROW27$RANGE35$PHK56 X LH185	2022	Missouri Valley	Missouri Valley	0	Medium	175	LC_4211	17.5	61	1	27	35	147	B105 X 3IIH6	1739620	2022-04-29			NA	NA	NA	NA	NA	NA	77	188	30500	11.95	112.77	10.3	57.1	14	NA	3.6	2	NA	12.8	357	25.1	79.8	12.7	5.31	69.47	9.77	4.33	1.37	1.33	yellow	32.79
MV$HYBRID-HIPS$REP2$PLOT48$ROW29$RANGE35$PHP02 X LH185	2022	Missouri Valley	Missouri Valley	0	Medium	175	LC_4211	17.5	55	1	29	35	148	LH195 X LH123HT	1739658	2022-04-29			NA	NA	NA	NA	NA	NA	103	226	27500	13.65	127.23	11.4	61.3	19.2	18.9	4	2.5	44	14.5	643	30.7	187.8	32.3	5.36	71.42	8.81	4.72	0.9	1.04	yellow	3.64
MV$HYBRID-HIPS$REP2$PLOT49$ROW23$RANGE36$PHN46 X PHK56	2022	Missouri Valley	Missouri Valley	0	Medium	175	LC_4211	17.5	55	1	23	36	149	PHK76 X 3IIH6	1739638	2022-04-29			NA	NA	NA	NA	NA	NA	95	177	27500	15.79	149.17	10.2	60.8	15.2	14.5	3.4	2	33.8	14	437	23	103.1	18.5	4.9	67.89	8.17	4.28	0.73	1.07	orange	7.27
MV$HYBRID-HIPS$REP2$PLOT50$ROW25$RANGE36$	2022	Missouri Valley	Missouri Valley	0	Medium	175	LC_4211	17.5	58	1	25	36	150	4N506 X 3IIH6	1739619	2022-04-29			NA	NA	NA	NA	NA	NA	95	211	29000	17.24	162.15	10.6	56.7	18	16.2	4	2.2	38.2	15	554	29.2	160.1	26.9	4.57	66.82	8.43	4.69	1.29	1.31	yellow	3.45
MV$HYBRID-HIPS$REP2$PLOT52$ROW29$RANGE36$PHP02 X W606S	2022	Missouri Valley	Missouri Valley	0	Medium	175	LC_4211	17.5	61	1	29	36	152	LH198 X PHZ51	1739662	2022-04-29			NA	NA	NA	NA	NA	NA	100	237	30500	15.18	142.93	10.5	62.5	16.8	17	4.1	2.5	40	13	513	28.5	143.5	26.6	5.19	70.04	7.01	3.97	0.66	1.07	yellow	3.28
MV$HYBRID-HIPS$REP2$PLOT53$ROW23$RANGE37$	2022	Missouri Valley	Missouri Valley	0	Medium	175	LC_4211	17.5	50	1	23	37	153	PHK76 X LH145	1739636	2022-04-29			NA	NA	NA	NA	NA	NA	76	201	25000	14.24	135.58	9.5	64.1	17.9	17.4	3.2	2	44.2	12	377	33.1	123	23.2	5.21	70.11	9.47	4.43	0.64	0.92	orange	4
MV$HYBRID-HIPS$REP2$PLOT54$ROW25$RANGE37$PHW52 X PHM49	2022	Missouri Valley	Missouri Valley	0	Medium	175	LC_4211	17.5	58	1	25	37	154	PHG39 X PHM49	1739626	2022-04-29			NA	NA	NA	NA	NA	NA	91	202	29000	18.53	174.28	10.6	61.5	20.8	19.9	4.4	2.6	44.2	14.5	512	35.3	174.7	27.7	5.6	68.99	8.63	3.75	1.02	0.99	yellow	0
[truncated: 4,485 more rows]
[truncated: 22 more columns]
